# Supplementary material for: Increased Polyamine Intake Inhibits Age-Associated Alteration in Global DNA Methylation and 1,2-Dimethylhydrazine-Induced Tumorigenesis
Source: PLoS One. 2013 May 16;8(5):e64357. doi: 10.1371/journal.pone.0064357 (PMC3655973; doi:10.1371/journal.pone.0064357)
Supplement: Dataset S1 — The result of methylation microarray of murine kidney. (XLS) [file pone.0064357.s001.xls]

## Sheet: Dataset S1.txt
ProbeName	chromo	start	end	GeneName	FeatureNum	Sequence	ProbeUID	Low polyamine mean	HIgh polyamine mean	Young mice mean
NOT_000001-D-1	1	3017182	3017242	No_gene	20630	GTTCATTGTTGATGCAAAGAGAACGTCTCAGCAGAAAAAAAAAAAAGGGGGGGGGGTGTT	20155	0.217348	0.0397736	0.0933724
NOT_000001-U-1	1	3017122	3017182	No_gene	19962	ATTCCTCTCTTACAGCTTGAGTGGCCTTCTCAGTCGAACCGTTCATGTTGCGAGCTGCTG	19513	0.0787212	-0.0149652	0.0502773
NOT_000002-D-1	1	3264538	3264598	Xkr4	31730	AGCGTTTCTCTTAGCATCTCTCTGCCATTCTTTAGGTCCCAGTTCTGGCGCCAAAATGTT	30881	0.216867	0.0114853	0.040261
NOT_000002-U-1	1	3264478	3264538	Xkr4	4512	ATTCCTCTCTTACAGCTCGAGTGGCCTTCTCAGTCGAACCGTTCATGTTGCGAGCTGCTG	4143	0.0905856	0.0398112	0.053528
NOT_000003-D-1	1	3270505	3270565	Xkr4	11623	CATGTACTTTGATGTTGGCTGCTGCTTTGCTGTATATTGCTTTTATTATGTTTAGGTGTT	11301	0.235172	0.00201972	0.0982336
NOT_000003-U-1	1	3270445	3270505	Xkr4	34044	ATTCCTCTCTTACAGCTCGAGTGGCCTTCTCAGTCGAACCGTTCATGTTGCGAGCTGCTG	33247	0.101527	0.0604355	0.0582398
NOT_000004-D-1	1	3661770	3661830	Xkr4	11571	CGGGAGGAGGGAGCGCGCGCGAGGGGAGGAGAGGAATGTGCAGGTCCGAGGAGCTCCGCG	11198	-0.113681	-0.0197131	-0.0453791
NOT_000004-U-1	1	3661710	3661770	Xkr4	23705	GCCGGCCCGGCCCCGCGGCTGCAGCACGAGCCGCCGCCGCCGCCAGCAGCAGGAGCAGCA	23183	-0.132968	0.0707271	0.0223459
NOT_000005-D-1	1	4482538	4482598	Sox17	21015	TGGAGGGAGGCTTCCTGCACGCTCTCGTCGAGCCCCAGGCCGGCGCGCTTGGTCCCGAGG	20410	-0.0949873	-0.0313665	0.00774949
NOT_000005-U-1	1	4482478	4482538	Sox17	19991	CGGAGGACCGGCCGGATAGCCCGGCTCCGGGAAAGGCAGACCCAGGCCATCCATGGCCAC	19405	0.0809448	-0.00255581	0.044039
NOT_000006-D-1	1	5556018	5556078	No_gene	5709	TTACAAGACTGGCTCAGGGTTTGTCGGGAGCTTGGCGGACCTCTCACCAATGCAGGCTTA	5337	0.13783	0.00644279	0.0657948
NOT_000006-U-1	1	5555958	5556018	No_gene	21905	GGACAAGATCTATGCGTTGATTAATTTCTGCCCATGGAGCATTTTTGGGATTGGAGGATG	21318	0.144276	0.068749	0.0963007
NOT_000007-D-1	1	5799597	5799657	No_gene	23699	TTACAAGACTGGCTCAGGGTCTGTCGAGAGCTTGGGGGACCTCTCACCAATGCAGGCTTA	23172	0.203011	-0.00780359	0.00935884
NOT_000007-U-1	1	5799537	5799597	No_gene	27741	CAATTAAAACATGTCCTCTGATCATTTCTGCTCATGGAGCGGTTCTGAGATTGGAGGATG	27067	0.325073	-0.00504331	0.00158618
NOT_000008-D-1	1	6204769	6204829	Rb1cc1	4589	GCTCCGCGCGGGGACCCGAGTCCGCCGGCCGAGGCACTGAGAGCTTGGCAGGGCTGGGTC	4296	-0.141954	-0.014018	0.0205175
NOT_000008-U-1	1	6204709	6204769	Rb1cc1	44602	TGGCTGTTTCCCGGCGTGCTCTGCGGCGGAAAGGCCGAGTCGACAATAACAAACCCCACG	43475	-0.11088	-0.0316971	-0.131379
NOT_000009-D-1	1	6429188	6429248	No_gene	2166	AGTCAGCCAAACTACAGGAGGATATGAAAGTGAAGGAACATGAAGACAAGGATGATGCCA	1873	-0.162114	-0.185669	-0.117623
NOT_000009-U-1	1	6429128	6429188	No_gene	8800	ACTTCCACTGGCCATGGACATGCTGCTGAGCTGAGAAGTGGTGCTCAGACAGGGGCTTGA	8411	-0.183308	0.00489029	-0.00393435
NOT_000010-D-1	1	7119441	7119501	Pcmtd1	33762	CTGGATTCACTTAAGTTCAGCAGTGAGTTAGTGGGAACTAGGAACTCAACAGGCAGGCAG	32864	0.446471	-0.0688064	-0.00850513
NOT_000010-U-1	1	7119381	7119441	Pcmtd1	36845	TAAATCCCTTTTATTAAATCTTTTTATTGCTCTCACCTAAAAAAGCAGCTTCTGGAAGCT	35901	0.685629	0.00404078	-0.00419838
NOT_000011-D-1	1	7911787	7911847	No_gene	3944	ATTCCTCTCTTACAGCTCGAGTAGCCTTCTCAGTCGAACCGTTCATGTTGCGAGCTGCTG	3694	0.0876324	0.0510284	0.0431672
NOT_000011-U-1	1	7911727	7911787	No_gene	32187	TTAAAGCACCTGTTGTATATTTCAAACCTTATAGTGGCTCTTCTTACCCCCTCCCCTGTT	31437	0.0955955	0.0204469	0.0172752
NOT_000012-D-1	1	7932908	7932968	No_gene	3954	AGCGTTCCTCTTAGCATCTCTCTGCTATTCTTCAGGTCCCAGTTCTGGCGCCAAAATGTT	3714	0.261254	-0.0262281	0.0514935
NOT_000012-U-1	1	7932848	7932908	No_gene	8769	ATTCCTCTCTTACAGCTCGAGCGGCCTTCTCAGTCGAACCGTTCACGTTGCGAGCTGCTG	8350	0.100255	0.092455	0.0588286
NOT_000013-D-1	1	7935741	7935801	No_gene	11499	ACCCACACCGGAATATCATTACGCCATTGAATTTTTTCGGCGTGGGATGCAGGCAAGACA	11056	0.54973	-0.210274	-0.106018
NOT_000013-U-1	1	7935681	7935741	No_gene	10618	TAAGACTTTTGAGGATCTTAAACCCCACTCTAACGTGAGAGGTTTAAAGTATTTTCAGTA	10324	0.830684	-0.361802	-0.247998
NOT_000014-D-1	1	7940044	7940104	No_gene	12057	TGCAGCATTGCCAAATGTGCTGTTATATGGAGAAAATCCAAAATTCCACCAAAAAGTGTT	11652	0.55807	-0.0318906	-0.174718
NOT_000014-U-1	1	7939984	7940044	No_gene	25870	ATTCCTCTCTTACAGCTCGAGCGGCCTTCTCAGTCGAACCATTCACGTTGCGAGCTGCTG	25242	0.0575577	-0.0205128	0.0455738
NOT_000015-D-1	1	7985583	7985643	No_gene	13800	CAATTAAAACATGTCCTCTGATCATTTCTGCCCATGGAGCGGTTCTGAGATTGAAGGATG	13418	0.323665	-0.0694887	0.00832446
NOT_000015-U-1	1	7985523	7985583	No_gene	22549	TTACAAGACTGGCTCAGGGTCTGTCGAGAGCTTGGGGGACCTCTCACCAATGCAGGCTTA	21913	0.177198	-0.182209	-0.00284682
NOT_000016-D-1	1	8148024	8148084	No_gene	36849	CAATTAAAACATGTCCTCTGATCATTTCTGCTCATGGAGCGGTTCTGAGATTGGAGGATG	35909	0.333644	-0.0166558	0.00424802
NOT_000016-U-1	1	8147964	8148024	No_gene	1852	TTACAAGACTGGCTCAGGGTCTGTCGAGAGCTTGGGGGACCTCTCACCAATGCAGGCTTA	1599	0.219681	-0.00154388	0.00917849
NOT_000017-D-1	1	8650489	8650549	Sntg1	37048	TTACAAGACTGGCTCAGGGTTTGTCGGGAGCTTGGGGGACCTCTCACCAATGCAGGCTTA	36133	0.110511	0.0709183	0.0630937
NOT_000017-U-1	1	8650429	8650489	Sntg1	18993	CAATTAAAACATGTCCTCTGATTATTTCTGCTCATGGAGCGGTTCTGAGATTGGAGGATG	18450	0.34759	-0.122078	-0.0327787
NOT_000018-D-1	1	8779058	8779118	LOC100039474	17072	GGACAAGATCTATGAGTTGATTAATTTCTGCCCATGGAGCATTTTTGGGATTGGAGGATG	16685	0.194834	0.00882113	0.0896552
NOT_000018-U-1	1	8778998	8779058	LOC100039474	41546	TTACAAGACTGGCTCATGGTTTGTCGGGAGCTTGGGGGACCTCTCACCAATGCAGGCTTA	40609	0.126263	-0.00517702	0.0485052
NOT_000019-D-1	1	9478716	9478776	No_gene	39977	ATTCCTCTCTTACAGCTCGAGTAGCCTTCTCAGTCGAACCGTTCATGTTGCGAGCTGCTG	39035	0.109725	0.0812888	0.0502282
NOT_000019-U-1	1	9478656	9478716	No_gene	10211	TGGGTTAGGAGCTTTTTGCGTTTTGCATATTCTATGACTGTTGTGTCAATATTTTCTGTT	9853	0.291684	0.00638224	0.129164
NOT_000020-D-1	1	9685651	9685711	Mybl1	41483	CCCGCCGGCCCCGCCCTCTGCCGCGCGCGCCCTCGCCGCCCCGCCCCCGCCCCCCTGCGC	40484	-0.0202244	0.0724644	-0.00768685
NOT_000020-U-1	1	9685591	9685651	Mybl1	20354	GCCTCCCTCAAGAGCCGCCGTTTGAATCTGCGCACGCGGCCCCGAACCTCATTGGCTGGG	19784	-0.0124797	-0.00576817	-0.088654
NOT_000021-D-1	1	9929008	9929068	6030422M02Rik	38972	ATCTTAACCGAGATTAGTTATAAGGCCTGCTCCTCTGGACGCTTCGAAGTGCGGGCACAA	38067	0.000282218	0.00489447	0.0391902
NOT_000021-U-1	1	9928948	9929008	6030422M02Rik	20681	CTTGGGGATACAAAGGGGCTCCCGCCAGGGTGCAGGCCCAGATGAAAGCTGCCGCCAGAA	20089	-0.0881323	0.045282	-0.000501309
NOT_000022-D-1	1	10217878	10217938	Arfgef1	44665	GCGGCCCTCGAACGGCGGCCCCTCGAGCGTGGCGAGGCTTTCGACGCCCTTGGCGGCCCC	43432	-0.20376	0.0292175	0.0276094
NOT_000022-U-1	1	10217818	10217878	Arfgef1	43006	GGTGGGGGCGAGGAGGCGTGGAGGGCAGCGGCGGCACCAGGAAGCGGCCGGCGACGCGGA	41963	-0.120625	-0.0243532	0.00143962
NOT_000023-D-1	1	10720244	10720304	No_gene	4297	TTACAAGACTGGCTCAGGGTCTGTCGAGAGCTTGGGAGACCTCTCACCAATGCAGGCTTA	4053	0.229456	-0.0132279	0.00471914
NOT_000023-U-1	1	10720184	10720244	No_gene	29924	CAGTTAAAACATGTCCTCTGATTATTTCTGCCCATGGAGCGGTTTTGGGATTGAAGGATG	29172	0.344069	-0.0318686	0.0164557
NOT_000024-D-1	1	11353905	11353965	No_gene	33622	TTACAAGACTGGCTCAGGGTTTGTCGGGAGCTTGGGGGACCTCTCACCAATGCAGGCTTA	32758	0.10667	0.00798336	0.0602432
NOT_000024-U-1	1	11353845	11353905	No_gene	41604	GGACAAGATCTATGCGTTGATTCATTTCTGCCCATGGAGCATTTTTGGGATTGGAGGATG	40556	0.0629379	-0.0224674	0.0939323
NOT_000025-D-1	1	11604572	11604632	A830018L16Rik	28074	ATTCCTCTCTTACAGCTCGAGCGGCCTTCTCAGTCGAACCGTTCACGTTGCGAGCTGCTG	27388	0.0836414	0.0700773	0.0494636
NOT_000025-U-1	1	11604512	11604572	A830018L16Rik	34088	CAGTTTGTTAGTCTATGTCTTTTTATTGGCGAGTTGAGACCATTGATGTTAAGAGATGTT	33167	0.395217	0.0396742	0.162665
NOT_000026-D-1	1	11609795	11609855	A830018L16Rik	32698	ATTCCTCTCTTACAGCTCGAGCGGCCTTCTCAGTCGAACCGTTCACGTTGCGAGCTGCTG	31941	0.0987791	0.0721556	0.0487145
NOT_000026-U-1	1	11609735	11609795	A830018L16Rik	35415	AGCGTTCCTCTTAGCATCTCTCTGCCATTCTTCAGGTCCCAGTTCTGGCGCCAAAATGTT	34599	0.205883	-0.0496084	0.0233208
NOT_000027-D-1	1	12677215	12677275	LOC100039733	9194	TGCACTGAAATGTGACATCTACATTTTGAAATCTAAACTCCTGCCTCCCTTTGATTGGGG	8856	-0.0921799	0.0401646	0.0212752
NOT_000027-U-1	1	12677155	12677215	LOC100039733	19030	AAAGAAGTTTCGGCTCAAAGCTGCGACACCACCCCCCAAGCCCTTTCAGGAATGTTTGAG	18524	0.00762203	0.0606489	0.00467235
NOT_000028-D-1	1	13358087	13358147	Ncoa2	18044	GGGTCGGCGCCGCGGGCTGGAGTGCCCGCACCCCGCCCCTGGGGGAGTCCTGGAGGCGCC	17590	-0.0987967	-0.202584	-0.0755698
NOT_000028-U-1	1	13358027	13358087	Ncoa2	35505	GCCACTTGGGGGAGGGGAAAGGGAGGGACCATGGAAGCAGGGACCGAGCCACCCCCGAGC	34610	-0.305896	-0.382594	-0.311851
NOT_000029-D-1	1	13359227	13359287	Ncoa2	6990	CTGGGGGAGGATCTCCATTGAAATAAACAACCAGGCAGCAGTTATTAACACGGGAACATG	6691	0.202543	0.198605	0.0740137
NOT_000029-U-1	1	13359167	13359227	Ncoa2	21596	GCCGTCAGGTGCGGGCTGCCGTCGGCGCTGACCTCCGCCGCCGCCGCGGGAGCCCAGGCT	21044	-0.184088	-0.0254585	0.0200565
NOT_000030-D-1	1	13451145	13451205	No_gene	44737	AGTTCCCATATAACCAAAGTGGAGGGAACGGCTTATGACCTGTCTATGCATGAAGGAGCT	43548	0.39248	-0.119378	-0.15813
NOT_000030-U-1	1	13451085	13451145	No_gene	15215	CCAGAATCCTTTCTTAGATTGTATCTCTAACTTGAATATCCCGGAGCACTGAGGTTTTCT	14869	0.261029	0.198982	0.0220452
NOT_000031-D-1	1	13800419	13800479	No_gene	3341	AGCGTTCCTCTTAGCATCTCTCTGCCATTCTTCAGGTCCCTGTTCGGGCACCAAAATGTT	3011	0.19621	-0.0256574	0.0354524
NOT_000031-U-1	1	13800359	13800419	No_gene	22453	ATTCCTCTCTTACAGCTTGAGTAACCTTCTCAGTCGAACCGTTCATGTTGCGAGCTGCTG	21890	0.0692416	0.0651177	0.0572642
NOT_000032-D-1	1	13804053	13804113	No_gene	16272	CTCAATTACCATAGATGGAGAAACCAAAGTATTCCATGACAAAACCAAATTCACACTGTT	15779	0.317405	0.304934	0.256734
NOT_000032-U-1	1	13803993	13804053	No_gene	28496	ATTCCTCTCTTACAGCTCGAGTAGCCTTCTCAGTCAAACCGTTCATGTTGCGAGCTGCTG	27715	0.0931247	0.219154	0.0425893
NOT_000033-D-1	1	15271769	15271829	LOC100039959	12745	CGGCCCGGGCGCGGACGGTCGGGCGCCGCCCACACCTCGCCCGATCCTCCCTAGGCTCCT	12340	-0.0783734	0.02717	0.00733362
NOT_000033-U-1	1	15271709	15271769	LOC100039959	6217	CCTAGTGTGTCCGTGTGCAAGCCACCAAGAGAGACAGGTGGGTGTGGAGCCCGGACCCAG	5836	-0.000668274	0.0573944	0.0378298
NOT_000034-D-1	1	15272003	15272063	LOC100039959	13007	ACGCCCGCGGCCACCCAGCCTCGCGCTCCGCCTTCCGCGCTCCGCGCACCCGCGGGCAGA	12521	-0.037179	-0.0387436	-0.0438356
NOT_000034-U-1	1	15271943	15272003	LOC100039959	23311	CCCCCGGGAGCTGCGATTGCCTGGGAGTCGCTGGAGGAGGAGAAACAGAGAGAGGCGCTG	22747	-0.0913429	-0.0229379	0.0103283
NOT_000035-D-1	1	16090988	16091048	Rpl7	37417	GCTCGGCGCAGTGGCCACGGGCTGTGCCTGCCGCTGCTCCCGGCTCGGCGCCTCCTGCTG	36521	0.00143911	-0.0226816	0.0563318
NOT_000035-U-1	1	16090928	16090988	Rpl7	3324	CGGCTGTCACCGCCGCTGCAGCGGGACTGGACGGACGGACGGACGCTGTGGGACAAACAG	2978	-0.0460251	-0.0488399	0.0129195
NOT_000036-D-1	1	16604261	16604321	Ube2w	34133	GTCGGGGGATCGCCTGGCGGCGAGCCGAGCGGGGGTGTCGGCCGGTGGCCGCGGACAGTA	33256	-0.13722	-0.0372111	-0.0508955
NOT_000036-U-1	1	16604201	16604261	Ube2w	36974	CGAAGCGCACGACGAACTTCGCCCTTTCTTCCCCCTAAGCCGCCTTTATGCCACAACTTC	36154	0.0557929	0.216636	0.014899
NOT_000037-D-1	1	17511009	17511069	No_gene	29344	TTACAAGACTGGCTCAGGGTTTGTCGGGAGCTCGGGGGACCTCTCACCAATGCAGGCTTA	28536	0.115385	0.0711451	0.0472286
NOT_000037-U-1	1	17510949	17511009	No_gene	25412	GGACAAGATCTATGCATTGATTAATTTCTGCCCATGGAGCATTTTTGGGATCGGAGGATG	24849	0.157858	0.0691026	0.083595
NOT_000038-D-1	1	19096336	19096396	Tcfap2d	16972	GCGGGCAAAATCGAGCACACCATTAACCGGGAGTGAGCGCGCGGGGAGCGGGCCTCTGAG	16490	0.135143	-0.0929673	-0.00686844
NOT_000038-U-1	1	19096276	19096336	Tcfap2d	15261	GATAATGTAGACAGACCAGGGAGGCAGCAGCGAGGTAATTACCACCTAGATAAAATATTT	14792	0.0779009	0.0236548	0.0791583
NOT_000039-D-1	1	19692253	19692313	No_gene	5783	GCACCCTCTCACCTGTTCAGACTAATTTCCTAAGTTCGGCTGAGTCCTGGAACCAAGATG	5482	0.103824	0.0841043	0.152979
NOT_000039-U-1	1	19692193	19692253	No_gene	44281	CACCCTCCCGACCAGAGGACAGGTGTCCGCCTGGCTCAGAAGCCCTCTGCCTCAGGAGCA	43221	0.0630106	-0.161379	0.0374092
NOT_000040-D-1	1	21946572	21946632	Kcnq5	1514	CGCCCGGGCAGCGGCATGAAGGATGTGGAGTCCGGCCGCGGCAGGGTGCTGCTGAACTCG	1290	-0.0143728	0.129081	0.0904652
NOT_000040-U-1	1	21946512	21946572	Kcnq5	17050	CCGCCGCCTCCGCCGAGCGCCGCCGCGCGGGTGCCGAGCAACAGCAGGCCGTCGCCCCTG	16642	0.029435	0.0645724	0.00555869
NOT_000041-D-1	1	23056508	23056568	4933415F23Rik	1160	GGGGAGGAGGAGTGGGGGTGGGGTCCAGGAGGCAGCTGCGCAGGCTCATACGTGGCCCCA	952	-0.141045	0.0328903	-0.0218707
NOT_000041-U-1	1	23056448	23056508	4933415F23Rik	21903	CCTGGCTCGGGGCCTGGATCAGTCAAAGCTGGCCCCCCCGAGGGGCCGCTGTCCGCCATG	21314	-0.191077	-0.0783018	-0.0968177
NOT_000042-D-1	1	23337443	23337503	Ogfrl1	24837	ACGCGTGCGGCGGCGGCTCCGGGGGGCCCGGCTCCTCCCCGCCTGTGCGCCGGAGCGCCG	24222	-0.123262	0.019316	-0.031347
NOT_000042-U-1	1	23337383	23337443	Ogfrl1	32463	GCGCTCCGCTCGCTCGGGGCGCAGGCGGCTGCTCGCCCGGCCCGCGCCGCACAGCTCAGC	31648	-0.00934392	0.0135908	-0.0602535
NOT_000043-D-1	1	24010333	24010393	4921533L14Rik	37023	CAGCCCAGATTGTATACTGTTAGGAAGCTGTGGGTTGAATCTCACTGTTCTCACACTGCC	36084	0.29435	0.0795939	0.0386935
NOT_000043-U-1	1	24010273	24010333	4921533L14Rik	14428	CACAGGCTTCGTTACTTCAGCTTACAATGAGAGGGACTTTGCAAGCATCAGTGTGATGCG	13988	0.111088	0.0478685	0.0900218
NOT_000044-D-1	1	24540958	24541018	LOC100040475	6366	CGCAGAGTGCGCAGCGCGTCCAGCCGGAGCGCAGCCGCTGTCCCCGCTGTCCTCGCAGCC	6131	-0.279634	-0.123458	-0.224295
NOT_000044-U-1	1	24540898	24540958	LOC100040475	9945	GAGGGCCGCGGGCGGAGGCGAGGCGCCGGCCCTTTGCGCCGGGACCCTGACGTCCCCGCG	9664	-0.107537	-0.0152185	-0.127009
NOT_000045-D-1	1	26360465	26360525	No_gene	2032	TAATTAAAACATGTCCTCTGATCATTTCTGCCCATGGAGCGGTTCTGAGATTGAAGGATG	1781	0.288034	0.0182986	0.0307807
NOT_000045-U-1	1	26360405	26360465	No_gene	24997	TTACAAGACTGGCTCAGGGTCTGTCGAGAGCTTGGGGGACCTCTCACCAATGCAGGCTTA	24364	0.199876	-0.0299983	0.00301338
NOT_000046-D-1	1	26418809	26418869	No_gene	30234	TTACAAGACTGGCTCAGGGTCTGTCGAGAGCTTGGGGGACCTCTCACCAATGCAGGCTTA	29447	0.18323	0.0442447	-0.00144566
NOT_000046-U-1	1	26418749	26418809	No_gene	11284	CAATTAAAACATGTCCTCTGATCATTTCTGCTCATGGAGCGGTTCTGAGATTGGAGGATG	10968	0.362898	0.0472167	-0.00795018
NOT_000047-D-1	1	29891939	29891999	No_gene	33119	TTACAAGACTGGCTCAGGGTCTGTCGAGAGCTTGGGGGACCTCTCACCAATGCAGGCTTA	32267	0.210277	-0.0274974	-0.00229403
NOT_000047-U-1	1	29891879	29891939	No_gene	30123	CAATTAAAACATGTCCTCTGATCATTTCTGCTCATGGAGAGGTTCTGAGATTGGAGGATG	29396	0.304244	0.0242829	-0.0109874
NOT_000048-D-1	1	30750423	30750483	No_gene	44045	AGGACTTGAGCTGCACAGACCTAATCTGTTGTTGGGCCTGATTATCCGTCAGAAGCTGAA	42940	0.08175	0.0527313	0.0381249
NOT_000048-U-1	1	30750363	30750423	No_gene	4471	ACACTATTGGGGCGCTCTCAGGAGTCTCGCCTGTGTGACTGGGGCCTGCACTAGCGCTGT	4229	-0.0351607	-0.0320568	0.0252795
NOT_000049-D-1	1	30818022	30818082	Phf3	39861	TGGCCTCCCTCCCCCCACGCGGGCGGCCCGGGTCCTTTCCCCGCACCCCCACCTCGCGCA	38974	-0.0312144	0.00363337	-0.00849186
NOT_000049-U-1	1	30817962	30818022	Phf3	21253	CGGGGCAGGCTGGGGCGGGGCGGGGCGAGCCGGGGAGGCCGAACGGCCCGGGAATATCAG	20707	-0.0942819	0.0272238	-0.0447598
NOT_000050-D-1	1	31340213	31340273	No_gene	3394	GTTTTAGTGGTGAGTTACTAGTGCTAGGGGCAGCATCAGGTCTTTCTGAGGACCATTGTT	3115	0.0147626	0.172572	0.0496982
NOT_000050-U-1	1	31340153	31340213	No_gene	34390	ATTCCTCTCTTACAGCTCGAGTAGCCTTCTCAGTCGAACCTTTCATGTTGCCAGCTGCTG	33591	0.0700424	0.0778146	0.0340035
NOT_000051-D-1	1	33913291	33913351	B230209C24Rik	15080	TCTTGTTCACTCTGATGATGGACTTCCACCACAGGCTTCACTTCTTCAAGCCGGGCAGCT	14602	0.0754654	0.0142182	0.0855113
NOT_000051-U-1	1	33913231	33913291	B230209C24Rik	34605	GTGTGTTTCCTGCCACAGGGGTTCCGAGCAAGCCCCCGACACATCAGGAGGCGAGTTGCA	33682	0.16186	0.0653057	0.0864891
NOT_000052-D-1	1	34037555	34037615	Dst	33312	CCTTGGGAAATTATGGGATCTCTGTAACACAGTGGTAAGAGTAACCATGCTGTGTCTACA	32481	0.435106	-0.106317	0.00354118
NOT_000052-U-1	1	34037495	34037555	Dst	26022	CGTGGGTTGAGACCACACACCAGGTCAGTTATTCACACTTTCCTGTATTTCATTCTCACA	25368	0.157027	0.0124301	-0.0043096
NOT_000053-D-1	1	34181213	34181273	Dst	38648	AGGCACAGGCAGTTGGCATCCAGCTGAAGCCCCAGCCGCTGCCCTATGGCCGGGCAGGCT	37767	-0.0109974	0.0754904	0.0985611
NOT_000053-U-1	1	34181153	34181213	Dst	35220	GCCGGGGCTGGGTGTGCTGCGCGGCCCCGCTGCCCCGACGCAGCCCGAGCCCCGGCGGGA	34384	-0.046242	-0.106409	-0.0170565
NOT_000054-D-1	1	34250750	34250810	Dst	14176	AGACTGATCAAACTGTGGGTTGTCAGTGTGCCTCAGATGGCATCATTACAGGGTTAAACA	13825	0.16836	0.053014	0.0579567
NOT_000054-U-1	1	34250690	34250750	Dst	26155	CGCACCAGTCAGGCCTAACATCCAGCCCTCTGTCCCCTCCCCTGCACAGTCCCCACCCCA	25462	-0.061804	-0.0790667	-0.0100781
NOT_000055-D-1	1	34293946	34294006	Dst	3251	CAATTAAAACATGTCCTCTGATCATTTCTGCTCATGGAGCGGTTCTGAGATTGGAGGATG	3000	0.361401	-0.0270222	0.0144494
NOT_000055-U-1	1	34293886	34293946	Dst	35894	TTACAAGACTGGCTCAGGGTCTGTCGAGAGCTTGGGGGACCTCTCACCAATGCAGGCTTA	35037	0.211781	-0.0277093	0.00089689
NOT_000056-D-1	1	34695074	34695134	No_gene	37116	CCCGCGCGCACGCAGACCTGGGGCGCGGACGCGGGCCCCGGGCCGCCCTGAGTCCTCACC	36266	-0.284496	-0.299789	-0.185497
NOT_000056-U-1	1	34695014	34695074	No_gene	24805	TCGCTCGCCCGCTCCACAGCAGGGCGCATTCTTCTCCCTGATGCCCGCGCGCCGAAGGCA	24161	-0.0701107	0.0279955	0.0321563
NOT_000057-D-1	1	36074533	36074593	Hs6st1	22483	CTTCCTTAAGTTGCTTTTTGCCAGGCACTTTGTTAAGGCAATGGGAACAGTGACTAACAT	21950	0.214784	-0.131025	0.124385
NOT_000057-U-1	1	36074473	36074533	Hs6st1	5393	ACAATCAGCTCAGCTCCCTCCTGCCTCTTGGCCTCCCCCATTCTCCCTCACCCCGGCCGG	5048	-0.0591381	0.0572347	0.015771
NOT_000058-D-1	1	36252730	36252790	LOC100041123	39286	TGATTCTTCAAAGCGCATTGAGCAATTTCTTCAAAACCCGCGCAGTCACTTTCAGGAATC	38348	-0.334814	-0.349992	-0.279579
NOT_000058-U-1	1	36252670	36252730	LOC100041123	22158	AGCCCAGCGCTTCGCTTCTCAGAAACCGAGGCGCCCGGGCCGCGCGCAGCGCTTCCCACT	21643	-0.12744	-0.168116	-0.132657
NOT_000059-D-1	1	36456748	36456808	No_gene	2329	GAGCGCGGGTGGCCGGCCTCGGCGCGCAGGCGCAGCAGCGCGCGCCACTCGCCCGTCGGG	2022	-0.30709	-0.283526	-0.372104
NOT_000059-U-1	1	36456688	36456748	No_gene	37288	TGGGTAGCCGCCGAGGGCGCAGGCTGCCCGGAGGGCGGACGGGCCACGGAGCCCGAGGAG	36434	-0.177387	0.0706369	-0.0217174
NOT_000060-D-1	1	36491610	36491670	Cnnm4	40508	GTGCCCGGGGTACAGCAGACGCTGGAGGAGATGGACTTCGACAGGGGTGAGAGGGGTGAG	39574	-0.137877	-0.0288451	-0.0241439
NOT_000060-U-1	1	36491550	36491610	Cnnm4	12107	GAGGCCTCCTTCAGTCCACGTTCCCGGAGATGGGGCTGGAGATTGCCCGCCGCCGGCAAC	11748	-0.222872	-0.133049	-0.120693
NOT_000061-D-1	1	37485537	37485597	Mgat4a	21548	CCCTGGCGAGGGCGGGGCGCGCGGCCCGCGGCGGCGGAGGCGGCTCCAGCAGCGACGCCG	20952	-0.0867373	-0.0110578	-0.0985636
NOT_000061-U-1	1	37485477	37485537	Mgat4a	7375	GGCCGCCCCCTGCCCGGCGCCCCGCGCTCCTCACCTGCCGCGGGCCAGGGCGCTTCTGCC	7114	-0.309282	0.0730286	0.0284213
NOT_000062-D-1	1	37664323	37664383	2010300C02Rik	26760	CCGCCGGGCCGCGCGCAGCCGAGTCGGGAGCCGGGAGCGCGCGCCCAGCGCAGGGCCAGC	26149	-0.175982	-0.124275	-0.139448
NOT_000062-U-1	1	37664263	37664323	2010300C02Rik	24618	GCGCGGGTAGCGCGGGGTCTGCGGCCGGGGGATGGACGCGGACGCGGGCGCGACCCTCGG	23965	-0.354752	-0.110249	-0.172536
NOT_000063-D-1	1	38074130	38074190	Rev1	6570	GCGCGAGGCGGGCGCAGCGACTGAGGGAGCGTGGGCCGCGGTGCGGTGCGGTGCGGCTGG	6198	-0.0490462	-0.104284	0.0155954
NOT_000063-U-1	1	38074070	38074130	Rev1	10641	CGCCGTCGTTCAGTGTCCTCCCCGCGGCTGAGGGGAACGCCGGGGAAGGCAACCGGTCAG	10203	-0.207341	0.0609713	-0.00239662
NOT_000064-D-1	1	38983322	38983382	No_gene	38390	AGACCAGCAAGGACGTAGGGGTGGGGAACCTATTCACTGCTGGTGGAAGTGCAGGCTGGC	37431	-0.00180559	0.0323721	0.116252
NOT_000064-U-1	1	38983262	38983322	No_gene	29267	TTGTATCATGTGGTAGATTTATTTGTAGCTTTCAGAGAAACCTCCATACTGATTTCTACA	28551	-0.158907	-0.0575774	-0.0435677
NOT_000065-D-1	1	39138381	39138441	No_gene	40402	TCTCCCGGGCGGCGGCGGGAGGCGCTGCTCTCGCCGCTGCCGCCGGGGTCTCGGGGCTCC	39369	-0.0220865	-0.105654	-0.0378503
NOT_000065-U-1	1	39138321	39138381	No_gene	15217	CGCCCAAGAGTTTGCGGCGCGAGCGGCGGGCTTTTCCGCAGGACCCGAGGGACCCGCGCA	14706	-0.328398	-0.0897438	-0.154296
NOT_000066-D-1	1	39422993	39423053	Tbc1d8	39883	TGACCCAGAAGAGCAGCTGCTACTTCGTCTTGCAGCGGCGCCGCGGGCACGGCGAGGGGG	38851	-0.241128	0.0242798	-0.20564
NOT_000066-U-1	1	39422933	39422993	Tbc1d8	25390	CGGCCGGGCGGCAGGGACAGAGGCCGGGCCGGGCCGCCGCGCGCGCCCCTTACCGGTGAG	24805	-0.233938	0.0224711	-0.120237
NOT_000067-D-1	1	39521635	39521695	No_gene	6543	TGGTGAGCATCGAATACGTGGACCCGCAGTCGAACCTGACGGTGTGGAGCGTGTCGGAGA	6312	0.0598143	0.0474088	0.107317
NOT_000067-U-1	1	39521575	39521635	No_gene	44417	GGGCGCGCGCGGGACGCCCACCAGGCCCTGCCTCTCCTCCCGGAGCGAGCTTTCTCCGAA	43302	-0.0368941	-0.0730528	0.00271304
NOT_000068-D-1	1	39845839	39845899	No_gene	1960	CCGGCAGACAAAGGGGCCGCCGCGCCCGCGGGTGTCCGTGTCCACCGCGGCGCGCAGGGC	1638	-0.0334413	0.034188	0.078896
NOT_000068-U-1	1	39845779	39845839	No_gene	21966	GCGAACGACTCTCCCGCGAAGAGCCTGGTGGACATTGACCTGTCGTCCCTGCGGGTGAGT	21436	-0.0733589	-0.195481	0.0216181
NOT_000069-D-1	1	41034393	41034453	No_gene	11771	GGACAAGATCTATGCGTTGATTCATTTCTGCCCATGGAGCATTTTTGGGATTGGAGGATG	11425	0.0589062	0.0760934	0.100747
NOT_000069-U-1	1	41034333	41034393	No_gene	32442	TTACAAGACTGGCTCAGGGTTTGTCGGGAGCTTGGGGGACCTCTCACCAATGCAGGCTTA	31607	0.120957	0.00201216	0.0577881
NOT_000070-D-1	1	42641626	42641686	No_gene	17952	ATGCCGCTCCGCTCCCGCCACCCCACCGCCGCCACCACCGCCGCCGCCGCAGCAGCAGCC	17409	-0.0214637	0.0938853	-0.00389224
NOT_000070-U-1	1	42641566	42641626	No_gene	23134	GGAGGAGCGGGGGGGGAGGAGGCGGGAGGCGGGGGGGGCGCGGCGGCGGCGGCGGCGGCT	22564	-0.0490048	-0.11694	-0.0334869
NOT_000071-D-1	1	42718953	42719013	No_gene	34377	CATTGATACTTCTCACAAACTCACATTCCACTAGATCTGCTGGTCAAGCCTGTCCCAGTC	33565	-0.447688	-0.184831	-0.2756
NOT_000071-U-1	1	42718893	42718953	No_gene	23511	ACCCAGCTGCATTCACAGGACTCTGTCATTTCCCATACATGCCTGGTTCCCATACACGCC	22972	-0.29933	0.0950253	-0.0690808
NOT_000072-D-1	1	43108389	43108449	AI597479	11473	CCACCGGTCCACAGTCCGCTGGGTTCCCTTAGACCCCGGCCCCACCGCGCGAGTACTACT	11172	0.127105	-0.0859427	-0.0552832
NOT_000072-U-1	1	43108329	43108389	AI597479	38536	CGCGTCCTAGGGCAGCGGTCTGGTGGCGATCCTTGTGTCCCAAGCAGGGCTGTGGCCTGG	37548	-0.0711077	-0.199327	0.0465325
NOT_000073-D-1	1	43332848	43332908	No_gene	41543	TGCATATGGGACAGTGTGGTGACTACAGTCACCCATTGCATTATTGATCTCTGTATTTTA	40603	0.308347	-0.243798	-0.173519
NOT_000073-U-1	1	43332788	43332848	No_gene	33222	CAGTGCCCAGGACTAGGGGTTGGAAATGAAAAGTGTTGATCAAGGGAACACCTGGGAGAT	32470	0.265694	-0.141972	-0.051379
NOT_000074-D-1	1	43390512	43390572	No_gene	20108	CCTTACCTCGCCGCACAGTGCACGCCGAGGCCGGAGGGCAGCAGCGCGAGTCCCGGGGCG	19632	-0.0966568	0.0751114	0.0393596
NOT_000074-U-1	1	43390452	43390512	No_gene	12843	CGCTTGGTGGCGGGAGGAGGGAGCGGTGCAGACAAAGAGCGGCATCTGGGCGGGCGCAGC	12364	-0.174574	-0.113998	-0.0580021
NOT_000075-D-1	1	43390642	43390702	No_gene	27781	CGGCGGGGCTGAGGGCACCGGCCGGGTACGCAGGGGTACGCGCTCCCTGGCCCTCCCCGG	27146	-0.0919917	0.0328806	-0.0237151
NOT_000075-U-1	1	43390582	43390642	No_gene	19295	ATGGCGGGGGCTGCAAACTTGGGCCGGTCCGTGGAGTTGGAAGAGAGGGGCGAGCGGGCC	18879	0.00340586	0.0607282	0.00119386
NOT_000076-D-1	1	44765346	44765406	Gulp1	14235	ATTCCTCTCTTACAGCTCGAGCGGCCTTCTCAGTCGAACCGTTCACGTTGCGAGCTGCTG	13774	0.0825939	0.0433297	0.0566287
NOT_000076-U-1	1	44765286	44765346	Gulp1	6304	TTCCAAGGGTTTCTATCTCCAGTGTTGCTTCACTTTGGGTTTTCTTTATTGTGTCTTGTT	6008	0.230685	0.156136	0.0869469
NOT_000077-D-1	1	44770564	44770624	Gulp1	19023	ATTCCTCTCTTACAGCTCGAGCGGCCTTCTCAGTCGAACCGTTCACGTTGCGAGCTGCTG	18510	0.110779	0.0505292	0.0555773
NOT_000077-U-1	1	44770504	44770564	Gulp1	17500	AGCGTTCCTCTTAGCATCTCTCTGCCATTCTTCAGGTCCCAGTTCTGGCGCCAAAATGTT	17023	0.197948	-0.0959791	0.026241
NOT_000078-D-1	1	46166761	46166821	Dnahc7b	21917	GTCTGGCAATAGCACCTTCCTTCCCCTCCTCTAGCTGAGATGTGGGCCATATCTGTCATG	21342	0.189764	0.00822973	-0.0113587
NOT_000078-U-1	1	46166701	46166761	Dnahc7b	36098	AGTAAGAGGATGGACTTCCCACAGTGGGTCTGGAACCATCCAGCTGTTAGCTGTGTGGTG	35272	0.25308	0.0515078	-0.0289074
NOT_000079-D-1	1	46797531	46797591	No_gene	25713	CGGGAACTGCGTGTGGCGCAGCCCACGGGTCCCGGAGCCGGGTTGTGGGGCGACCGTGGT	25099	-0.00548749	-0.00557687	0.0378618
NOT_000079-U-1	1	46797471	46797531	No_gene	17346	TCCCTCCGCTCCCAACCGCGCCCACGCCACCCTACACCCCGGTGGCCGGGAACAAAGCCC	16884	-0.153135	-0.0311487	-0.0943286
NOT_000080-D-1	1	46797637	46797697	No_gene	41529	TACGGGGGACCCGGGACCCGAGGCAGGTCCCAGGGGCTCGTCTGCGGGGGGTAACGGACG	40575	-0.0831501	-0.00504595	-0.00225474
NOT_000080-U-1	1	46797577	46797637	No_gene	39798	GCTGCGCCACACGCAGTTCCCGCGCGCCCCACCGAGCCTTTTCGGTTGGCCCGGAGCTGA	38850	0.075858	0.00741663	-0.0972738
NOT_000081-D-1	1	46797707	46797767	No_gene	15651	CACGGCCTGCTGCGGGGCCGCGGAGCGGGCAGCGCCGGTTGAGGGCTGCGCGGGCTTCCC	15225	-0.190297	0.0106523	-0.0624176
NOT_000081-U-1	1	46797647	46797707	No_gene	17403	TCCGTTACCCCCCGCAGACGAGCCCCTGGGACCTGCCTCGGGTCCCGGGTCCCCCGTACG	16998	-0.175632	-0.0146934	0.023738
NOT_000082-D-1	1	47915269	47915329	No_gene	12709	GGACAAGATCTATGCGTTGATTCATTTCTGCCCATGGAGCGTTTTTGGGATTGGAGGATG	12269	0.0588828	0.0546879	0.0981981
NOT_000082-U-1	1	47915209	47915269	No_gene	12391	TTACAAGACTGGCTCACGGTTTGTCGGGAGCTCGGGGGACCTCTCACCAATGCAGGTTTA	11976	0.114506	-0.0183555	0.0358023
NOT_000083-D-1	1	48305915	48305975	No_gene	5118	TTACAAGACTGGCTCAGGGTCTGTCGAGAGCTTGGGGGACCTCTCACCAATGCAGGCTTA	4840	0.235244	-0.0107923	0.00485944
NOT_000083-U-1	1	48305855	48305915	No_gene	26378	CAGTTAAAACATGTCCTCTGATTATTTCTGCCCATGGAGCGGTTCTGAGATTGGAGGATG	25733	0.342887	-0.173573	-0.00673534
NOT_000084-D-1	1	50105800	50105860	No_gene	12067	GGACAAGATCTATGCGTTGATTAATTTCTGCCCATGGAGCATTTTTGGGATTGGAGGATG	11672	0.157467	0.116434	0.110818
NOT_000084-U-1	1	50105740	50105800	No_gene	30125	TTACAAGACTGGCTCAGGGTTTGTCGGGAGCTTGGCGGACCTCTCACCAATGCAGGCTTA	29400	0.111543	0.00485235	0.058714
NOT_000085-D-1	1	52177349	52177409	Gls	42832	GGAGCCGGCCGACCGCTGGCCTGGTGGCCGCTGCGCGACTCCACCCGTGGTGGGGCGGGG	41794	-0.0174292	0.0164825	-0.0874863
NOT_000085-U-1	1	52177289	52177349	Gls	1673	CAGCTCCTGTAGGATCTCCGAGGGCGAACTGGACAGGCCGCCCGCGCCGGGGCCCTTCGC	1426	-0.171397	0.0108911	-0.0118004
NOT_000086-D-1	1	52177581	52177641	Gls	18148	CCGGACTTTTTCTCTTTCCAGTCCTCTCCCCGCCGTGCGGGACACGGTTCCGGGAGCAGA	17629	0.00160239	0.000712157	-0.0135671
NOT_000086-U-1	1	52177521	52177581	Gls	28639	CCTCGCAGCCGCATCATACCGCCGGCGCCCGCTCGTCAGATGAGGATGCTTGGGGCGTGG	27993	-0.102914	-0.203011	-0.0782439
NOT_000087-D-1	1	52445132	52445192	No_gene	41470	GAATGGGCCACCCCCGGGACCGCGCCGAGCCTCAGCCCCGCCGGCCCCCACCCCCGCCCC	40459	-0.00867769	0.0311056	-0.0316796
NOT_000087-U-1	1	52445072	52445132	No_gene	26557	CTCCATTCGCCGCTCCGGCTCCCGCCCACGCGCGGCCGAGTGACGCAGATCCCGGCGTGG	25920	-0.0347579	-0.0356088	0.00885109
NOT_000088-D-1	1	52575449	52575509	Gm553	2863	TCCTGAACAAACCAAAACACTGAAGTATCCGATGCCCGCAGACAGGGGCGGGGCCTGGCC	2570	-0.422151	-0.118922	-0.188309
NOT_000088-U-1	1	52575389	52575449	Gm553	4033	GATGTCAGGTAACCCCGGCTCCGGGCGGGGGGGCCTCCTTTCGGCGCCGCAGGGTCACGC	3703	-0.685223	0.235343	-0.30142
NOT_000089-D-1	1	52671621	52671681	2210010L05Rik	9667	GCTAGCCACCCAACCGACATGCGGCGCTCTGGCCTGCCCGCCGCCGCCCCGGCGCCCCGA	9287	-0.00170026	0.0484046	0.0079041
NOT_000089-U-1	1	52671561	52671621	2210010L05Rik	28830	CACTCACCTGGAGGCGCTCAGCTGCGCGAGGCGCGGGGAGCCCTGTCCCCGGGGTGCGGG	28035	-0.0528521	-0.107137	-0.03835
NOT_000090-D-1	1	53077405	53077465	No_gene	1165	TTACAAGACTGGCTCAGGGTCTGTCGAGAGCTTGGGGGACCTCTCACCAATGCAGGCTTA	962	0.225487	-0.0771445	0.0103959
NOT_000090-U-1	1	53077345	53077405	No_gene	15250	CAATTAAAACATGTCCTCTGATTATTTCTGCCCATGGAGCGGTTTTGGGATTGAAGGATG	14771	0.280513	-0.0624308	0.0178559
NOT_000091-D-1	1	53491807	53491867	LOC100042162	10565	GGTGCCTGACTATGCCATGATTGCCGAGATCGTGCTGTACTCTTGTGGCTTTGTCACTGC	10219	0.164974	0.0597647	-0.123273
NOT_000091-U-1	1	53491747	53491807	LOC100042162	22280	GATGCTGGGAGGACAGTTGCTCTGAGCACAAGCGGTATGTCGCCACAATCTTTATGGACA	21717	0.127545	-0.0775303	-0.0347349
NOT_000092-D-1	1	54139174	54139234	Hecw2	18551	AGCCGAAGACCGCCTCTGAGACGCTCGCCGGCCCGGGGCGCAGGGTGGGCTCCGTGACGC	18083	-0.116436	0.0441336	-0.00469784
NOT_000092-U-1	1	54139114	54139174	Hecw2	41154	GAGGCGGGAGCGCGCCCCGCAGTCGCCGCGAGCCGCCAGCGCGCGCCGCGGGGAAGGCGG	40176	-0.16794	-0.113406	-0.11793
NOT_000093-D-1	1	54383577	54383637	No_gene	4966	GACACTCCCTTGCCTGTGGGAAGAGGCCTGGGGCCTAGAGCGCAGGCGGAACCAGAGTGC	4706	-0.0568352	0.0246019	0.0363759
NOT_000093-U-1	1	54383517	54383577	No_gene	33079	GTAGGACGCCTAGGAGAGACCGGACCAGCGTCCGCCCTAGAAACCTTCCCGGCCTGCGCC	32189	-0.379528	-0.28904	-0.225543
NOT_000094-D-1	1	55307579	55307639	No_gene	8522	CCTCGGTGGGGCGGACGGGCAGCTCGGGGGAAACGGCCATCGGCCAAACATGCCTAGCGA	8200	-0.0715989	-0.0457812	-0.00463733
NOT_000094-U-1	1	55307519	55307579	No_gene	28814	ACGTGTCCTGAAAAGGGCGAGCCGTCGAGGGCGCCGCCGTCCGGGCGGGAACACTTGAGG	28167	-0.275296	-0.101541	-0.148855
NOT_000095-D-1	1	56718670	56718730	No_gene	28017	CAATTAAAACATGTCCTCTGATCATTTCTGCTCATGGAGCGGTTCTGAGATTGGAGGATG	27276	0.338433	-0.0529246	-0.0108948
NOT_000095-U-1	1	56718610	56718670	No_gene	37558	TTACAAGACTGGCTCAGGGTCTGTCGAGAGCTTGGGGGACCTCTCACCAATGCAGGCTTA	36630	0.223888	-0.0152339	0.000164757
NOT_000096-D-1	1	56916176	56916236	Satb2	3306	TCCGGCTCTGGCTTCTGGCAGAGGCAGCCGCGAGGGGAGAGGTTGGAGGTGACAGCTTGT	3108	-0.0216209	0.0407579	0.0457674
NOT_000096-U-1	1	56916116	56916176	Satb2	3105	CGTTGCCACCAAGAGCGGGGAAGGTGCGGAGACCCCGGACCGCGCGCAAGAGAAAACGCG	2880	-0.231794	-0.051492	-0.178579
NOT_000097-D-1	1	56917208	56917268	Satb2	12362	GCCGGACGGGCGGAGTCTCGCTCCAGGCGTTCGGGACACCCGGGCTATTGTTCCGGACCC	11918	-0.797159	-0.0374609	-0.353439
NOT_000097-U-1	1	56917148	56917208	Satb2	28638	GCCCGGCCCGAAGCGCTCCCGGCCGCGTTTGGGGAAGGCCACTTCTCCCTCAAATCCCGT	27991	-0.0847038	-0.0818215	-0.0955704
NOT_000098-D-1	1	57254625	57254685	No_gene	28201	GGACAAGATCTATGCGTTGATTAATTTCTGCCCATGGAGCATTTTTGGGATTGGAGGATG	27471	0.160954	0.0278258	0.102185
NOT_000098-U-1	1	57254565	57254625	No_gene	6518	TTACAAGACTGGCTCAGGGTTTGTCGGGAGCTTGGGGGACCTCTCACCAATGCAGGCTTA	6262	0.123984	-0.0407436	0.049942
NOT_000099-D-1	1	57322267	57322327	No_gene	29266	CGCCGCCCGGGTTCATGGCTCGGGTCTGCAGGCGGGACGCGGAGTCTCCGGAAGCGAGCA	28549	-0.085507	0.0768353	0.0121336
NOT_000099-U-1	1	57322207	57322267	No_gene	24404	GCTCGAGCCCATGCTGGGGTCGCGGCGTCTGCGGTCCCCCGCGCTGGTGCTGCTGCTGCT	23718	0.0184925	0.0329682	0.101211
NOT_000100-D-1	1	57719369	57719429	No_gene	13153	CAACTCCGCGCCGCCAGCCCCACGCAGGGACACTCCCGCCCGCGCAGCCGCCCCCTCCCG	12810	-0.0790399	0.0549833	0.00368178
NOT_000100-U-1	1	57719309	57719369	No_gene	41317	AAGCCCGAGCGAGGGGCGCCGGCGGGGTGTGTGCTCCTGGTGAGTGACACGGAGGGGCGG	40327	0.0145295	0.0597455	0.0603473
NOT_000101-D-1	1	57914569	57914629	2810022L02Rik	6269	GGCGACGGCTTACTTCCGCGTCCGGGCCCGGCTGCGTTGGGCGGCTGCGCCCAGGGACTG	5939	-0.0190675	0.0122193	0.128084
NOT_000101-U-1	1	57914509	57914569	2810022L02Rik	3380	ACCCACCCGGAGCCCGGTTCCTCCACACCGGCGGGCGGAGCGGCGACTGCTTACTGACCT	3087	-0.21976	0.0189551	-0.0951721
NOT_000102-D-1	1	58338044	58338104	Aox3l1	31776	CCGGGGCCCCCGCCGCCCCGTACATCCGCCCGCCCTCCCGCGAAAGCAGCGGCGGAGGCG	30972	0.0371826	-0.0886446	0.00985734
NOT_000102-U-1	1	58337984	58338044	Aox3l1	15178	GTTGGGTGATGTACGCGTGGGGAGTTCGGCGGGCGGGGCGCAGCCGCCGCCACCACCGCC	14795	-0.0763069	-0.00441151	-0.0730067
NOT_000103-D-1	1	58761389	58761449	Cflar	12577	TTACAAGACTGGCTCAGGGTCTGTCGAGAGCTTGGGGGACCTCTCACCAATGCAGGCTTA	12176	0.219048	-0.0547931	0.0050191
NOT_000103-U-1	1	58761329	58761389	Cflar	9225	CAATTAAAACATGTCCTCTGATCATTTCTGCCCATGGAGCGGTTCTGAGATTGAAGGATG	8917	0.356229	-0.126139	-0.00649571
NOT_000104-D-1	1	58877224	58877284	EG667419	3968	CAGTTAAAACATGTCCTCTGATCATTTCTGCTCATGGAGCGGTTTTGAGATTGGAGGATG	3742	0.436198	-0.0385415	0.0185161
NOT_000104-U-1	1	58877164	58877224	EG667419	10092	TTACAAGACTGGCTCAGGGTCTGTCGAGAGCTTGGGGGACCTCTCACCAATGCAGGCTTA	9787	0.215039	-0.0276017	0.00179485
NOT_000105-D-1	1	59858430	59858490	Bmpr2	10143	GACGCAAGGCCAAACCCCAGGGTTTATGATTTCCACAAATTGAGCCCAGGCCCAAGGTTA	9720	-0.0120654	0.0628413	-0.000242165
NOT_000105-U-1	1	59858370	59858430	Bmpr2	38307	GGCGGGGCGTGCGGTCCGCCACCCCTGCGTCTTGCCCGTGCGGGTCTCCGCCGTGGAGGT	37434	0.0166277	-0.0322249	0.0501651
NOT_000106-D-1	1	60354278	60354338	Cyp20a1	14154	CACATCCTTCTCTTCCTCCTCCTCCTCCTCCTACTCCTCCTCATACAGCCCGCAGAGGCA	13781	0.108759	0.087627	0.0921184
NOT_000106-U-1	1	60354218	60354278	Cyp20a1	28438	AGCCGCTCGCTCCTCCCGATTCCCGCCGCGTCCGCCGCTGCTCCTCCTCTCCCGGGCGTC	27767	-0.108275	-0.00147815	-0.0318851
NOT_000107-D-1	1	60511304	60511364	Raph1	28256	GCCCCGCCCAGTGTGCCGGGGCAGGACGCGCGGGCTCTGTGATCCGCGCCGCGGGGCTCT	27578	-0.180026	-0.111464	-0.11695
NOT_000107-U-1	1	60511244	60511304	Raph1	2597	CGCGCGCTCGGCGACTGACTGACCGACCCACAGAGCGGGCGTCGGCGGGGACTGGGCGGG	2378	-0.0867767	0.000247338	-0.0164167
NOT_000108-D-1	1	60511455	60511515	Raph1	11781	CGGCTGTCCAGGCCGGGAGGGGCGCGCGCGTGCGCGCGTGCCGGGGAGCAGGAGAGGCGC	11443	-0.135408	-0.033201	-0.110049
NOT_000108-U-1	1	60511395	60511455	Raph1	20643	GGACCGACTTGCGCCTGACCGCGCGCTCCCCGCCGCGGCCACCGCTCACTTCCGGCGCAG	20180	-0.0760474	-0.027987	-0.0625215
NOT_000109-D-1	1	62637457	62637517	No_gene	30895	GGCGCAGAGCCGAGGACCGCGGCACCCAGCTCGGGCGGGGCGGCGGTGGCTCGCAGCCCC	30079	-0.121126	0.00222284	-0.100835
NOT_000109-U-1	1	62637397	62637457	No_gene	36726	GAGGGAGGTGCGGACTGGGAGAGGGGCGGCAGGGTTGCGTGGCACCTTAACTTTGATCGC	35834	0.0421219	-0.0800474	0.0351675
NOT_000110-D-1	1	63048300	63048360	A430093A21Rik	12058	CGCGGGCCGGGCCCCAGGAGTGCTGCGGAAGGGGGGGCGCCCTAGGCCTCGGGCCCCGCG	11654	0.00300358	-0.0519457	-0.0276379
NOT_000110-U-1	1	63048240	63048300	A430093A21Rik	37155	CCGCCCCGAGGCCCCGGGGGACCCCAGGGGCGCGGGAGGCCTGTGGCGCGGGGGCAGGGC	36177	-0.0675549	-0.118236	-0.0449581
NOT_000111-D-1	1	63064098	63064158	A430093A21Rik	9482	ATTCCTCTCTTACAGCTCGAGTAGCCATATCAGTCGAACCGTTCACGTTGCGAGCTGCTG	9091	0.0671181	0.121473	0.0374518
NOT_000111-U-1	1	63064038	63064098	A430093A21Rik	38836	CTTTCAGTAGCTTAATCTCAGGATCATTGGAGTAGATAAAGTAACCTTCCTATGAGTGTT	37967	0.667697	0.0639021	-0.148447
NOT_000112-D-1	1	63182681	63182741	Gpr1	28759	TCGGGTCTCCAGCGGACTCGCTTCCTCCCGGATCACCCCACGGATCCCACGGCGCCCGGT	28061	-0.0884491	0.032034	-0.0240233
NOT_000112-U-1	1	63182621	63182681	Gpr1	25464	AGAGTCGGTGGGGTTGGCGGCGGGAAACCCGGGTTCTGGGTGTGAGTGACCGAGGTGGCC	24784	-0.453225	-0.249018	-0.276869
NOT_000113-D-1	1	63380217	63380277	LOC100042638	13851	TCCCCGCCGCTCCACCAACTTGGAGCCTCCTCCAGTGGCTGCACCCTCCCAGTGGCGGGC	13519	0.0354296	-0.0530977	0.0327631
NOT_000113-U-1	1	63380157	63380217	LOC100042638	5349	GCTCCTGCGCGCGCCTCCTCAGCATCCTTAGGCCCGGCAGCAACCCCCGCAGTCACTGGT	5129	-0.0465645	0.0827206	0.0112257
NOT_000114-D-1	1	63380374	63380434	LOC100042638	9569	CGGGCTGGGCTGCGGGGCGGCTGCGGGCGGAGCCGGTCACGCCGGCTGGGCGCGCATGCT	9260	-0.0466659	0.0340504	0.00881706
NOT_000114-U-1	1	63380314	63380374	LOC100042638	27275	CGGAAAGAGCAGAGGACGGCGCGCCGCCGTCCCCGAGACCCCAGCCCCTGACCCCTGCCC	26652	-0.0794744	-0.0465801	0.0194116
NOT_000115-D-1	1	64117631	64117691	Klf7	44655	TTACAAGACTGGCTCAGGGTCTGTCGAGAGCTTGGGGGACCTCTCACCAATGCAGGCTTA	43412	0.22388	-0.0783733	0.0215301
NOT_000115-U-1	1	64117571	64117631	Klf7	37537	CAATTAAAACATGTCCTCTGATCATTTCTGCCCATGGAGCGGTTCTGAGATTGGAGGATG	36589	0.358378	-0.0286731	-0.00533044
NOT_000116-D-1	1	64625751	64625811	No_gene	35949	CTCATTCCCGGTGTCCAGGCCTGCGCCAGGAATAATCCCGGCAGGAAGGAACCCGAGGCG	35146	-0.117254	-0.134427	-0.110537
NOT_000116-U-1	1	64625691	64625751	No_gene	32601	GGCGCGTCCGGGCCGTGGCGCACCTCTGGCCTCCACCGACTCCCTGGGTCCCGCTGGGAG	31752	-0.122338	0.06086	-0.0143458
NOT_000117-D-1	1	64670797	64670857	No_gene	13317	GACCCGTCTGCGCCTCCCTCTCTTCTGCTGCTGTTGCTGGCGCAGCTGGTGGGCCGGGCA	12968	0.0257307	0.157135	0.101362
NOT_000117-U-1	1	64670737	64670797	No_gene	33914	TTGTAGCCGATGCCTCGGCACATGGGCACCGTGATTTCCTGGCACACCGGGGCCTTGGAG	33158	-0.0150795	0.0558118	0.010108
NOT_000118-D-1	1	64672001	64672061	No_gene	6894	GCCTCCCGGCGGGCATTAGAGGCAGGTGACCCGGGCGGGGCGGGAGAGGGCAGTCAGCCT	6502	-0.22566	-0.0279693	-0.000146492
NOT_000118-U-1	1	64671941	64672001	No_gene	18938	CGCACTCTTTCGCCCACCTCCAGGGAGCTCCGAGCTGTGCGCGACGGCAGAGGACAAGTC	18509	-0.0669491	-0.0811504	0.00939593
NOT_000119-D-1	1	64899767	64899827	9430067K14Rik	15696	TTACAAGACTGGCTCAGGGTCTGTCGAGAGCTTGGGGGACCTCTCACCAATGCAGGCTTA	15314	0.20394	0.0294886	0.00559736
NOT_000119-U-1	1	64899707	64899767	9430067K14Rik	35915	CAATTAAAACATGTCCTCTGATCATTTCTGCTCATGGAGCGGTTCTGAGATTGGAGGATG	35078	0.378627	-0.0923025	-0.00712302
NOT_000120-D-1	1	66401695	66401755	Mtap2	45155	GCCCCGCGCCCCTCACCTGGTTTGCCGCCACAGGAAGGTCTGGATGGGCAGAGGGATGCC	43800	-0.0751744	0.00710252	0.0437594
NOT_000120-U-1	1	66401635	66401695	Mtap2	16048	GACTCCCGGGAGCCACCATCATGGTGAAGAGGAAGAGCTCCGAGGGCCAGGAGCAGGACG	15672	-0.111215	0.0129256	0.0466414
NOT_000121-D-1	1	66971932	66971992	No_gene	36167	CTCGTGGGCGTGGGACGTGGGTGAACAACGGGCTCCCTTCCTCCCGCGGGGCTCCGAGCA	35241	-0.136082	0.0736529	-0.0187838
NOT_000121-U-1	1	66971872	66971932	No_gene	19481	GACAGCCCCTTCCCTCCGAGCGGTCCCCGGCTGGCAGCCGCTCCGCAAGCGCGCGGGACA	18911	-0.118274	-0.019761	-0.00706487
NOT_000122-D-1	1	67040071	67040131	No_gene	6897	TTACAAGACTGGCTCAGGGTTTGTCGGGAGCTTGGTGGACCTCTTACCAATGCAGGCTTA	6508	0.131049	0.0494414	0.0859534
NOT_000122-U-1	1	67040011	67040071	No_gene	36515	GGACAAGATCTATGCGTTGATTCATTTCTGCCCATGGAGCGTTTTTGGGATCGGAGGATG	35589	0.073484	0.0743877	0.0984192
NOT_000123-D-1	1	67689811	67689871	No_gene	25927	TTACAAGACTGGCTCAGGGTCTGTCGAGAGCTTGGGGGACCTCTCACCAATGCAGGCTTA	25188	0.218626	-0.0885861	-0.00547193
NOT_000123-U-1	1	67689751	67689811	No_gene	37624	CAGTTAAAACATGTCCTCTGATCATTTCTGCTCATGGAGCGGTTCTGAGATTGGAGGATG	36760	0.384895	0.00347225	0.00861181
NOT_000124-D-1	1	68545473	68545533	Erbb4	9712	GGACAAGATCTATGCGTTGATTCATTTCTGCCCATGGAGCATTTTTGGGATTGGAGGATG	9376	0.0856662	0.090675	0.105082
NOT_000124-U-1	1	68545413	68545473	Erbb4	42745	TTACAAGTCTGGCTCAGGGTTTGTCGGGAGCTTGGGGGACCTCTCACCAATGCAGGCTTA	41789	0.116142	-0.0541162	0.0512629
NOT_000125-D-1	1	69039211	69039271	Erbb4	43210	CAGATCCTGCGCTCCAGCCACCTCTGGAATCAGAGCAGCAGCAAGGACTTGAGATTCCAG	42188	0.00761107	0.0783124	0.0901757
NOT_000125-U-1	1	69039151	69039211	Erbb4	7299	AACCCATTGAGGGGAAAGGCAAAGGGCTCCGAGTCGGGGGCTAGAAAGGGATGTATCTAG	6966	-0.14231	-0.076189	-0.0280299
NOT_000126-D-1	1	69620575	69620635	Ikzf2	21031	CGGCTCTCACGGACCCGGGCGCTCGCTGACGACCCCCCCCCCAACCCCCTCCGCGCGCGC	20441	-0.0340695	0.0222202	-0.0477384
NOT_000126-U-1	1	69620515	69620575	Ikzf2	28420	CCGCCGGCCGGGCTCGCGCAGACGCCCGCGGGCGGAGGGCGGGCAGCGGCGGCGGCGGTG	27732	-0.0650148	-0.0322288	-0.0159187
NOT_000127-D-1	1	70172215	70172275	Spag16	28876	CAATTAAAACATGTCCTCTGATCATTTCTGCCCATGGAGCGGTTCTGAGATTGAAGGATG	28123	0.363636	0.0318599	-0.00827891
NOT_000127-U-1	1	70172155	70172215	Spag16	24581	TTACAAGACTGGCTCAGGGTCTGTCGAGAGCTTGGGGGACCTCTCACCAATGCAGGCTTA	23896	0.192255	-0.0535342	-0.000987625
NOT_000128-D-1	1	71480894	71480954	No_gene	35342	GACAGTCGGAGCTAAACTAAGGACAATTGCTGTTGAGTCAAGCTGGAGTTTCCCATTCCT	34456	-0.0232879	-0.150836	0.023531
NOT_000128-U-1	1	71480834	71480894	No_gene	24324	ATCATTAGAAATCCCAGAGGAGTTGAGAACTGAGGAGGCCCTCGAGCTAAGGATGAGCCA	23727	-0.00603507	-0.0645687	-0.00447068
NOT_000129-D-1	1	71998629	71998689	EG433319	37071	AGGCATATTAAATATAAGGATGTGAGTCCAGAGCACTAGGGAAGCTAGTGAGGAACGTGT	36178	0.364473	0.0975568	-0.0376124
NOT_000129-U-1	1	71998569	71998629	EG433319	19461	ACCAAGTAGCTGTGGCACTGGTGTGGCTGTAGTTGGTTAGTCCTCTCTACCTCCCCAGCA	19039	-0.0294424	-0.0298671	0.046556
NOT_000130-D-1	1	72217621	72217681	No_gene	14874	AGTCTCACCCACACCTTCACTGGGACCCAGGAGGGAAGCTGAGGATGCAGACGGCTGCGG	14530	-0.236899	-0.0638905	-0.0455158
NOT_000130-U-1	1	72217561	72217621	No_gene	20998	CCCGCCCAGGCCCCGCCTTCGCGGCGCGCTAGGCCTCCTCCCAGAGCTGGACCGCTCCTG	20377	-0.0797027	-0.00389894	0.00980062
NOT_000131-D-1	1	74031919	74031979	Tns1	23745	GCACACACACTCACACTCACTGCAGCGCGAGCACAATGCTGCTGTCGCTCCTTCCCGCAG	23096	0.0157187	0.176841	0.118402
NOT_000131-U-1	1	74031859	74031919	Tns1	6717	GCTAGAGCCCGGTAACTTCTGAAGCAGTGGGGACCCGGCAGAGGCGGTGCCAGGCGCAGG	6321	0.00172217	0.0753505	0.00761553
NOT_000132-D-1	1	74170096	74170156	No_gene	21494	GGACGCCACCCGGGATTTAGCTGGGGTCAACTCGGCCTCCTCCCGGCGTGCGCTTACCCG	21012	-0.0774671	-0.0110857	-0.0139061
NOT_000132-U-1	1	74170036	74170096	No_gene	42374	ATCCTGCTGGAGGTGAACAACCGCATCATCGAGGAGACGCTCGCGCTCAAGTTCGAGAAC	41397	0.209486	-0.354522	-0.437844
NOT_000133-D-1	1	74217799	74217859	No_gene	11822	TTGGGCCCAGAGAAGTGGATCGGTAGCTTTCGCCGCATGGAGTCCGAATCGGAGAGCGGA	11359	0.0109958	-0.239851	-0.0383696
NOT_000133-U-1	1	74217739	74217799	No_gene	32419	ACCACCTCAATGATCTCTTCATCTCCGTGAAAGCTCAGAGTCTCCAGAGGCGGGGTGTCA	31562	0.0256888	-0.00448986	0.0113048
NOT_000134-D-1	1	74439630	74439690	Usp37	14660	CGGACATCCGAGCGGGAGCAACCACTCACCGCTGCCGTTGCCAGGCTGTGCATGTTTGGA	14276	0.0248457	0.00584711	0.0349318
NOT_000134-U-1	1	74439570	74439630	Usp37	5762	GCATCAGAGCCGCTGAAGCTGGGACGCGGGTCCGGTGCGTCCGGCGGGAGGAGGAGTGCG	5441	-0.0388525	-0.0351991	-0.084741
NOT_000135-D-1	1	74591818	74591878	Stk36	32397	TTACAAGACTGGCTCAGGGTCTGTCGAGAGCTTGGGGGACCTCTCACCAATGCAGGCTTA	31518	0.21015	-0.027117	0.00486114
NOT_000135-U-1	1	74591758	74591818	Stk36	34889	CAATTAAAACATGTCCTCTGATCATTTCTGCTCATGGAGCGGTTCTGAGATTGGAGGATG	34070	0.393055	-0.0340651	0.00159181
NOT_000136-D-1	1	74815533	74815593	Trnag-gcc	29910	CAGGCTTGCCAGCCACCACCCGCGCACGCCCACGCCGCTGCGGCCGCCGCCGCCGCCGCT	29146	0.0211056	0.0493455	0.0133115
NOT_000136-U-1	1	74815473	74815533	Trnag-gcc	1991	AGGCCCGGGAAGGGCAGCGGGGCCAGGCCGGCCGGGAGCTTGTAGAGGGCGCCGTCCTGG	1699	-0.151503	0.0170485	-0.0422238
NOT_000137-D-1	1	74815554	74815614	Trnag-gcc	41552	TTTGACTTCCAGGGCCTGGCGCAGGCTTGCCAGCCACCACCCGCGCACGCCCACGCCGCT	40621	-0.0410161	-0.149342	-0.0420211
NOT_000137-U-1	1	74815494	74815554	Trnag-gcc	20277	GCCAGGCCGGCCGGGAGCTTGTAGAGGGCGCCGTCCTGGGCGGCCGCAGCGGCGGCGGCG	19799	-0.131975	-0.19278	-0.160035
NOT_000138-D-1	1	74818689	74818749	No_gene	12437	TTGGAGACTTTATTGCGATGGGAAGATAAGAGGGGCGGGGGCGGGGTCTGGGGGGCCGAG	12067	-0.128326	-0.103875	-0.0951857
NOT_000138-U-1	1	74818629	74818689	No_gene	45021	CCGCTTGCAACCCTCCGGCCCCGCGCGGGCAGGGGCCGCAATTTCCGTTTTAATTAAAGT	43742	-0.174233	0.0506579	-0.205486
NOT_000139-D-1	1	75026020	75026080	BC038286	22957	CCGCTGCTCGCCATCACCGCGCCGCAGCCGCTGCCCGAGCCCGCGAGGAGCCAGGGCTGC	22382	-0.0370744	0.117604	0.0290542
NOT_000139-U-1	1	75025960	75026020	BC038286	4751	ACCGCAGGTTTTTTTGCTCGCCCGTGCGTGCGCCCCCTTCCGTCTGACGCGCCCCCGGCG	4448	0.0282541	-0.0912458	0.0611881
NOT_000140-D-1	1	75026185	75026245	BC038286	24087	GCCTCCCAGCCGCGGAGCCGCAGCCACAGGGACGTAGCTAAACGTCCCACTGCCTCGGCT	23431	-0.087034	0.00994843	0.0331066
NOT_000140-U-1	1	75026125	75026185	BC038286	21303	GGCCTGGGCCTGGGGCTGAGCCTCGGCATGGGTGAGGCCACTGGCGACGCGGAGGAGGAG	20805	-0.0992238	0.0529834	0.0438128
NOT_000141-D-1	1	75026260	75026320	BC038286	12837	TTGAGTGTGGCCGCCGTGACCAGGCTGTGCAGCGGCTTCTCCCAAACCAGCAGTCGCTGT	12353	-0.00963835	0.125181	0.0372734
NOT_000141-U-1	1	75026200	75026260	BC038286	4387	GCAGTGGGACGTTTAGCTACGTCCCTGTGGCTGCGGCTCCGCGGCTGGGAGGCGGTGCTG	4064	-0.129229	0.0677214	0.0162926
NOT_000142-D-1	1	75119946	75120006	Dnajb10	22808	GTCCCTCCTCCAGGCTGCGGGAGAGAAGGGGTCAGGCCGACAGAGGCACCGCAGCTCCGT	22257	-0.0976502	0.00740843	-0.0230946
NOT_000142-U-1	1	75119886	75119946	Dnajb10	43037	CCGCAGGCGTGGCTCCCCGGCCCGATTCCACCTCGAAGTGTCGCCTGCCTGCCCGGGGTT	42019	0.100117	0.029443	0.0421214
NOT_000143-D-1	1	75147183	75147243	Ptprn	13151	GCTCCGGGGGCTCCGGGGGCTCCGGGGGCCTCCGGCTGCTGGTCTGCCTGCTGTTGCTGA	12806	-0.0234772	0.0553318	0.0522288
NOT_000143-U-1	1	75147123	75147183	Ptprn	40529	CCCCCGCCCCCATCAAGTTTTCTCCTGACCGTGGGCACTGATGGCGCTGCAGCCCCCGGG	39616	-0.0743796	0.0432726	0.0506195
NOT_000144-D-1	1	75362458	75362518	Accn4	12848	CGCTAGCTGACGGCTAGACCCCACCTCGGGGGCGGGGCCCTGTCGGTGACACGTCGGACA	12374	-0.105497	0.0510439	0.0744815
NOT_000144-U-1	1	75362398	75362458	Accn4	41708	CCGGAATCCCCGGGCGGGTCGGCCGCCCTTAGAGCAGCACTGCGCGCCCGGGCCTCCAAG	40760	-0.0715289	-0.0521508	-0.0618724
NOT_000145-D-1	1	75389080	75389140	Inha	29721	CCCACCGACGCCGGGGTCTACGTGTGCCGCGCCCGCAACGCGGCCGGAGAGGCCTACGCG	28940	-0.374348	-0.37364	-0.306073
NOT_000145-U-1	1	75389020	75389080	Inha	30219	AGCGGACACTCGGAGGACTCGGGCTCCGGCTCGGGGGCCGGGGGTTCCAGCACGGTGACG	29419	-0.0835006	-0.0289522	0.00884271
NOT_000146-D-1	1	75389374	75389434	Inha	30464	CTCCGCCACGCCCTGGTCTCGGCTCCCGGCCTTCCCGCGCGCCCAGGCGAGCCATCTGCA	29731	-0.0591837	0.0893282	-0.0134838
NOT_000146-U-1	1	75389314	75389374	Inha	23057	GGCCGCGGGAAGCGTAGGAAACACGGGGGGCTCCCCTGATCCCCTGATCCGGCCTTCATT	22413	-0.114817	-0.153743	-0.0245246
NOT_000147-D-1	1	75887683	75887743	No_gene	38670	GGACAAGATCTATGAGTTGATTAATTTCTGCCCATGGAGCATTTTTGGGATTGGAGGATG	37810	0.202207	0.0252381	0.111305
NOT_000147-U-1	1	75887623	75887683	No_gene	25815	TTACAAGACTGGCTCAGGGTTTGTCGGGAGCTTGGGGGAACTCTCAACAATGCAGGCTTA	25134	0.095626	0.0729972	0.0542805
NOT_000148-D-1	1	76473837	76473897	No_gene	3215	ACCCCCCAGAACTATGTATCTAGTTGCGTATGTAGCAGGCATTTTTGGAATTGGAGGATG	2931	0.0232942	-0.0531168	0.0186197
NOT_000148-U-1	1	76473777	76473837	No_gene	26254	TTACAAGACTGGCTCAGGGTTTGTCGGGAGCTTGGGGGACCTCTCACCAATGCAGGCTTA	25655	0.115781	-0.0745384	0.0556716
NOT_000149-D-1	1	78040803	78040863	Pax3	18974	GAAGTTCTTCATCCGCCCCAGCTTTTGTCTCACTACAGACTGTACACAAGGTTGAGGAGG	18413	0.378981	0.0885561	0.0738056
NOT_000149-U-1	1	78040743	78040803	Pax3	16942	GGAAACTGACATGCTTCAGTGTCCCCACCCCCCACCCTTCTGTGGCTAGCTAGCCAGCAA	16431	0.0220692	0.0189455	-0.0862693
NOT_000150-D-1	1	78099818	78099878	LOC100039210	26590	GCGCTCTTCTCCGTGGTGGTCACCTGGATCATCTGCTGGCTCAAGTACCGGCCCGAGGGG	25984	-0.0263287	0.00657107	0.0780805
NOT_000150-U-1	1	78099758	78099818	LOC100039210	33791	CTGCCCAGAGCTGCGGCTGCCCGCGCCCTCGAACCACTGCCGCCGCTTCCAGCGGAGCCC	32921	-0.237779	-0.261232	-0.117232
NOT_000151-D-1	1	78340410	78340470	Farsb	28786	TTTGTACGCTGCCTGCTCCACTTTATATAAACTGAGGGCAAGCAGATCAGAAGTGCCTCA	28112	0.271602	-0.0445379	0.0286315
NOT_000151-U-1	1	78340350	78340410	Farsb	35120	TAAGCCACATGTATGTACAGCGAGCATGTACTCGAGCATGTTAAGCCACATGTATGTACA	34187	0.471189	-0.131787	-0.00604499
NOT_000152-D-1	1	78537428	78537488	Utp14b	4491	TGTCCCACACCCGCAGTTTTCAGGGACCCTCTGGGCGCTGGTACCTCCCACGGACGCCGC	4269	-0.485069	-0.268365	-0.390159
NOT_000152-U-1	1	78537368	78537428	Utp14b	44075	AGGATGCACCGCGGCCTCCTCCGCGGGCGCGGGCACGTGGGTGGGGTCGTCCCGCTCCAC	42999	-0.130564	-0.0459037	-0.0502016
NOT_000153-D-1	1	80219498	80219558	Cul3	19774	GCCAGCGCAGCCCCCGGCCGAGCCCGAGCCGCCCGAGCCCGAGCCGCCGCCCCCGCCGCC	19311	-0.0988265	-0.0666491	0.00167788
NOT_000153-U-1	1	80219438	80219498	Cul3	2237	GCTCGGCGGGGGGCGGCGGCGCGGCCCCCGGGCTGGGCTGGGCGGCGGGCCGGCCCCTGG	2007	-0.00184288	-0.0482237	0.00108643
NOT_000154-D-1	1	82382030	82382090	Col4a4	983	CAATTAAAACATGTCCTCTGATCATTTCTGCTCATGGAGCGGTTCTGAGATTGGAGGATG	786	0.380131	0.000863809	-0.00382513
NOT_000154-U-1	1	82381970	82382030	Col4a4	40367	TTACAAGACTGGCTCAGGGTCTGTCGAGAGCTTGGGGGACCTCTCACCAATGCAGGCTTA	39465	0.228737	-0.0294197	0.0112854
NOT_000155-D-1	1	82603977	82604037	Col4a3	11803	GAGCGCTCGCAGAGGCCGTTGACCGAGCGCACCGAGGCGCCCGGGCAAAGAAGCGGCGGA	11486	-0.00866999	-0.270734	-0.189078
NOT_000155-U-1	1	82603917	82603977	Col4a3	33284	TCCGCTACGGCTCCTGGAAGGGGTCAGTCCTGGCCGTTCTCGCGTCTGTCCCGGCCCGTC	32425	-0.541672	-0.209445	-0.368741
NOT_000156-D-1	1	84163662	84163722	5033414K04Rik	24122	GAAGCCCGCCCGGGCATGCTCAGACCGCGCAGGTCCGGGCGGCGGCGGGGGGAGGAGGGA	23500	-0.0234326	-0.0856022	-0.0920793
NOT_000156-U-1	1	84163602	84163662	5033414K04Rik	13775	CCGGCCGCCAGTCGGTGCGCAGCTCAGACGATTGCGCAGCTCCGCCCGGGCCCCAGCGCC	13368	-0.207278	-0.0324743	-0.13957
NOT_000157-D-1	1	84891127	84891187	LOC100039695	35132	TTCCCCCAGCGGAGGACACTAGAGGCAAGCCTCTTCTGTAGCCTGAGCATACTCATGGCT	34211	0.0245222	-0.0254176	0.0265288
NOT_000157-U-1	1	84891067	84891127	LOC100039695	31078	GGGATCTGATGCCCTCTTCTGGTGTGTCTGAAGACAGTGACAGCCTTTCCTTTCGCTGCT	30269	0.393824	0.167926	0.143557
NOT_000158-D-1	1	158078564	158078624	No_gene	35872	CTTTTCGAGGCTGTGTTTGTCGTTTCTTGCTGCTAGATGGCGCTCGAGGACAAGCACTCT	34994	0.0383144	0.00864565	-0.12072
NOT_000158-U-1	1	158078504	158078564	No_gene	4173	CAAGCTGCATGCTAAATTCGATTTTCTATAGTGCAATGGTAGGTACCTGCACTTGCTGGC	3812	-0.185881	-0.237669	-0.0833059
NOT_000159-D-1	1	158310868	158310928	Soat1	8938	CGTAGCCCGGCTGGCGGCGTAGCGGGCCGGCGAAGGGACATCCTAGTCTCCGACCGTCCT	8516	-0.220786	0.023151	-0.0912366
NOT_000159-U-1	1	158310808	158310868	Soat1	23956	CGGAAGCTTGAGGTTACCTGCGAGCGGAGGGCAGCTGCGGCGGTCTAGGCGGTAGGCTGG	23342	-0.130744	-0.0156941	-0.0282459
NOT_000160-D-1	1	158497605	158497665	Tor3a	30995	CAAGGAACTTAACCAGTCTGAATGCTTCACCGAGGCTCCTTGCAGACTTCATTGTGTGTT	30270	0.0296911	0.0890189	-0.0383152
NOT_000160-U-1	1	158497545	158497605	Tor3a	3447	ATTCCTCTCTTACAGCTCGAGTGGCCTTCTCAGTCGAACCGTTCACGTTGCGAGCTGCTG	3217	0.0851499	0.113361	0.0406536
NOT_000161-D-1	1	158776111	158776171	4930439D14Rik	12817	CGCGGCTGCACAGGTCGGCGTGGCGTGCGGGCGTGTGGGGAGGCGCGGGCAATGGCGGCG	12480	0.0501583	0.0100781	0.0543337
NOT_000161-U-1	1	158776051	158776111	4930439D14Rik	31251	GGGCCTCCGCCACCGCGGGACCGCGAGCGACCCGCAGCCCGCCCTCCCGCGCCGCGCACC	30440	-0.034206	0.0276086	-0.0350439
NOT_000162-D-1	1	161069325	161069385	Rfwd2	25698	CAGCTGAGCCGGGACTGGCCCGCGGACACCGCCCCGCCGGCGCTCGCGCTGCCAGACACC	25073	-0.17277	-0.0420253	-0.0520965
NOT_000162-U-1	1	161069265	161069325	Rfwd2	1502	GGCGTGGCTCCGGCCGCGGGCTCCGGCGGCCTCGGCGGCCCGGGGCGGCCTGTGCTGGTG	1266	0.00680653	0.0539694	-0.0102346
NOT_000163-D-1	1	162629121	162629181	Rabgap1l	42393	GGGGCGGCCGGGCGGGAGGCGGGGTTGGCGCCCCTCACCTGGGGCCGGGTGGTGGCTTGG	41434	-0.08969	-0.00670922	-0.0538426
NOT_000163-U-1	1	162629061	162629121	Rabgap1l	22017	CACATCCCGGCCACCGCCGGCGGGGGCGGCGGCAATGTCAGGAGGGCACACTTGGAGGCG	21372	-0.0862597	-0.0437746	0.000791084
NOT_000164-D-1	1	162743412	162743472	Rc3h1	22202	CGAGCGCAGGGCGGGTGAGGACAGCCCCATCCCCGCAGTCGCTGCCTATTGTTCTCGGCC	21565	-0.110966	-0.0972748	-0.0523158
NOT_000164-U-1	1	162743352	162743412	Rc3h1	13073	AGGAGCTGCTGCTCGGACCAGAGCGGTGAGCAAGTGGCGGTCGGCAGTGTGGGGAGCGGG	12653	-0.0184949	-0.0256861	-0.0213336
NOT_000165-D-1	1	163508909	163508969	No_gene	42054	TGAGGATGTTAGGTGCAGGTCATAAGACCTGGCAGCCGTCCCGGGAGCCATCTTGGGTCA	41103	0.0398606	0.0341928	0.00539616
NOT_000165-U-1	1	163508849	163508909	No_gene	15448	CCAAGTGGTAAACTAATCTTTTTGTGGTTCTTGGGTTAATTTTGCCTGTGAGAAGCAGGT	14994	0.666499	0.0676051	0.28119
NOT_000166-D-1	1	163805910	163805970	Pigc	41820	GCGAAGGACGCCGGAACCCACCTGCACCAAGCTCTTTAGGGGGGTGCACGACCGAGAAGA	40813	-0.0276059	-0.0880917	0.0244057
NOT_000166-U-1	1	163805850	163805910	Pigc	40953	GAAGTGCTCCTCCACAGTAGTCCCCTTCCAAGCCGGCGTCCCGGATGTAGAAGTAGCTAG	39951	-0.150996	0.0149681	0.047841
NOT_000167-D-1	1	165149257	165149317	LOC100039597	4645	TTGGAGGGGAGACCATGACCTCCAGCTACGGGCACGTTCTGGAGCGGCAACCGGCGCTGG	4405	0.00826456	-0.0626786	0.0371769
NOT_000167-U-1	1	165149197	165149257	LOC100039597	17518	GTGACTGACGGAGAAGTTCTTTTTCGCCTGCAGGGTGTCGAGGTTGCCCGGGCTGTCCAA	17057	0.088984	-0.0239048	0.027688
NOT_000168-D-1	1	165766650	165766710	Scyl3	3834	AGCCGGGCCTTCAGTTCCTCCGACGCCACCACCGAGGCGCGAACCCGGAACCGAGCTAGA	3476	0.230318	-0.149349	-0.0564794
NOT_000168-U-1	1	165766590	165766650	Scyl3	2946	TGCGGCGCAGGCTCCCCTGGCGCCCACACCTACCCGGGCCCGCGCCCTCGCAGCACCTGT	2732	-0.0620482	0.0665983	0.0189151
NOT_000169-D-1	1	166294815	166294875	LOC100040065	15160	GCAGCTGCGGGGTTCGCTGAGCCCCCCGGAAGGCGATCGGAGTGCGGGGAAAGCCCGAGA	14760	-0.11961	-0.181641	-0.0251521
NOT_000169-U-1	1	166294755	166294815	LOC100040065	8386	CGAGGGAGGAGGGCGCGCGCGGGCTGGGCGGCTCCGAGCCCCGCACCTAGAGGTGGGCGC	8099	-0.221215	-0.0393797	-0.0530936
NOT_000170-D-1	1	167297204	167297264	Brp44	18801	GCATCCTCTCGCGAGAAGGGCCGGGAGGGGGCGTGGTCTAGGGAGGAGAGGGAGGAGCTC	18241	-0.228433	-0.255391	-0.0950702
NOT_000170-U-1	1	167297144	167297204	Brp44	28084	GATCGGCAACAGTCCCCTCCCTCGACCCCCCTCCCGCGGGAGGCGGAGGCGAAGGCGGAG	27408	0.00315847	-0.0203273	-0.0429651
NOT_000171-D-1	1	167681755	167681815	Cd247	11927	TCGCCATCCCGGGCCGGGTTATCGCCAGTGATCTCCCATCTGAACCGCTCACACTCAGCC	11563	-0.237112	-0.0506259	-0.218084
NOT_000171-U-1	1	167681695	167681755	Cd247	41549	GGAGGCTCTGCGAAAGGTCCGGGGGCGGTGCGGTTCCGGGGAAAGGGACCACAAGTGGGG	40615	0.00815157	0.0509786	-0.0271201
NOT_000172-D-1	1	167880251	167880311	LOC665409	4020	ATTAAGGAAGCTAGAGCACCCTGTTGGAACTGGAGCGCATCTCCTCGAGGGCATCCTCAA	3677	0.249913	-0.0245044	0.0208448
NOT_000172-U-1	1	167880191	167880251	LOC665409	38472	CACTCGGAGTTTTTCCATCATCAAGAAGCTGGTCGTCCTTGTAAAGTCGCTGCTCCTCTG	37589	0.2813	0.0161328	-0.0135681
NOT_000173-D-1	1	168216260	168216320	Tada1l	28195	ACGCCCAGGAGAAAGTCCTCCAGCGCCTCGAGTCCCGGCGGAGCCCGCACGGGAGCCGTG	27459	-0.0910819	-0.156422	-0.105243
NOT_000173-U-1	1	168216200	168216260	Tada1l	15608	AAGCTCGGGGCTGCCGTAGTCCCTGGACTCTCTTCACCTCCCGGAGGCCGTAGGCGTCTC	15141	0.0210472	0.0710747	0.0399496
NOT_000174-D-1	1	168246638	168246698	Pogk	16812	GCATTTCTGGATGCCTGAGCGGAAAGGCTGCGGTGTTCCTCCGAGCAAATGCCCACCTCG	16342	-0.0961332	0.0218299	0.000137781
NOT_000174-U-1	1	168246578	168246638	Pogk	29379	GGCGGCGCTTCCGGCGACCTCGGTGCTTCGAGCCGCGTTAGCCCGGTGGCTGGCTCACTT	28604	-0.0838429	-0.0278855	0.0133447
NOT_000175-D-1	1	168839381	168839441	C030014K22Rik	30560	AAAGTCCAGAACACGACCTCTCAAAGCTAGTGTGGTTCCAGGGCAGGATGTCCGCCCCTG	29753	0.0361934	0.0266096	0.0144145
NOT_000175-U-1	1	168839321	168839381	C030014K22Rik	23015	CGCCGGTTAGAGCGCGCTGAGGGTTTGGCAGCTGCGGTGCACCTAGATCGCCAGGGCTCT	22497	-0.0817454	-0.0372864	0.019459
NOT_000176-D-1	1	169120528	169120588	LOC100039844	32136	GCCAAGTTCAGTGGGCGCTCGGGCTCCATGAGGGGCGCCCGAGGGAGCTGGGCGCCGCGT	31339	-0.202338	-0.049345	0.0223892
NOT_000176-U-1	1	169120468	169120528	LOC100039844	38936	CCATCCAGCCTTCCTGCTCCACGCTGCCCAGCCTTGGGGACTCACCATCCGGCCTCACCA	37997	-0.0729727	-0.00711717	0.0322983
NOT_000177-D-1	1	169435168	169435228	Rxrg	17252	TGGGATTAGTCAGGAATCTGCCTCTAGATCCGAGAGTCCACATAGTGTTGAGAGGCTGTG	16866	0.274178	0.00110424	-0.0778272
NOT_000177-U-1	1	169435108	169435168	Rxrg	6131	GCAAGGAGAGGTAGCAGCGGCGGCAGCATTATGCGTGATTACTGACAGGCACCAGCTGCT	5833	-0.0104411	0.0636244	-0.0418272
NOT_000178-D-1	1	170858287	170858347	No_gene	25701	TCATTGTTATCTATTTACAGATTCAGTATGCAGAGTGTATATTGAAACAGACATAATTAA	25079	0.470107	-0.100289	-0.105584
NOT_000178-U-1	1	170858227	170858287	No_gene	19129	TGGCTATATGATAATATTTAGAAAGGCCAAAAGAATTGGACAGTGTTTGACTTCAGCAAT	18552	0.252248	0.0050169	0.0265198
NOT_000179-D-1	1	171380398	171380458	No_gene	29981	CAGTTAAAACATGTCCTCTGATCATTTCTGCTCATGGAGCGGTTCTGAGATTGGAGGATG	29284	0.348264	-0.0745708	0.00999822
NOT_000179-U-1	1	171380338	171380398	No_gene	18884	TTACAAGACTGGCTCAGGGTCTGTCGAGAGCTTGGGGGACCTCTCACCAATGCAGGCTTA	18402	0.212573	-0.121476	0.00257371
NOT_000180-D-1	1	171954385	171954445	No_gene	20927	CAATTAAAACATGTCCTCTGATCATTTCTGCTCATGGAGCGGTTCTGAGATTGGAGGATG	20404	0.333954	-0.0465592	0.0132781
NOT_000180-U-1	1	171954325	171954385	No_gene	33804	TTACAAGACTGGCTCAGGGTCTGTCGAGAGCTTGGGGGACCTCTCACCAATGCAGGCTTA	32944	0.197452	-0.0884578	-0.00220446
NOT_000181-D-1	1	172687650	172687710	Atf6	23277	GGAGCGGGGCTGCGCAACAGTGGCTGAGCCGCTCCGCGTTGGTGTCTGCCTCTCCCTGCT	22680	0.00938639	0.0502931	0.0722617
NOT_000181-U-1	1	172687590	172687650	Atf6	10663	GCTTGGCAGATGGCATGCCTTCCCCTGGAGGCTGCAACTCAGTCTGCCACTCAGAGTTGC	10245	0.0317	-0.0317952	-0.0678013
NOT_000182-D-1	1	172744749	172744809	Fcrlb	35150	CCCTCCCCGCAGAGCTGTTCCAGACACCGGTGCTGAGGACGTTAAGCCCGCAGGAGGCGC	34247	-0.316758	-0.156149	-0.227519
NOT_000182-U-1	1	172744689	172744749	Fcrlb	20190	GAACTGCAGCGGCGTGTCCCGCTTCTGCGGGTGCAGGCGCGTCTCGCAGCGCAGCACCAC	19627	0.120718	-0.0389895	-0.109769
NOT_000183-D-1	1	174163232	174163292	Kcnj9	33446	AGTTCGGGGCAGATCCATCAACTCGGCACACCTTTATTAAGACCCCGCAGGATCCCCGCT	32579	-0.0153493	-0.0636627	-0.0158537
NOT_000183-U-1	1	174163172	174163232	Kcnj9	13467	CCGCGGCGGCGTGGCGGCTCCTCCGACCCGGGAGAGAAAGCGGCGTTCTCCTGCGCCATG	13097	-0.060032	0.0313742	-0.0860056
NOT_000184-D-1	1	174357842	174357902	Ccdc19	21961	CAGAGCCCCAAACCACTTCAGGACTCAAGAACTACAGCTACCCAGACCCTCACCATCGTT	21427	0.0166422	0.0244541	-0.0200213
NOT_000184-U-1	1	174357782	174357842	Ccdc19	15201	TTGGGTTGCTATGGTAACGCGTCAGCTCCGGCGGAGCCGGTGGAGGTGCCTGCAGCTGAA	14841	-0.0584003	-0.139694	0.0809935
NOT_000185-D-1	1	176131259	176131319	No_gene	35137	TTGTTAGGAGTAAGATGTGCTTAGCATTTCCATCATGAGTCTGGTGGAGGTTTTATTGTT	34221	0.173833	-0.156235	-0.034885
NOT_000185-U-1	1	176131199	176131259	No_gene	39800	ATCGGGTCCCCTCCCCCTTCCTTCATAACTAGTGTCGCAACAATAAAATTTGAGCTGCTG	38854	0.163414	0.0614362	0.145656
NOT_000186-D-1	1	176883027	176883087	No_gene	35105	TTACAAGACTGGCTCAGGGTCTGTCGAGAGCTTGGGGGACCTCTCACCAATGCAGGCTTA	34326	0.213615	-0.0187096	0.00413125
NOT_000186-U-1	1	176882967	176883027	No_gene	26440	CAGTTAAAACATGTCCTCTGATCATTTCTGCTCATGGAGCGGTTCTGAGATTGGAGGATG	25688	0.36669	-0.0363853	-0.00128831
NOT_000187-D-1	1	178384921	178384981	No_gene	7355	TTACAAGACTGGCTCAGGGTCTGTCGAGAGCTTGGGGGACCTCTCACCAATGCAGGCTTA	7075	0.222747	0.0172459	0.00673355
NOT_000187-U-1	1	178384861	178384921	No_gene	18130	CAATTAAAACATGTCCTCTGATCATTTCTGCTCATGGAGCGGTTCTGAGATTGGAGGATG	17593	0.32227	-0.0941916	0.00150473
NOT_000188-D-1	1	178650422	178650482	Sdccag8	44806	GGCCCGCGGCGGGATGGAGTGCGGGCCTGGAGGGCGAGGGGCGCCACCGGGACGCCCCGC	43517	-0.208499	-0.100239	-0.0728419
NOT_000188-U-1	1	178650362	178650422	Sdccag8	31700	GCCGGCCCTGTGCAGCCGGCCGCAGCCCATGGGGGAGGGGAGGGAGGGGACGGGAGGGCG	30989	-0.0124611	-0.068033	0.0117068
NOT_000189-D-1	1	179094672	179094732	No_gene	41428	TCCCCCGGGCGGGGGCGGCGGCGGCGCGGGTGGGTGAGGCGGGGGCGTCTGGGTGTCACC	40376	-0.12013	-0.0344687	-0.0750385
NOT_000189-U-1	1	179094612	179094672	No_gene	29670	CGGCCCCAAAGCTTCAGGAGGAACGGGGAGGGGAACCCCGGCCCCCCGCCCACGCCCCCG	28842	-0.147783	-0.103132	-0.141804
NOT_000190-D-1	1	179279031	179279091	Zfp238	43209	CGCGCGGCCGAGCCACAGGGCCCCACTCTTTCAACGGCTCCCCATGGCAGCAGCCCAGCG	42186	0.0238501	0.0536905	0.030777
NOT_000190-U-1	1	179278971	179279031	Zfp238	13021	CGGCCCGGCGCCGCGCTCGCCCGCCCGCCCGCCCGCTCCCGCCCGTGCGTCTGGCAGGCT	12549	-0.091918	-0.00823966	-0.0396852
NOT_000191-D-1	1	179964746	179964806	No_gene	38824	TTACAAGACTGGCTCAGGGTTTGTCGGGAGCTCGGGGGACCTCTCACTAATGCAGGATTA	37943	0.0908592	-0.0278131	0.0627257
NOT_000191-U-1	1	179964686	179964746	No_gene	29211	GGACAAGATCTATGCGTTGATTCATTTCTGCCCATGGAGCATTTTTGGGATTGGAGGATG	28442	0.065698	0.0166864	0.0965685
NOT_000192-D-1	1	179979847	179979907	LOC666262	10488	GCCGTCGCCGACGCCGCGCTGATCCATGGGTGACAGTGCAGACCACCCTGGTCGCAGTAG	10067	-0.0387561	0.0130833	0.0877485
NOT_000192-U-1	1	179979787	179979847	LOC666262	42197	AGGCGGGAGCTGCCTGGTTTGCTTGATCTGCTTTGTTAAAAAACCCAGGATCGGCTTCCG	41218	-0.0476885	0.0102482	0.0491173
NOT_000193-D-1	1	180155195	180155255	B230369F24Rik	29546	GCAGATTTAGGTTAAAAATAGCGCGCCGCTCGCGTGGAGGAGACTCAGGACAAAATGGAG	28766	0.0257563	0.0175784	-0.0458944
NOT_000193-U-1	1	180155135	180155195	B230369F24Rik	7744	TCACCCACGGCCTCCCTCCCGAAGGAAGGCACTTGCCGCCTGACGCATGCCCCCTAGGTA	7338	0.109009	-0.0307451	-0.0605093
NOT_000194-D-1	1	180155848	180155908	B230369F24Rik	22242	CCCACCCCCCCTTGCCCCATGGCGAACATTACCTTTTTCTCCGTCTCGTGGGGCTCCGGG	21642	-0.11678	-0.0437147	-0.0377079
NOT_000194-U-1	1	180155788	180155848	B230369F24Rik	26399	GAGCCCGTGTTGCTCCCGTCGCGGGCCTGGGCGGGGCGATGGAGAGGACTGGTGCCCATG	25775	-0.283781	0.00914351	-0.0764363
NOT_000195-D-1	1	181346576	181346636	Smyd3	6176	GATAGTTTATGTTTGGAATTCTGGGAACTCTTGAGAGGGTACGACAGAGCCCCAAGAAAG	5923	0.0319878	-0.0121003	0.0252332
NOT_000195-U-1	1	181346516	181346576	Smyd3	12797	GATGTTTCTTTTAAAATAAGTTTTAGATATATTCATTCTATTATTTAAGTTTTTCCAGCA	12440	0.174234	-0.14821	-0.200417
NOT_000196-D-1	1	181684799	181684859	No_gene	43793	CCCTGTTGGTCGGCAGCTTGGCTGGGAAAGGACAGCGCTGTCGCAGGAAGCCTGTGTAAA	42638	0.332779	-0.0791131	0.101556
NOT_000196-U-1	1	181684739	181684799	No_gene	5642	GGGACAGAGGCCTCGACTGAGTCAGTAATTTTTGTGGCGGGCCCTCCTTTATTTTTGGTT	5372	-0.153699	-0.181182	0.00348056
NOT_000197-D-1	1	181796889	181796949	Cdc42bpa	14303	GGCCGCTGGCGGGCCGCGCCGTGCCGCCGGGCGCAGCGCCCGGGCTCCCGCTCGCGCCCT	13908	-0.208687	-0.0658908	-0.27423
NOT_000197-U-1	1	181796829	181796889	Cdc42bpa	24852	CTGCCGCCCGCGTCCTCTGAATTCGTCAGCGCAGCCCCTCGCCGAGGGGCGGCGGCGGCG	24252	-0.101999	-0.191408	-0.153969
NOT_000198-D-1	1	182987759	182987819	Cnih4	17060	CCAGCGCCCGCCGGGCCCACCCTCTGCCCATTGCCCCGGCGGTAGCCCTGGGAACGAGCG	16661	-0.102149	0.0731052	-0.0285474
NOT_000198-U-1	1	182987699	182987759	Cnih4	42732	TCGACTGTTGCGCGCTCATCTTCCTCTCCGTCTACTTCGTATCCTTGGTTGAAGCGGGCC	41764	-0.355604	-0.151555	-0.262382
NOT_000199-D-1	1	183048583	183048643	Wdr26	32642	CAGCAGCTGGGGGAAGAATCAACACACCAGGGAGCGGAGCGGCGCGGACCCAGCACCGAG	31833	-0.160079	-0.111694	-0.0238901
NOT_000199-U-1	1	183048523	183048583	Wdr26	18108	GGGGGCGCGGGCCCGAAGCTGGGAGCCCGGACGGCGGCGGCGGAGGCGGCGGCGGAGGCA	17551	-0.200921	-0.131179	-0.151885
NOT_000200-D-1	1	183331496	183331556	No_gene	11227	CAATTAAAACATGTCCTCTGATCATTTCTGCTCATGGAGCGGTTCTGAGATTGGAGGATG	10856	0.345391	-0.414788	0.00790819
NOT_000200-U-1	1	183331436	183331496	No_gene	15599	TTACAAGACTGGCTCAGGGTCTGTCGAGAGCTTGGGGGACCTCTCACCAATGCAGGCTTA	15123	0.202252	-0.0162286	0.00581992
NOT_000201-D-1	1	183855527	183855587	Enah	20310	GTTTTGTTTGGAAAGCCCTTCTCTCCGGTTCGTAGCAGCCTGTGTTGCATTGCAGCAGAA	19865	0.137942	0.151677	0.129692
NOT_000201-U-1	1	183855467	183855527	Enah	28972	ACTTTCCTTTGGGGCTGAAAAATAAATAAATAATTGTATTGATTACAGAGGAAGGGAAAC	28309	-0.16191	-0.154198	-0.176665
NOT_000202-D-1	1	183856435	183856495	Enah	16767	CGTCTGAAGCGGCGGACGAGGCTCGGCGGGGAGGAGGCGGCGACGCAGGCGGAGGAGGCG	16252	-0.169055	-0.123132	-0.12812
NOT_000202-U-1	1	183856375	183856435	Enah	37610	AGCGCGAGCGACCACGGGCTGGGGACGGGGCACGGGGCCGAGGCGCCGAGCGGGTCCCCG	36732	-0.179369	0.0039362	-0.0660238
NOT_000203-D-1	1	184615604	184615664	Susd4	23476	CGACGATGATGCAGAGCATCTCCTGATGGCCTTTCCTAGTTAGGCAGGCAAAAGGAGAAA	22903	-0.128233	-0.0663143	0.0528676
NOT_000203-U-1	1	184615544	184615604	Susd4	14912	TGAACATGAAACAGGGATCACTGCCGAAATGTATGGTAGGAGGCACTTTCCCACGCACCT	14438	-0.224868	-0.109594	-0.104299
NOT_000204-D-1	1	184652362	184652422	Susd4	12243	AACTTTAAAAAGCAAGGGTTTAAAGCCATGGTTCACAGTCCACCATGGCATCGGGACCCC	11849	0.571719	-0.256085	-0.246522
NOT_000204-U-1	1	184652302	184652362	Susd4	31796	TGTGAGCAGACCACTAGCCTTCCTCTCAGCTCTGCTTCCTGACTTGGGTGCAACTGACTG	31011	-0.0452816	0.00731184	0.0605422
NOT_000205-D-1	1	186700727	186700787	Mark1	14926	CGCATCCCTAATGAGGGAATGAATGGAGAGGCCCCTCGGCTGGCGCCCGCCCACCCGGCG	14465	-0.171246	0.0550174	-0.0856442
NOT_000205-U-1	1	186700667	186700727	Mark1	27646	CGGAGCCGGTGCGCGCGGAGCGGCGGGCGCGGCACGGCACGCAGCGCCCCGAGGCTCTTG	26881	-0.112724	0.0767062	0.0448412
NOT_000206-D-1	1	186997053	186997113	Iars2	36941	AGTGAATAAACACAAGATTAACAAGATTAGAACCATCTCTGACAGGATATGCTAGGGATG	36089	0.744504	-0.113855	-0.0984413
NOT_000206-U-1	1	186996993	186997053	Iars2	7298	ATCCACTATTCTTGGCCCTCAATTCCTGGGCTCAAGCAACCCTCATGTCTCCACCTCCCA	6964	0.295454	-0.0829311	0.0205466
NOT_000207-D-1	1	190708610	190708670	Kctd3	11657	TGAAGCGCCGGCGCTACAGCTTTTTGTCCCTCGCGGCGACCCGTCCTCCAGATGGTTGTG	11201	-0.116153	-0.0653079	-0.023161
NOT_000207-U-1	1	190708550	190708610	Kctd3	8570	CTCGTGGCTGGAGGCCGCCGGCCCAGCCCGGCCTCTCCTCAGAGCCCACTCGCCTCCATG	8291	-0.165468	0.022467	-0.0364843
NOT_000208-D-1	1	191623144	191623204	Smyd2	38420	CGGGGCGCGGCCAGGGCACAGCACCCGCCCCGAGCAGAGCGCCGAGTTCCTTGAAGGCCG	37488	-0.0922574	-0.0482366	-0.0182568
NOT_000208-U-1	1	191623084	191623144	Smyd2	26850	CTGCGCGCTGCGGGGCACGCGCGTCACGGGAGGGAGGGAGGGAGCGAAGGCAGGTCTGCC	26160	0.0852585	-0.0845147	0.0778027
NOT_000209-D-1	1	192969344	192969404	No_gene	39058	CACCAATTCCTACTCAGAATTAGGGCATGATCCCATCAGAAGAAGGCTATGGGCTGAGGA	38070	-0.183678	-0.0297292	0.112165
NOT_000209-U-1	1	192969284	192969344	No_gene	18892	CTGCTTCCTCTGTAATTCAAGGAGTTAACTCAGCAGCCCCACTCTTCTGGGAAGTCAGCG	18418	0.000613365	-0.0533942	0.0480285
NOT_000210-D-1	1	193097202	193097262	Ppp2r5a	43734	GGGCGTCAGCAACTTGTGCGGCCCGCGCGCCCCCGCCCTCCCCTCCGCCAGCCCCGGGAG	42688	-0.140747	-0.0314301	-0.0906585
NOT_000210-U-1	1	193097142	193097202	Ppp2r5a	31891	CTCGCGCTCCGCGAGCTGCTCCTCACCCGACAGCGCCTCACGGCCGCATCCCCGCGCCGC	31031	-0.133355	0.0674446	-0.028912
NOT_000211-D-1	1	193606845	193606905	4930557M11Rik	8499	GTGACAGGTCGGCGCCCAGGAGGGGCGGGGAGTGTGGGCTGTGCGGACGGCGGCGGGGGC	8156	0.010232	-0.0490504	0.0169391
NOT_000211-U-1	1	193606785	193606845	4930557M11Rik	18719	TTCCTGAGGCTAAGGTTGTGCTGCTAGCAACCAGTTCCTAACTCAGCTCCTCACTCGGCC	18246	-0.326594	-0.0988531	-0.103565
NOT_000212-D-1	1	193607177	193607237	4930557M11Rik	33682	GTCCCGCCCTTCCTCGGCCTCTATTGGCTAGCGCGGCGGAGGGGCGGGAGGGGGCGGGGC	32873	-0.100676	-0.0188633	-0.102668
NOT_000212-U-1	1	193607117	193607177	4930557M11Rik	17785	CGGCCGCGGCCCCCGGCCCACGCCCGGCTCCCCAGTGCACAGGCCCCGCCCCCAGCTCCC	17249	-0.0491771	-0.0275436	0.011089
NOT_000213-D-1	1	193838377	193838437	Rcor3	24463	CGCCCCCGCCCGTCCGCCCGGCCCCCTTCCCCGCGCCCTCCTCCCCCTCGGAGCCGAGCC	23831	-0.153615	0.0750075	-0.0244094
NOT_000213-U-1	1	193838317	193838377	Rcor3	35751	CGTGGCCGGGTGGGGGCGGGGAGGCGCGGGTCGCGGGCTGCGGCGGCACCGGGAGTTCCG	34924	-0.0943245	0.0521649	-0.0501514
NOT_000214-D-1	1	193838864	193838924	Rcor3	34222	GGGTCCCGGCCCTCTGGTCTCTCCGCCCCGCGGCCGGAACCTCCCTAGGGCGGAGTGATC	33428	-0.128598	-0.0229164	-0.0751666
NOT_000214-U-1	1	193838804	193838864	Rcor3	30512	CGCCGCCCCGCGCCGTGCCACCCGGCCGAGCGCCCCTCGTGGCCGCGCGCTCCTCACTGG	29825	-0.0892894	-0.0287347	-0.0360642
NOT_000215-D-1	1	193842536	193842596	Rcor3	41145	TGCAGGCCAGAAGAGGGAGGGCATTAGATCCTCTGCAACTGAAGTTACAGATGGTGGTGA	40159	0.133136	-0.0897354	-0.0404359
NOT_000215-U-1	1	193842476	193842536	Rcor3	14311	CAGCAATTAAGAGCACTGGCTGAACTTTCAGAAGATCCAGGTTCAATTTTTAGTACTCAT	13924	0.315762	-0.166658	-0.0326358
NOT_000216-D-1	1	193891500	193891560	Kcnh1	30828	CGCACCTCCCCGCTGCGGCCCGCCCGGGTGTGCGCTCGAGTGCCCCGGGCTCGGTGCGCC	30109	-0.105091	-0.0181085	-0.125376
NOT_000216-U-1	1	193891440	193891500	Kcnh1	22583	GAGGGATGCGCGCACGGTAGGGGGCGCCCTGGACCGGCTGGCTCCCTCCGCCCACGGGAG	21981	-0.133385	0.034947	0.0692913
NOT_000217-D-1	1	194425481	194425541	Hhat	2297	AACCTAAAGGTGGATGGTCTCTCCTGGGTGGGACAGAGGGGCCCTGATTCTCAGGGGACA	1958	-0.189264	-0.0444424	-0.0266955
NOT_000217-U-1	1	194425421	194425481	Hhat	13730	CCTGGGCCTTCCCTGCAATGGAACTGCTCCTGAAATTCACTGTAGCCACTTAGGAACCAG	13279	-0.177355	-0.0935575	0.0185295
NOT_000218-D-1	1	194556203	194556263	Sertad4	29516	GGACCTCGGCCGCCGCGTACCCGGCCACGCCGACTGGGCCCGGGAGGCGCGTGGGCAGCG	28706	-0.138425	0.0131366	-0.0753314
NOT_000218-U-1	1	194556143	194556203	Sertad4	2806	GCGCCCTGGGGTCACGGCTCTTACCGCGCGCCCCGCGCTCCAGCCGCCGCCGTCCTCCGC	2457	-0.0267123	-0.0798409	-0.0593254
NOT_000219-D-1	1	195923892	195923952	No_gene	24808	CTGCTGCAGCTGCTGCCCTTAGCAACGGGCCAGCTGAGCGGCAGGCTGCACTTCACAATG	24167	0.0528643	0.0249515	0.0809922
NOT_000219-U-1	1	195923832	195923892	No_gene	14776	CCTCTGTAAGAATCCAGATGTTCTGTGGCAGCAGAAGTTTTTCAAGGGACGTGCCATCTA	14338	0.215443	0.00132927	0.0342629
NOT_000220-D-1	1	196955342	196955402	No_gene	33207	ATTCCTCTCTTACAGCTCGAGTAGCCTTCTCAGTCGAACCGTTCATGTTGCGAGCTGCTG	32440	0.0719411	-0.00864381	0.0370094
NOT_000220-U-1	1	196955282	196955342	No_gene	38142	CTTTTAGGCAGGAGGGCCAACCGCTGGCAACCAGGTCTAGCTTTTTAGATAGGTAGTGTT	37277	0.114274	-0.0184534	-0.0301899
NOT_000221-D-1	1	196962482	196962542	No_gene	10920	ATTCCTCTCTTACAGCTTGAGTAGCCTTCTCAGTCGAACCGTTCATGTTGCGAGCTGCTG	10583	0.065526	0.00909985	0.0435142
NOT_000221-U-1	1	196962422	196962482	No_gene	23109	AGCGTTCCTCTTAGCATCTCTCTGCCATTCTTCAGGTCCCAGTTCTGGCGCCAAAATGTT	22516	0.229751	0.0173397	0.0212027
NOT_000222-D-1	1	87986119	87986179	Armc9	22049	CCACCCCACCGCAGCGCAGCGGAGTCGGGGGCTCCTGGGGGGAAGCAATGGGATGCTCAA	21434	-0.175104	-0.0873242	-0.0376984
NOT_000222-U-1	1	87986059	87986119	Armc9	8941	GGATCATTGCATGGAGGGCTCGCCTTGTCGGACCCGGTTCCTTCCTGGCCAGGGCCCGAG	8522	-0.0889139	-0.0181061	-0.0152414
NOT_000223-D-1	1	88303525	88303585	Ptma	4609	CCTGGGAGCCCGGGCGTGGCAGCAGCTCTGGCCGCCCGGCCTGGATGAAGGCGGCGCCCA	4335	-0.0862267	-0.120226	-0.0852778
NOT_000223-U-1	1	88303465	88303525	Ptma	43525	CTGCGGGGAAATTCCAGCAGGCAGCTCCTCCACCGCGGTGAGACCTCATTTCCTAGGGAG	42458	0.217437	0.0313707	0.0885059
NOT_000224-D-1	1	88985433	88985493	Chrng	5451	CCCGGGGCGGCTCGCTGGGACCTCAACCGACTGCTGTACAAGGCACAGGGTGTGTACAGC	5162	-0.0456534	-0.0601666	0.0314344
NOT_000224-U-1	1	88985373	88985433	Chrng	33463	ACGCGGATGACGTAGCGCGAGGAGTTCCTGTCGTCCAGGCTGACTGTAAGCGAGAAGAGC	32611	-0.377233	-0.153338	-0.15395
NOT_000225-D-1	1	89063609	89063669	Efhd1	34734	CAGAGAAGGTAGACAAGGCCCTACCCTGAGTGTGAGAGACAGAGGGGGAGCGTCCGATCA	33931	-0.212103	-0.0613163	-0.076332
NOT_000225-U-1	1	89063549	89063609	Efhd1	41313	GTTGTTTTTGTCTCTGGTTTACCAGGGCCTGGGAGGAGTTTCATGGCCTGGTGAACAGCA	40320	-0.0478156	0.00729303	0.0284399
NOT_000226-D-1	1	89341703	89341763	No_gene	4857	AAGAGGGGAGATAGGCTGAGGCAGCTCTGTTCCCTCTGTCCCCGCGTCTCCCGGCACCCG	4490	-0.0555244	-0.0192556	-0.00927619
NOT_000226-U-1	1	89341643	89341703	No_gene	2316	CCGGACCAGGGGGCGGTGACTCCCCACATGGACCGGAGCCGCGCAGCGCCTGCCTCCCCC	1996	-0.0981424	-0.046097	-0.064412
NOT_000227-D-1	1	89439115	89439175	Inpp5d	29777	GTGTTCTGGTCTCCAGCACTTCCCAAGCGTGAATCACGACAGCCTCCCTTGGCAGGGCCC	29051	-0.139128	-0.121725	-0.0931997
NOT_000227-U-1	1	89439055	89439115	Inpp5d	14185	GCTGACACGTAATCACCACAGAAAGCGGGTAGCTGTTGGCAGAAAAGGCGTTTAGGAAGC	13843	0.0378312	-0.0775918	-0.0558934
NOT_000228-D-1	1	89684701	89684761	No_gene	36395	GCCGCGGCGCGCTCGGCCCCGTAGCAGCGACCGCAGGACCTCGGGCCCGGCAGGGCCTGG	35520	-0.0852582	-0.0202069	-0.0391063
NOT_000228-U-1	1	89684641	89684701	No_gene	14229	GTCGGCCGGGCGCGCGCCCCTCACGCCGCGGTCCCTGCCGAGGCCCGTGACCGTGTGCGA	13763	-0.110093	0.0445371	-0.199554
NOT_000229-D-1	1	90159576	90159636	Trpm8	4112	ATTCCTCTCTTACAGCTCGAGCGGCCTTCTCAGTCGAACCGTTCACGTTGCGAGCTGCTG	3858	0.0901033	-0.0266	0.0536244
NOT_000229-U-1	1	90159516	90159576	Trpm8	33040	CTGCTAGATCACATGGGAGAAAAACCAGGGCAGCGGCTATGGCTGTGGTGACCCCCTGTT	32278	-0.0408986	-0.0056115	0.0220459
NOT_000230-D-1	1	90927940	90928000	Sh3bp4	11624	ATTCCTCTCTTACAGCTCGAGCGGCCTTCTCAGTCAAACCGTTCATGTTGCGAGCTGCTG	11303	0.0976342	0.0795549	0.0498573
NOT_000230-U-1	1	90927880	90927940	Sh3bp4	35128	CCCACCCCTACCCCACTGCAAAGCTGGAGAGGGAAGGAAGGCTCTTGGTCCACAATTGTT	34203	-0.101386	0.0251253	-0.0459383
NOT_000231-D-1	1	90933173	90933233	Sh3bp4	12921	ATTCCTCTCTTACAGCTCGAGCGGCCTTCTCAGTCAAACCGTTCATGTTGCGAGCTGCTG	12518	0.0769003	-0.0679038	0.0625776
NOT_000231-U-1	1	90933113	90933173	Sh3bp4	4508	AGCGTTCCTCTTAGCATCTCTCTGCCATTCTTCAAGTCCCTGTTCAGGCGCCAAAATGTT	4135	0.20873	-0.00353353	0.0498932
NOT_000232-D-1	1	91411897	91411957	Centg2	12936	TCTGCGGGCGAAGACGCGGGTTCGCCGCTGCTGTCCAGCAGGTACATGTCCCCAGGGGCC	12548	-0.354238	-0.17121	-0.0548973
NOT_000232-U-1	1	91411837	91411897	Centg2	21663	GAAGCGCGCGTCCCGGCGGTCGGCGGCGCTGGATGCAGCCCGGCCTCGGAGGGCGGCGCG	21175	-0.12609	0.038955	-0.0890663
NOT_000233-D-1	1	91772813	91772873	Asb18	18636	TAAATGAAATCAGATATAATCAGAAGATACGGGGAAGGGAGTGTTTACAGCCGACGCCGG	18084	0.0842207	0.0408848	0.012586
NOT_000233-U-1	1	91772753	91772813	Asb18	41541	GCCATTCCCGCGTTATCCATCATTTTCGACATCAATACCGGGGCCGCATCTCCCCGTCCC	40599	-0.240903	-0.2383	-0.236407
NOT_000234-D-1	1	91838489	91838549	Iqca	22743	TACAATAACATCAGATTATCTTTGAATATAGTTAAATTATTTAGGAATAAGATGGTCGCA	22130	0.257459	-0.193252	-0.275959
NOT_000234-U-1	1	91838429	91838489	Iqca	19110	TCTCGCAGAAAGCAAAGAAACATTCCAATTCTAGGTATTTGTGTGTCATCTAAAGCAGGA	18683	-0.265534	-0.105906	-0.0816446
NOT_000235-D-1	1	92004068	92004128	No_gene	23795	GGCTCCTTTCTAACTTAGGGCGTAAGGTGCTCTGCCTGTGCTCGTGGCTGGAAGTGGGAG	23192	-0.0504461	-0.000597352	0.0717643
NOT_000235-U-1	1	92004008	92004068	No_gene	40960	CTCCTTTCTGAAGTCGGAGAACTCTCCTCTGCTCCTCAGTTGGTTCATGAGCTCCTCAGC	39965	-0.0576953	-0.00981156	-0.0617362
NOT_000236-D-1	1	92829367	92829427	Lrrfip1	42074	GTAGTCCGCAGGCCGTGGATGAAAGCCGGGGCCCAGCGCTCCTGGGGCCCGGTCCAAAGC	41142	-0.421993	0.0178024	0.0022575
NOT_000236-U-1	1	92829307	92829367	Lrrfip1	32992	AGACGCGGCCACAGCTGTCAGCGTCCCCCGCGGTCCCCAGCCCGTCCCCAGTGGTCCCCA	32184	-0.106741	0.0356048	0.0244079
NOT_000237-D-1	1	93236403	93236463	Per2	27356	ACGGTGCCAACGATGCCAACGGTGCCAAGGGCGCCAGAGGGGCTGGCAGCCGAAGGAGGA	26645	-0.0870268	-0.0661411	-0.0502287
NOT_000237-U-1	1	93236343	93236403	Per2	41062	ATGCAGTGCCATGAGCGCTCCTCCTCCAGCAAACCTGATCCCTCTGCAACTCAGCAGAAC	39999	-0.194258	0.00869928	-0.0581032
NOT_000238-D-1	1	93306802	93306862	Traf3ip1	3660	TTACAAGACTGGCTCAGGGTCTGTCGAGAGCTTGGGGGACCTCTCACCAATGCAGGCTTA	3303	0.182238	-0.0212704	0.0178515
NOT_000238-U-1	1	93306742	93306802	Traf3ip1	13225	CAATTAAAACATGTCCTCTGATCATTTCTGCTCATGGAGCGGTTCTGAGATTGGAGGATG	12785	0.388799	-0.0128176	-0.0119353
NOT_000239-D-1	1	93631965	93632025	Twist2	21493	GGCGCCCGCCCGGCGCGCGTGGGGCTGGGGGGCGCCGAGCGCACGCCACTGGCCAAGCCC	21010	-0.177608	-0.0741647	-0.131701
NOT_000239-U-1	1	93631905	93631965	Twist2	2637	TTTTGCACAAGCCGGCCTCGAAATCAGAGCCTTTGAGAGCGACCCGGGAGCCTGTGCTCG	2290	-0.00657473	0.0960045	0.0490806
NOT_000240-D-1	1	94351898	94351958	Olfr1413	2463	CACAAGAATTCTGGGAATATCTCCAGCCCCTGCTTTGAAAACAGCTCCCAGCTGAAGTCC	2283	-0.131469	-0.232013	-0.166665
NOT_000240-U-1	1	94351838	94351898	Olfr1413	24436	CACACTTTTTTTTTTTTTTTTTTTTTTTAAATCCCAAATTCCAGCGTCTACCACTGGGTG	23781	0.0708781	-0.146004	-0.11852
NOT_000241-D-1	1	94662041	94662101	Ankmy1	16787	GCGGCGGGCGAACGCGCAGCCCCGGCTCGGCGCCTCCCCCGCCGCCCGCCCGGCCCCACG	16292	-0.0756947	0.00969936	-0.075263
NOT_000241-U-1	1	94661981	94662041	Ankmy1	12876	GCCCCGCCCGGGCGCTCCCCTCTTCCCGCCCGCGCTCCCCGCCCCTCCCTGCCCCTCTCC	12429	-0.0827964	-0.0587156	-0.0330128
NOT_000242-D-1	1	94662374	94662434	Ankmy1	27454	ACTTCGCTGCAGCTCCGGCTCTTGCTGGCGGGGTCCCCGCGGGCGCAGACGACCAGCGCG	26837	-0.00865307	-0.000192227	0.0635008
NOT_000242-U-1	1	94662314	94662374	Ankmy1	11672	GGCCAGGGAGCCTCGGGCCCCGCCATGGAACTCCGGACCCGAGGCTGGTGGCTGCTGTGC	11231	0.0417626	-0.0811483	0.0392182
NOT_000243-D-1	1	94664946	94665006	Ankmy1	18634	CTCACCTAGACCTTGCTCCCCGGCAGGGCCCTGGCACAGAAGGAGGATACCACTGTAGTG	18080	-0.189118	-0.0912016	-0.022121
NOT_000243-U-1	1	94664886	94664946	Ankmy1	9508	GGCCTTTCCAGGCAGCAGTGATGACAGCTGTCCCATTCTGTAGAGGAGAACTAGCCAGGG	9141	-0.142724	0.0345861	0.0554678
NOT_000244-D-1	1	94738527	94738587	No_gene	41174	TTGGCAACGCTAGGTCAGGCGTTGATGTTGATACAGGTTAAGAAACGAGGTGGGAGGTAG	40213	0.122701	0.158377	0.169214
NOT_000244-U-1	1	94738467	94738527	No_gene	26278	CTTTGGCTTACAGCTGCTGTGCCATGGAAGGGAGGCCGTGCAGACTGCAGCTGAGCGACT	25536	-0.0485448	-0.058374	-0.0909443
NOT_000245-D-1	1	95026360	95026420	Sned1	30446	ATTCCTCTCTTACAGCTCGAGCGGCCTTCTCAGTCGAACCGTTCACGTTGCGAGCTGCTG	29696	0.0979047	-0.0396396	0.0482126
NOT_000245-U-1	1	95026300	95026360	Sned1	30652	CGGATAACTTGTACCAAGTTTCTCTATATATGTACTCTTTAAGACTCTTCGAGTAGTGTT	29934	0.314543	-0.209989	-0.0564259
NOT_000246-D-1	1	95309614	95309674	Farp2	30402	GTTGTCCTCGAAGGGACGACGCCAGCCAGGCATCCATCGCTGGAGCCCCGGACTAAGGGT	29611	-0.0099205	0.0556756	0.00950223
NOT_000246-U-1	1	95309554	95309614	Farp2	42122	CCCTCGCCCGGGCCGCCTAGGCGGTGATAACGGGTACGGAAGTGAGCGCGTGGGGGAGGG	41070	0.0914016	-0.0899076	-0.0677976
NOT_000247-D-1	1	95585128	95585188	Dtymk	37209	CGCCATCTTTCCGTACAGACAGCCACCCGCGCATGTCTCGGTACGGACTCACCGCCCGCT	36282	-0.072954	0.0177622	0.0242084
NOT_000247-U-1	1	95585068	95585128	Dtymk	41988	GCTGCGCGCTGCCGCCCGCACCACGCTGCGCTCGGACTGCCCGGCCACGGCGCCGGCGTC	40975	-0.013758	-0.0284829	-0.0363725
NOT_000248-D-1	1	95585264	95585324	Dtymk	22651	GCCGTACGGCGGTGGGCACGCGGGGGGTGGGGCCTCGGCGCGTGTGGTTCCTAACCGGAC	22115	-0.120137	-0.0127826	-0.0586452
NOT_000248-U-1	1	95585204	95585264	Dtymk	30993	GGAGCGCAGCTCGGGCCGGCTCCCGGGTGTTCCGAAGCGGCGGCGCGGGCCGGGGGCGGG	30268	-0.0162703	-0.0314027	-0.0847352
NOT_000249-D-1	1	95788898	95788958	EG619597	31751	CAATTAAAACATGTCCTCTGATCATTTCTGCTCATGGAGCGGTTCTGAGATTGGAGGATG	30922	0.364197	0.0116658	0.00358787
NOT_000249-U-1	1	95788838	95788898	EG619597	4859	TTACAAGACTGGCTCAGGGTCTGTCGAGAGCTTGGGGGACCTCTCACCAATGCAGGCTTA	4494	0.209258	-0.0410896	0.00619492
NOT_000250-D-1	1	97527483	97527543	No_gene	16388	CAATTAAAACATGTCCTCTGATCATTTCTGCTCATGGAGCGGTTCTGAGATTGGAGGATG	16006	0.328177	0.0173264	0.0193149
NOT_000250-U-1	1	97527423	97527483	No_gene	23590	TTACAAGACTGGCTCAGGGTCTGTCGAGAGCTTGGGGGACCTCTCACCAATGCAGGCTTA	22962	0.202394	-0.122669	0.00662292
NOT_000251-D-1	1	98472824	98472884	No_gene	27514	CAACCTTTACCACATTTTAAAAATATATTCTAGAGGCATAGGTTGCTGCGGGAAGCGGGT	26790	0.28593	-0.00485264	-0.0184486
NOT_000251-U-1	1	98472764	98472824	No_gene	42842	CATACAGCCTCACTACACATGCTCAGGCAAGGCAGTAAACAAGTGGGTTTCACGGGGCCT	41807	0.00724945	-0.0364497	0.0484413
NOT_000252-D-1	1	99005094	99005154	EG634331	43474	CAATTAAAACATGTCCTCGGATCATTTCTGCTCATGGAGCGGTTCTGAGATTGGAGGATG	42366	0.36522	-0.0757024	0.0047514
NOT_000252-U-1	1	99005034	99005094	EG634331	28582	TTACAAGACTGGCTCAGGGTCTGTCGAGAGCTTGGGGGACCTCTCACCAATGCAGGCTTA	27882	0.202858	-0.0451876	-0.000706917
NOT_000253-D-1	1	99807420	99807480	No_gene	36654	AGCGGACGGAGCGGACCTGGCTGGCCGCGCATCGCCCTCGCCTGGGGCCATGAAGTAGCT	35695	-0.0549614	-0.0641983	-0.0659788
NOT_000253-U-1	1	99807360	99807420	No_gene	1500	CCATGTCCGCGCAGGACCGGGGCAGCGGGCAGTGGCCGGGCCAGCGGGAGGGCAAGGCTG	1262	0.0130996	-0.0650541	-0.0218185
NOT_000254-D-1	1	99925895	99925955	No_gene	44345	AGCCTCCAACTAACTCCGCCCGCCGCCCGCGGGCTCCCGCTTCCGTCCCGGGAAGAGCCT	43180	0.0108462	0.00428179	-0.0200263
NOT_000254-U-1	1	99925835	99925895	No_gene	24666	CGCCCCGCCCCGCGCCCGACCCTCTCCCCGCCGCGCCCGGCGCCGGCCACACTAACCTGC	24057	-0.0310497	-0.0437573	0.000963625
NOT_000255-D-1	1	99925994	99926054	No_gene	20944	GGAGCGGGCGGTCCCGGAGCCCAGCGCGCGGCCCGGGAAGGAAGGAGGCCAGCAGCGGCC	20436	-0.226531	0.00855017	-0.0448309
NOT_000255-U-1	1	99925934	99925994	No_gene	9444	CGGGCGGCGGGCGGAGTTAGTTGGAGGCTCCGGGTCCCAGGGCGGGGACAGGCTGAGCAC	9016	-0.0555957	-0.0162511	0.00313979
NOT_000256-D-1	1	99926000	99926060	No_gene	43612	GGGGAGGGAGCGGGCGGTCCCGGAGCCCAGCGCGCGGCCCGGGAAGGAAGGAGGCCAGCA	42463	-0.165791	-0.014102	-0.0798922
NOT_000256-U-1	1	99925940	99926000	No_gene	38803	GCGGGCGGAGTTAGTTGGAGGCTCCGGGTCCCAGGGCGGGGACAGGCTGAGCACGCGGCC	37903	0.106881	0.0565828	0.0465302
NOT_000257-D-1	1	100431996	100432056	No_gene	3053	TTACAAGACTGGCTCAGGGTTTGTCGGGAGCTCGGGGGACCTCTCACCAATGCAGGCTTA	2777	0.119303	-0.0112995	0.0736139
NOT_000257-U-1	1	100431936	100431996	No_gene	44840	GGACAAGATCTATGCGTTGATTAATTTCTGCCCATGGAGCATTTTTGGGATCGGAGGATG	43585	0.191835	0.0739671	0.0997671
NOT_000258-D-1	1	101503342	101503402	No_gene	8730	AACAACAACAAAACAACCTAGGCTTCAGGCAGCTAGTCAGAAAGTTCTCTGCCACCAGAA	8439	0.234852	-0.00758745	0.0490797
NOT_000258-U-1	1	101503282	101503342	No_gene	11548	GTTGCTGAGGAAACCTAAAAACTGCTACTGACCCATTGTCCTTGCCTCATGCCAGGTGGC	11153	0.222715	5.2563e-05	-0.0157536
NOT_000259-D-1	1	102360367	102360427	No_gene	4235	TTACAAGACTGGCTCAGGGTTTGTCGGGAGCTTGGGGGACCTCTCACCAATGCAGGCTTA	3934	0.127606	0.0339597	0.0622544
NOT_000259-U-1	1	102360307	102360367	No_gene	18744	GACAAGATCTATGTGTTGATTCATTTCTGCCCATGGAGCATTTTTTGGGATTGGAGGATG	18295	0.0479699	0.139605	0.117443
NOT_000260-D-1	1	103810875	103810935	No_gene	31072	TTACAAGACTGGCTCAGGGTCTGTCGAGAGCTTGGGGGACCTCTCACCAATGCAGGCTTA	30257	0.214692	-0.0902761	0.00170419
NOT_000260-U-1	1	103810815	103810875	No_gene	40901	CAGTTAAAACATGTCCTCTGATCATTTCTGCTCATGGAGCGGTTCTGAGATTGGAGGATG	39847	0.369917	-0.0196245	0.0139324
NOT_000261-D-1	1	105307768	105307828	No_gene	3091	GGACAAGATCTATGCGTTGATTCATTTCTGCCCATGGAGCATTTTTGGGATTGGAGGATG	2852	0.0709947	0.0414555	0.106636
NOT_000261-U-1	1	105307708	105307768	No_gene	2959	TTACAAGACTGGCTCAGGGTTTGTCGGGAGCTTGGGGGACCTCTCACCAATACAGACTTA	2758	0.120085	0.00242229	0.0827382
NOT_000262-D-1	1	106663323	106663383	Cdh20	2244	ATTCCTCTTTTACAGCTCGAGTGGCCTTCTCAGTCGAACCGTTCATGTTGCGAGCTGCTG	2021	0.0764641	0.0870574	0.0447516
NOT_000262-U-1	1	106663263	106663323	Cdh20	35255	AGCGTTTCTCTTAGCATCTCTCTGCCATTCTTCAGGTCCCTGTTCAGGCGCCAAAATGTT	34451	0.214591	-0.00366097	0.0443178
NOT_000263-D-1	1	107492013	107492073	2310035C23Rik	43336	CCCACTCTGCCTCTCGAAGTTGCCAGGATTGGAGAAGTAATCGCGCAGTCGTGGTAGCTC	42268	-0.147951	-0.0921126	0.0392021
NOT_000263-U-1	1	107491953	107492013	2310035C23Rik	43008	AGCTGTTGCGCGATCAATACTTGCTGACCGCCCTGGAGCTGCACACCGAGCTGTTGGAGA	41967	0.0415195	0.255329	0.050583
NOT_000264-D-1	1	107821536	107821596	No_gene	24006	TTCAGCCAGGCTGGGGCCCGGGCGGGGCCAGGGCTGAACGGCACTGGTCACGTGGGCTGC	23438	-0.388212	-0.284557	-0.313933
NOT_000264-U-1	1	107821476	107821536	No_gene	18371	GTGGTCGCGGCCCGCAGACAGCCGCAAGTCGGGGTTGCCCCTCCTCCGCCCGGCAAGATG	17899	-0.0447038	-0.110739	-0.00873474
NOT_000265-D-1	1	107999420	107999480	Phlpp	17490	AAGGTGGGAGACGGCGGCGGCGGCGGCGCGAAGAGAACGGAGACGCCGATGGCGTTCGGC	17003	-0.0468941	-0.0494258	-0.0153479
NOT_000265-U-1	1	107999360	107999420	Phlpp	12379	CGCGGGATGGAACACCGAGACACCGACGGAATGCTCCGGATCGCCACATAATCCTCTGGA	11952	-0.223204	-0.112957	-0.142022
NOT_000266-D-1	1	108541726	108541786	Fvt1	31623	AGGCCCTCCCCAGCCGCAGCCGTCACCGTGGAACGGGCTGCGCGGCGCAAGCACGAGGAG	30836	-0.0890887	0.0492599	-0.0145777
NOT_000266-U-1	1	108541666	108541726	Fvt1	39322	CCGGCGCACCCCGCCTCCGGGCTGCGCACCCTTTCTCCTCCTCCGCTGCGGGCGGCGCTG	38418	-0.020653	-0.089847	-0.0510529
NOT_000267-D-1	1	108542041	108542101	Fvt1	19638	GTAGCCCGCGGGTGGCCGCCACCCAGGCCAGCGGCCGCGGCCGGGCGCGCGCTCCCCGGG	19053	-0.501031	-0.279172	-0.294039
NOT_000267-U-1	1	108541981	108542041	Fvt1	25835	TCTGAGCGCCCGCCCGCCGCCTCCTCCCGCCGCCCGCCAGCCGCCCGGGTTAAAGGCGCC	25174	-0.0686079	0.0539917	-0.0124029
NOT_000268-D-1	1	108542071	108542131	Fvt1	36476	GCCCGCGCCACCCACGGTCCGGGGCCCAGCGTAGCCCGCGGGTGGCCGCCACCCAGGCCA	35513	-0.091726	-0.136878	-0.0946964
NOT_000268-U-1	1	108542011	108542071	Fvt1	4325	CGCCCGCCAGCCGCCCGGGTTAAAGGCGCCGCGGCCGCCCCGGGGAGCGCGCGCCCGGCC	4109	-0.185476	-0.00596416	-0.146185
NOT_000269-D-1	1	108623877	108623937	No_gene	11678	TCTGGGCCCCTCTGGAGAGCCGGAGCCCGCGGGGAAGGAGTGGGGGCGGGGGACTGAGAA	11243	-0.0955981	-0.131318	-0.0623071
NOT_000269-U-1	1	108623817	108623877	No_gene	21920	GCGCCCCTTCGCCCGGGTCCCGTCTGCGCGGGCCCGCCCTCCTCCGCCGGGGACAGGGGC	21348	-0.120938	0.046916	-0.0555103
NOT_000270-D-1	1	109422552	109422612	No_gene	15154	TCAGTTACCTTTAGTTCCAGCTCAACATTCCCAACCTCCTCCTGCCTGTAGAAGTGGCCT	14748	-0.0171888	-0.0603851	-0.0126726
NOT_000270-U-1	1	109422492	109422552	No_gene	16699	AAGAGTTTGCCATGCTTGGGTGGGAGAAAAGTCAAGCAGTCATGTGAGATTTTGGGTAGA	16285	-0.0349638	0.0221094	0.00261889
NOT_000271-D-1	1	109966176	109966236	No_gene	13688	GGACAAGATCTATGAGTTGATTAATTTCTGCCCATGGAGCATTTTTGCGATTGGAGGATG	13198	0.220295	-0.0220434	0.0968798
NOT_000271-U-1	1	109966116	109966176	No_gene	20500	TTACAAGACTGGCTCAGGGTTTGTTGGGAGCTTGGCGGACCTCTCACCAATGCAGGCTTA	19904	0.105376	-0.0158286	0.0519999
NOT_000272-D-1	1	110961849	110961909	No_gene	17467	GGACAAGATCTATGTGTTGATTAATTTCTGCCCATGGAGCATTTTTGGGATTGGAGGATG	16957	0.132587	-0.0228624	0.0840974
NOT_000272-U-1	1	110961789	110961849	No_gene	39930	TTACAAGACTGGCTCAGGGTTTGTCGGGAGCTTGGCGAACCTCTCACCAATGCAGGCTTA	38943	0.0923064	0.0507694	0.0883242
NOT_000273-D-1	1	111442874	111442934	No_gene	10840	CAATTAAAACATGTCCTCTGATCATTTCTGCTCATGGAGCGGTTCTGAGATTGGAGGATG	10427	0.339118	-0.0791191	0.0135742
NOT_000273-U-1	1	111442814	111442874	No_gene	43345	TTACAAGACTGGCTCAGGGTCTGTCGAGAGCTTGGGGGACCTCTCACCAATGCAGGCTTA	42286	0.219108	0.0402043	0.00582805
NOT_000274-D-1	1	112317627	112317687	No_gene	25625	ATTCCTCTCTTATAGCTCGAGTAGCCTTCTCAGTCGAACCGTTCATGTTGTGAGCTGCTG	24934	0.0837453	0.0380551	0.0470222
NOT_000274-U-1	1	112317567	112317627	No_gene	13048	TGTAGTAGTATGTGGTGGCCAGCATCTTCTCGATGCTAGCAAACTCCCCACTGGAGTGTT	12603	0.120295	0.0546845	-0.00515729
NOT_000275-D-1	1	113086356	113086416	No_gene	16711	TTACAAGACTGGCTCAGGGTCTGTCGAGAGCTTGGGGGACCTCTCACCAATGCAGGCTTA	16309	0.21401	-0.0208284	-0.00284108
NOT_000275-U-1	1	113086296	113086356	No_gene	33150	CAGTTAAAACATGTCCTCTGATTATTTCTGCCCATGGAGCGGTTCTGAGATTGAAGGATG	32327	0.359799	-0.068545	0.00151864
NOT_000276-D-1	1	114097076	114097136	No_gene	24431	TTACAAGACTGGCTCAGGGTTTGTCGGGAGCTTGGGGGACCTCTCACCAATGCAGGCTTA	23771	0.110623	0.0474847	0.0533349
NOT_000276-U-1	1	114097016	114097076	No_gene	29087	GCAGTTAAATATGTCCTCTGATCATTTCTGCCCATGGAGCGGTTCTGGGATTGAAGGATG	28367	0.318944	-0.0212065	0.0193272
NOT_000277-D-1	1	114758951	114759011	No_gene	26479	CAATTAAAACATGTCCTCTGATCATTTCTGCTCATGGAGCGGTTCTGAGATTGGAGGATG	25766	0.296708	0.000701878	-0.0150235
NOT_000277-U-1	1	114758891	114758951	No_gene	2834	TTACAAGACTGGCTCAGGGTCTGTCGAGAGCTTGGGGGACCTCTCACCAATGCAGGCTTA	2512	0.204064	-0.0592032	0.00193804
NOT_000278-D-1	1	119819141	119819201	No_gene	25951	GGACAAGATCTATGAGTTGATTAATTTCTGCCCATGGAGCATTTTTGGGATTGGAGGATG	25235	0.199099	0.000577063	0.0729598
NOT_000278-U-1	1	119819081	119819141	No_gene	37467	TTACAAGACTGGCTCAGGGTTTGTCGGGAGCTTGGGGGACCTCTCACCAATGCAGGCTTA	36617	0.150217	-0.00750909	0.0551167
NOT_000279-D-1	1	121248138	121248198	Ralb	5076	GCGTCTCCGAGATCATCAGCTTTGCAGAGACAGGTGGGTTCGGCCACAGGGAAGCCAGAG	4757	0.0457627	-0.0386053	-0.149118
NOT_000279-U-1	1	121248078	121248138	Ralb	39716	CGGGCTGCAGAGGCGGTGAAGGCAGCAGGGCTTCCTAGGAGAAGGAAAAAGGGAGGGATC	38689	-0.322516	-0.0803969	-0.114053
NOT_000280-D-1	1	121664611	121664671	LOC100041863	4894	CACGCCAGCCCCGCCGCAGCCCCGCAGGATGACGGGGTGCAGGCGGCCCGCGGCCGTGGC	4563	-0.0172665	-0.0134689	-0.116526
NOT_000280-U-1	1	121664551	121664611	LOC100041863	21462	AAGCGCGTGGTCCGCGTCGAGGTGCTCGCCCTCAGCGTCCCGAGAACAGCCGCCGCCACA	20949	-0.0556181	-0.00877581	-0.00670447
NOT_000281-D-1	1	121900728	121900788	Dbi	15295	GAGGTGGGACTGGATTCGCTGGGGACCTGACACTCGAGGTAAACGGTTCCCAGGACAGGA	14860	-0.103675	0.0306798	0.0481644
NOT_000281-U-1	1	121900668	121900728	Dbi	18416	AGATTCTCAGCCAACACAAACACTCAGCATTGCTCCAAAAGAAGCCAGATCTTAGGGGAA	17988	0.0310424	0.0753614	0.0984893
NOT_000282-D-1	1	122431206	122431266	No_gene	16535	GAGGGCTTCGAGGCTGCTGCCGCCGCTGCCGCCACTGCCGCTGCAGCCGCTGCTGCGGCC	16130	0.0258169	0.0325175	0.060973
NOT_000282-U-1	1	122431146	122431206	No_gene	23028	TCCCAGCCCGCCACCGCTGTCAGCGCCGGCGCATCCAAAGCCGGGAACCCGGCTGCTGCG	22523	-0.0029405	-0.00814058	0.0301672
NOT_000283-D-1	1	122431212	122431272	No_gene	35224	CTGTCCGAGGGCTTCGAGGCTGCTGCCGCCGCTGCCGCCACTGCCGCTGCAGCCGCTGCT	34392	0.0259846	0.0316718	0.051557
NOT_000283-U-1	1	122431152	122431212	No_gene	17780	CCCGCCACCGCTGTCAGCGCCGGCGCATCCAAAGCCGGGAACCCGGCTGCTGCGGCGGCC	17239	-0.182974	-0.052525	-0.161726
NOT_000284-D-1	1	122434468	122434528	No_gene	10218	AGCGGTTTGCCTGGAACTCCGCCTTGAGTCTCTGCAGCTGCTCGGCCGTGAACGCCGTCC	9867	-0.196858	-0.195268	-0.161227
NOT_000284-U-1	1	122434408	122434468	No_gene	22409	CCCCGCTGCAGGTCCACGCACCAGGAAGCTAAAGAAGAAAAAGAACGAGAAGGAAGACAA	21803	-0.056956	0.112643	0.130791
NOT_000285-D-1	1	122482975	122483035	No_gene	20804	CTTGGAATCTGGTTCATTTGTCCCGGTTTAAGGAGAAAAGATGAGACGGAGCTCATCCCA	20330	0.265034	0.123094	0.166648
NOT_000285-U-1	1	122482915	122482975	No_gene	19480	TCAAACTCAGCAAACATTAATAAGCTGACACTGTCTGCTGGGAACAGCGCCTGGCACAGG	18909	0.325595	-0.036155	0.0272111
NOT_000286-D-1	1	127146329	127146389	No_gene	44951	CAGTTAAAACATGTCCTCTGATTATTTCTGCCCATGGAGCGGTTCTGAGATTGAAGGATG	43769	0.375946	-0.094047	-0.0249166
NOT_000286-U-1	1	127146269	127146329	No_gene	20702	TTACAAGACTGGCTCAGGGTCTGTCGAGAGCTTGGGGGACCTCTCACCAATGCAGGCTTA	20130	0.224479	0.021012	-0.00356744
NOT_000287-D-1	1	127263331	127263391	No_gene	36693	TCCAGCTATTTGAAAACCCAAAGTGGACTTTCTGGCTATCCGGAAGGGAGCCGGGGCCGG	35771	0.0179385	0.0122765	-0.0656869
NOT_000287-U-1	1	127263271	127263331	No_gene	27900	CCCACTTCCGGTTCCGGGTGGGAGGAGCGAGCACGCGCGCGCGTGCGTGCGATGTACTGT	27212	0.0862983	0.0904012	0.0742037
NOT_000288-D-1	1	127388574	127388634	No_gene	40800	GAGGGGAGTGACCCAGGCCACCGGACGGCGCTGGCAGCGAGAGTCCTGGAGGCCCGGATT	39815	-0.0802104	0.0038311	-0.0139793
NOT_000288-U-1	1	127388514	127388574	No_gene	15564	TGTTTGGCCAGCAGTGGGCGTGGCCTGGCTGGCTGACCGGCCGGGGGCGGGGCCTGGGCC	15056	-0.08975	0.0289538	0.00914243
NOT_000289-D-1	1	128566073	128566133	E030049G20Rik	29933	GGTAAGAGTTGCAAAGAAACTCTAGATGTGGCTAATCCCCGCGTACTTGTGAATCAACCA	29190	-0.0107731	-0.148105	-0.244492
NOT_000289-U-1	1	128566013	128566073	E030049G20Rik	26220	GAAACAGGCGCTTGGGGACAGTTTGAGGCACTAGGCAAGGCGGCCACCTGCTCCACCTCT	25588	-0.165558	0.000696161	-0.0947518
NOT_000290-D-1	1	129110559	129110619	Mgat5	9321	AACTCCGGGGCCACGTGAGCCACGGCCACGGCCGCATCGGTAAGCACCGCAAGCACCCAG	8940	0.146292	-0.0139471	-0.00763239
NOT_000290-U-1	1	129110499	129110559	Mgat5	19043	GTAACCTGGGTGATATTTGTCAAAGTTGATCCTGTGGTGGTGCATGCCTCCAGCATTCCT	18549	-0.0493553	0.192219	0.133175
NOT_000291-D-1	1	129505115	129505175	Acmsd	7796	CGGCGCCATGGAGCCGGCTCTGGGCAGCGAGCGCCGCAGCCCCCCTGGCCCCGGAGTCCC	7441	-0.0843947	-0.0467754	-0.0770678
NOT_000291-U-1	1	129505055	129505115	Acmsd	13289	AGCTCATCGGAGCCGGGCTGGGGGCGGGGGCGGCGGTCGAGGGCGCGTGGCCCCGCGGTG	12912	-0.0688401	-0.0803549	-0.0707684
NOT_000292-D-1	1	129707789	129707849	Rab3gap1	24814	TTACAAGACTGGCTCAGGGTCTGTCGAGAGCTTGGGGGACCTCTCACCAATGCAGGCTTA	24179	0.209928	-0.0283837	0.00277915
NOT_000292-U-1	1	129707729	129707789	Rab3gap1	36997	CAGTTAAAACATGTCCTCTGATTATTTCTGCCCATGGAGCGGTTCTGAGATTGAAGGATG	36032	0.417369	-0.0845488	-0.00353294
NOT_000293-D-1	1	130187092	130187152	Dars	19834	CTCCTCCGCGGTGGTCTTCCCTCAGCAGCGCGTACTCTCGGCGCCGCCATGGACCTCGCA	19266	0.0452876	0.0562983	-0.0530995
NOT_000293-U-1	1	130187032	130187092	Dars	39528	TGGCATTTCTCGGCCACCTCGTCGCGCACCTCCGGGTGCTGGCTTCCGGCGCCGGGCTCC	38489	-0.245483	-0.282897	-0.31065
NOT_000294-D-1	1	132205555	132205615	Daf2	8897	TGCTAGTGGTCTTGTCCAATCTTATAATCTACACCACCATGCTGTGTGTAGGAAGCAGGT	8603	-0.138777	-0.0742051	0.041413
NOT_000294-U-1	1	132205495	132205555	Daf2	8799	CATGCAGCCTCACTGCGCATGCTCGGGCAAGGCAGTAAACAAGTGGGTTTTACGGGGCCT	8409	-0.00784306	-0.0145316	0.0500509
NOT_000295-D-1	1	132544916	132544976	No_gene	36435	GGTGGGGGGGACTCGGCCTCGGTCCTTCCAAAAACGGCGCGGGCTCTTAAAGTGGCAAGG	35598	-0.259846	0.0778148	0.100702
NOT_000295-U-1	1	132544856	132544916	No_gene	30439	GACGCGAAGCTCGCCTCACCGGAGCGCTCGGGAGAGCCGGCCGACCCCCAACCCTCACCC	29683	-0.639755	-0.146062	-0.230392
NOT_000296-D-1	1	132925106	132925166	No_gene	39000	GAGCAAACTTCGCCGCCGGGCGGGGCGTGGCGGGGACCCGGGCCCGAGCCGGAGGAGGGG	38121	-0.201572	-0.0304515	-0.11131
NOT_000296-U-1	1	132925046	132925106	No_gene	15107	GTCTGGCCCGGAGAGCCCGACAGCATGGTGCCCGGCGACTCGCGCGCAGAGGCAGGGGCC	14656	-0.0921951	0.0599608	0.0189317
NOT_000297-D-1	1	132925368	132925428	No_gene	41085	AAGCCCCACCCTCGATCCTCCCCTTTAAGGACTAGCCCAGGACGCCGAGCAGCCTGTGAC	40042	-0.181924	-0.00745581	-0.0187516
NOT_000297-U-1	1	132925308	132925368	No_gene	25718	GCGGGACGGCAGGGCCCGGCCGGAGGAATCGCCGCGCCGAGAAGTACCAGCCCGGGGGCG	25109	-0.0232359	-0.132303	-0.0921525
NOT_000298-D-1	1	132965835	132965895	Rassf5	16339	CCGCTCCCTCCAAGGCGGCGTTGCGCAGGCGCGGCAGGGCGTGCGCGGTTGCTAAGCGAC	15910	-0.0409756	-0.101894	-0.0832759
NOT_000298-U-1	1	132965775	132965835	Rassf5	3956	TTCGCTACAAGACGAGGCTGGGCACTGGGCTCGCGCGGTCCGCAGGGAGACCACGCGGGA	3718	0.0486975	0.0208918	0.0646445
NOT_000299-D-1	1	133695002	133695062	Nucks1	34687	TCTGACTGGAAAGCAGAAAAGGAAACTTTTGCACTCGGCCTGTGCGCGCTTCCTCCCCGC	33841	-0.396077	0.0113443	-0.0715
NOT_000299-U-1	1	133694942	133695002	Nucks1	24217	GTCCCTGAAAGGAAGGTGCCAATCGCGGAGGGTCGAGCTGGTACCCGCCCCACCCAGGCT	23684	-0.16335	-0.120229	-0.125113
NOT_000300-D-1	1	133738513	133738573	No_gene	8979	GCGGCCTATGGTGTGCCTGGTGCGCGCCAAGCCCACGCCAGGGCCATGGCGGAGGTGGGG	8598	-0.066325	0.0263324	0.00204057
NOT_000300-U-1	1	133738453	133738513	No_gene	43643	AGGATGGCGGCGGCGCGCACGGGCGCGTCGCCTCCACCCCGCAGGGTCCGGGTCGGCTCC	42521	-0.241409	-0.0744985	-0.169269
NOT_000301-D-1	1	133967049	133967109	No_gene	472	GCCAGGGTCCCGAGTAGGGACCCCGGCGGGGCGCGGGGCAGGGCACCTAAGCCTGGCAGC	343	-0.0753039	-0.0637502	-0.0549022
NOT_000301-U-1	1	133966989	133967049	No_gene	36589	CTGGCCGCCGCGGCGGACTCTGCGCGTGTCCCGGTCGTGGCGAGCCGGCTCCCGCCCTCC	35734	-0.667119	0.347667	-0.074595
NOT_000302-D-1	1	134708344	134708404	Lrrn2	20005	TCCCGGCCTTCTCCCCAAATCACCAGCTCTCCTGCAGGCATCTCGGCGACCGCCGCGGTC	19433	-0.298096	-0.108828	-0.15308
NOT_000302-U-1	1	134708284	134708344	Lrrn2	43761	GGGTCGCCGAGATCCTGTCCCCGCGGCCCGGGCTTTGATGACCCGATGGGGGAGGGGAGC	42740	-0.00531172	-0.0339305	-0.0730645
NOT_000303-D-1	1	135191528	135191588	Sox13	33100	CCCATCCCCGGCCTCACGCCCTCTCGGCTACCTTGGTCCGAACTTGTTCGGGCTTCCAGT	32231	-0.122762	-0.0226525	0.00160175
NOT_000303-U-1	1	135191468	135191528	Sox13	11604	CAGCGTCACGGTGGAACAGGACGACATCCTCCCCGGTGCCCTGCGCCTCATTCGGGAGCT	11263	-0.133019	0.0845498	0.00504533
NOT_000304-D-1	1	135238286	135238346	No_gene	15279	AGGAAATTGTTAACACTTTTTTGCGTGATTCAAGCAGGCACACTTAGAAGCTGAAGCCGT	14828	-0.129773	-0.00867076	0.0924736
NOT_000304-U-1	1	135238226	135238286	No_gene	17131	TTTGTGATTCCCTCTTCTACTGTGAGAAAACTCTACTCTAAGGAAACAGTTTCCAGGCTG	16635	-0.30111	-0.0220328	-0.000753753
NOT_000305-D-1	1	135251752	135251812	No_gene	22471	CAGCGGGCTCGGAGCTGCGCGGAGGAGCAGAGCGCACTGCCCGCCGGCCTGGCGGGCGCA	21926	-0.161947	-0.00196293	-0.12291
NOT_000305-U-1	1	135251692	135251752	No_gene	13971	TGCCCTCTGCCCCCGGCTGGCCGCCGCCGTGTTCCCTTCCGCAGTCCGGCTCCCGGACTC	13588	-0.0528811	-0.0191712	-0.00965093
NOT_000306-D-1	1	135549699	135549759	No_gene	22558	TAAATTCTGGAATGCAATCATAAAATGTAGGCCACCTTGTTAACGGAACAGAAGCAAGCA	21931	0.246119	-0.0711148	0.0834092
NOT_000306-U-1	1	135549639	135549699	No_gene	42392	TTCTAATAAACTGCAACGTCTGAAGGGGACTGTGTGTCAGCTACAGCCACACACGGACTG	41432	-0.188424	-0.0661298	-0.00398959
NOT_000307-D-1	1	136329739	136329799	4931440L10Rik	8488	CTATTGGGTGGCCGCATACTGTGTCGCCGAAGGCGGTCACTGGGCAGTCTGTAAAGGCCT	8134	-0.000634242	0.0220252	0.0948019
NOT_000307-U-1	1	136329679	136329739	4931440L10Rik	9723	GAAGGAAGGTGTGCCCTCAAAATTGGATCTCTCCCACGGAAGGTGTAGTTGAAGAGAAAG	9397	0.133143	-0.00118797	0.0533474
NOT_000308-D-1	1	136376941	136377001	Jarid1b	20308	CGTCCTCGCTCCCTCCCCCAGCCGCGAGCAGGATCCGGGGTGCTGGCTGACTCACCGGCG	19861	0.00190166	-0.0173647	0.0159407
NOT_000308-U-1	1	136376881	136376941	Jarid1b	25381	CCCCTTCGCTTTCATCCACAAGATCCGGCCCATAGCCGAGCAGACTGGGATCTGTAAGGT	24787	0.0252885	0.0110699	-0.0747351
NOT_000309-D-1	1	137100382	137100442	Lmod1	19102	TCCTGGCGGGTGAGCAACCGCTCAGGAGCCATGGAGAGCGGCGGACCAGGCAACTACAGC	18667	-0.056986	-0.0470844	-0.0359912
NOT_000309-U-1	1	137100322	137100382	Lmod1	9404	GCGCGGAAGCTGGAGGCCGAGGCCACGTCCACGGCTTGGGCCGAGTGCAGTGGCCGCCGG	9103	-0.0618505	-0.106517	-0.00806052
NOT_000310-D-1	1	137504520	137504580	Csrp1	35335	GCCCGGGGGACGGCACTTTGTTCAGGATGCCGCCTCCTTCTCGTAGTGGAGCGGGAGCCC	34442	-0.116315	0.0687839	-0.0310395
NOT_000310-U-1	1	137504460	137504520	Csrp1	21616	CGGCTCCCCGCGCGAGTCTCAGCCGGCGCTGCGCGCTCCGGCCTTCAGCCTCTCACTAGG	21083	-0.0543361	-0.0151224	-0.0373759
NOT_000311-D-1	1	137635168	137635228	Tnnt2	34032	TCTGAGGTGTGGGCGTCCCAGACAAAGCCGCGCTGATCACCGCTGGGGCGGGTCTCCCGC	33223	-0.0952293	-0.117848	0.020884
NOT_000311-U-1	1	137635108	137635168	Tnnt2	24748	CAGCCCCGCGCTAGCCCCGGCGTGGGTGCAGCCCGCAGCTCGGTGCGACCGTCCCGCAGA	24052	0.0433536	-0.0316907	-0.0113482
NOT_000312-D-1	1	137706194	137706254	No_gene	16688	GAACCGATGCAGCTTCTACAGCACTTGCAGTGGTCAGAAGGCTGTCAAGAAGTGTCCCGT	16263	-0.219	0.0215566	0.0369148
NOT_000312-U-1	1	137706134	137706194	No_gene	41116	GGTCCTTGTTGCAGGAGATAGGCGGCACATACACCGGGTCTTGCTTGGAGGTGCAGGAGG	40102	-0.213213	0.0497524	0.0638788
NOT_000313-D-1	1	137922172	137922232	Kif21b	29019	GATGAAGAAGAGCATCACGATCAGCAAAGCCACGTACGGCAGGGCCTGTGGGGAGAGGGC	28237	-0.217416	-0.069525	-0.0571643
NOT_000313-U-1	1	137922112	137922172	Kif21b	29964	CTGCAGGACCTAGGGCTGTGGTCCCGTGGGCTGCAGCGCAGGCAGGTGGAGCACTTAGCT	29251	-0.074861	-0.14607	0.000206849
NOT_000314-D-1	1	137956857	137956917	Kif21b	24173	CGTGGCTGAGGTCACCACGCTTCCTCCGCTCACAAGCGAACAGTGGCTGGCGTGATGTGG	23599	-0.0825923	0.00171292	0.00400954
NOT_000314-U-1	1	137956797	137956857	Kif21b	7570	TGTGCCCGCCTCGCCCGCCTTTAAGTCTCTCGGCTGTGGCTCATCGCTGCGGGGGTGGAG	7164	-0.0217747	0.005744	0.0363557
NOT_000315-D-1	1	137975872	137975932	2310006M14Rik	30743	CCCACTTCCTCCCCCTGGTCCTGCCTGCCCACAGGGCACTCAGACTCTTCACCTGGCTGG	29946	-0.0655124	-0.00449279	0.0093684
NOT_000315-U-1	1	137975812	137975872	2310006M14Rik	7952	GTCAGTGGAACCGGAAGATCGACCACTTCCTGGGAGACCGCCCCACCGCCACTGTCAATG	7579	-0.0833597	-0.0126488	-0.0122791
NOT_000316-D-1	1	138077034	138077094	Camsap1l1	37633	TGGCTACTGAGCCGGCAGCGCGGGCCGCGGCGGCTGGTGGACACCTTCGTGCTGCACTTG	36778	-0.0283804	-0.0788659	-0.11406
NOT_000316-U-1	1	138076974	138077034	Camsap1l1	40917	AGGCCGCCGCGCGCCTCTGCCGCGGCCCACAGCGGCAGCGTGAGCACGAAGCCCAGGTCG	39879	-0.0224735	0.0110325	0.0651401
NOT_000317-D-1	1	138625665	138625725	Nr5a2	7493	TTACAAGACTGGCTCAGGGTTTGTCGGGAGCTTGGGGGACCTCTCACCAATGCAGGCTTA	7179	0.116401	-0.0114793	0.0549159
NOT_000317-U-1	1	138625605	138625665	Nr5a2	8331	GGACAAGATCTATGCGTTGATTAATTTCTGCCCATGGAGCGTTTTTGGGATTGGAGGATG	7990	0.180441	-0.0124287	0.107878
NOT_000318-D-1	1	139092760	139092820	LOC100042567	41044	TTACAAGACTGGCTCAGGGTCTGTCGAGAGCTTGGGGGACCTCTCACCAATGCAGGCTTA	40127	0.237686	-0.0690621	0.00783778
NOT_000318-U-1	1	139092700	139092760	LOC100042567	19890	CAGTTAAAACATGTCCTCTGATTATTTCTGCCCATGGAGCGGTTCTGAGATTGGAGGATG	19373	0.39982	-0.049696	0.0131816
NOT_000319-D-1	1	140436128	140436188	No_gene	35595	GGGCCTGCGGCGGCCCGCCCTCTCCTCGGGGATGCCGGGATGTTTACCCTCCTGACAGCC	34786	-0.00889479	-0.0835572	-0.0518506
NOT_000319-U-1	1	140436068	140436128	No_gene	5182	CCCGCGCTTCCCACTGCGAGGTTAGCGGCGGCCCATCCTCCCGGCTCCGCTCCTCCTCCG	4967	-0.0614428	-0.0526423	-0.030486
NOT_000320-D-1	1	141292691	141292751	F13b	12260	TTTGTTACAATTTGAGCAAAGCAATACACAAATAGGAGAAACAAGATACCCCTCCCTGTT	11883	0.2432	0.063547	-0.0271138
NOT_000320-U-1	1	141292631	141292691	F13b	10603	GCAGAGTGTGTCCCCTGTTCCTTCTGATCTGTAATGAACCGTTCACGTTGCGAGCTGCTG	10294	-0.00559784	0.0403052	0.0651535
NOT_000321-D-1	1	142853746	142853806	No_gene	12140	CAATTAAAACATGTCCTCTGATCATTTCTGCCCATGGAGCGGTTCTGAGATTGAAGGATG	11813	0.313098	-0.0545773	0.00590339
NOT_000321-U-1	1	142853686	142853746	No_gene	35604	TTACAAGACTGGCTCAGGGTCTGTCGAGAGCTTGGGGGACCTCTCACCAATGCAGGCTTA	34803	0.219877	-0.0740769	0.00714485
NOT_000322-D-1	1	145539859	145539919	Uchl5	3119	GTGCACAGGCAGAGGGACTCCTTCCCCTCGTGGTGTGGCTCCCAAGATCACTGCGGAGAC	2908	-0.270064	-0.250366	-0.315925
NOT_000322-U-1	1	145539799	145539859	Uchl5	40258	TTCAGGGACTGGAGTCGGCGTGTGTGGAAAGTAGGGCTTCTGCCGCGTCCTCGGCCCGGG	39253	-0.031843	0.0250348	-0.0443449
NOT_000323-D-1	1	145610658	145610718	No_gene	34603	TTACAAGACTGGCTCAGGGTTTGTCGGGAGCTTGGGGAACCTCTCACCAATGCAGGCTTA	33678	0.1256	0.029914	0.0469188
NOT_000323-U-1	1	145610598	145610658	No_gene	6891	GGACAAGATCTATGCGTTGATTCATATCTGCCCATGGAGCATTTTTGGGATTGGAGGATG	6496	0.0836669	0.0169333	0.105323
NOT_000324-D-1	1	149473173	149473233	No_gene	20697	ATTCCTCTCTTACAGCTCGAGTAGCCTTCTCAGTCGAACCGTTCATGTTGCGAGCTGCTG	20120	0.0617749	0.0449423	0.0445181
NOT_000324-U-1	1	149473113	149473173	No_gene	30886	TATTTAAATTAATCCCTTTTAAAACGTAGTGGTTATCCTTGATTTAGGGTAGTAGTTGTT	30062	0.309373	0.0976397	0.12599
NOT_000325-D-1	1	149934680	149934740	No_gene	20458	TTACAAGACTGGCTCAGGGTCTGTCGAGAGCTTGGGGGACCTCTCACCAATGCAGGCTTA	19986	0.183871	-0.0615293	-0.0067845
NOT_000325-U-1	1	149934620	149934680	No_gene	22990	CAATTAAAACATGTCCTCTGATCATTTCTGCCCATGGAGCGGTTCTGAGATTGAAGGATG	22448	0.304022	-0.097882	0.00234995
NOT_000326-D-1	1	150224135	150224195	No_gene	5246	TTACAAGACTGGCTCAGGGTCTGTCGAGAGCTTGGGGGACCTCTCACCAATGCAGGCTTA	4926	0.219712	0.046398	0.013383
NOT_000326-U-1	1	150224075	150224135	No_gene	18632	CAATTAAAACATGTCCTCTGATCATTTCTGCTCATGGAGCGGTTCTGAGATTGGAGGATG	18076	0.352957	-0.0354356	-0.0104099
NOT_000327-D-1	1	152755536	152755596	No_gene	36686	GTCCCCCAGGGCATGGACCCCGCGCTCTGCGGGCGCTCGGCTACTCGCAGCTCCCTGCAC	35759	-0.566578	0.227592	-0.281201
NOT_000327-U-1	1	152755476	152755536	No_gene	2332	GGGCTGGGCTGGGCAGGGATGCGGCGCCTTTTGTCCGGCTGGGTAGGTCCTGGGCTCTAA	2028	0.00336274	0.00600075	0.0389522
NOT_000328-D-1	1	153262806	153262866	No_gene	40305	CGGAACGGGCCGCGGCCCGAGCGGCGGCGGGGCTGGGGGTGTGTGTGTGTGTGTGTGTCC	39345	0.1225	0.0309682	0.111117
NOT_000328-U-1	1	153262746	153262806	No_gene	17567	GGGCCGCGAGCGGCGGAGCGAACGGCCGGGGGCGGCGGCGCCATCGCCTCACGGCCCCTC	17153	-0.121281	-0.112695	-0.166936
NOT_000329-D-1	1	153517661	153517721	Edem3	35213	GGGCTGCCGGCGGCGAGGAGGCTGCGAGCCGTGTCGAGGGCGGACTGTGGAGTGAGGCTG	34371	-0.163682	0.0554082	-0.058222
NOT_000329-U-1	1	153517601	153517661	Edem3	23366	TGGTGGCAGCGCTGGCGCTGGGGGACCGGCTCGGTGACTTCGGCAAACAGTTTGGCGCCG	22854	-0.0903615	-0.129051	-0.0695762
NOT_000330-D-1	1	153719408	153719468	1700025G04Rik	15531	GGGGGTCTCGCAGTTTCTAAATTAACTTTGAGAAATTCAGCGTGCTAGAATGTTCCATCT	15156	0.427184	-0.129048	-0.0285969
NOT_000330-U-1	1	153719348	153719408	1700025G04Rik	30139	GTATGATGGCATTTCCAACATGACCATTTACAGTTTACAGAACAGAAAACCATTCATCGT	29428	0.403548	-0.202089	0.0657247
NOT_000331-D-1	1	153852434	153852494	No_gene	27631	GCTCCGAGTCTGCCAGCTCCCGCTCGCTCCCTGCCCACTCCCGGGGGGCCGTTCCGTGGC	26852	-0.0595456	-0.00242149	0.0266166
NOT_000331-U-1	1	153852374	153852434	No_gene	14770	AGTCACTGAGCGCGGCGCGCGGCTCGCGGCAACTAAAGTGTGAAAGAAGCGGTGGCCGCG	14326	-0.300891	-0.112958	-0.227103
NOT_000332-D-1	1	154362698	154362758	No_gene	27261	AATGAGTCTTCTAGCCATGAAGTTATAAAGAAGGAAAAAGACTTGTGTGCTGGCTTTGCT	26624	-0.366317	-0.0395373	0.0763176
NOT_000332-U-1	1	154362638	154362698	No_gene	23727	AGCCTTTCCATCCCAACTAAGCCCTCAATGTGCACAGGGATCAGAATGGTTACAGCAAGA	23061	-0.490926	-0.0862826	0.0329746
NOT_000333-D-1	1	154529208	154529268	No_gene	22248	GCGCGGCCGCTTAGGACCGCGCACCTGAGGAATCGGGGCGCCGCCGGTAAGTTCGCCGGC	21654	0.175742	-0.232948	-0.391945
NOT_000333-U-1	1	154529148	154529208	No_gene	16331	CCGGCTCTAGGTGGGGACGGAGGACAGGAGCTCCCGGGGCCAGCAGGCCGCCTGTACCCC	15895	-0.108264	-0.0599305	-0.0549724
NOT_000334-D-1	1	154529266	154529326	No_gene	43207	CCACCGGGCAGAGACTGGCTCAGGTGCCCACTAGGACACCAGCGGTGCCCCGGGGAGGGC	42182	-0.00877001	-0.19781	-0.0818828
NOT_000334-U-1	1	154529206	154529266	No_gene	18062	CCGCGGCCGCGCCGGCGAACTTACCGGCGGCGCCCCGATTCCTCAGGTGCGCGGTCCTAA	17626	0.202229	-0.113354	-0.1939
NOT_000335-D-1	1	155094622	155094682	EG626058	22681	GCTGGCGGCTGTGGCGGGCTGTGTCCGGGCGGCCATGGACGAGTGCGCGGATGAGGGCGG	22174	-0.0544896	0.128797	0.0427006
NOT_000335-U-1	1	155094562	155094622	EG626058	1195	TGTTGGTAGCCACCACGGTCACATTGAAGGCGGCATTAACAAACTCCGGCATGCAGCGCT	1006	-0.135998	0.0331028	0.0574847
NOT_000336-D-1	1	155967375	155967435	No_gene	14164	GGGCCGCTCGCCCGAGTGCACGCGCTGATGCTCCACCATGCGGCTGGCCACGGAGAACTC	13801	-0.195642	-0.0245219	-0.138635
NOT_000336-U-1	1	155967315	155967375	No_gene	26712	TGTCACTGCTGCGCCACCAGCGCACACACCTGGGCGCCAAGCCCTTCCGCTGCTCCTCCT	26055	-0.170712	0.0875752	0.0367862
NOT_000337-D-1	1	156488022	156488082	No_gene	33798	GATGGAGACTCGGACCAGAGCAGGAACCGACAAGGAACCCCCGTCCCGGCCTCGGGGCCG	32934	0.0021743	-0.056854	-0.00646522
NOT_000337-U-1	1	156487962	156488022	No_gene	5248	ACTGGTATGGGGTTGTACAAAGCCATAGTCCGCGCCCTCTGCGCTTTTGACTGCTTGTAG	4930	-0.0137643	-0.036452	-0.0229493
NOT_000338-D-1	1	156561755	156561815	No_gene	26085	TGAGCCCGGGGCTGCTGGCAGGCGCCGCCACGTCCTGGCTCTGCCTGATGAGGAGGCATG	25491	0.000504505	0.0332051	-0.00226249
NOT_000338-U-1	1	156561695	156561755	No_gene	35805	GGGAAGCAGGCAACATGCCCACCTCGTCGGAGGCATTGGCCTCGAGCAGGGCGCACTGCT	34865	-0.143142	0.00979056	0.0551792
NOT_000339-D-1	1	156666352	156666412	No_gene	31888	TTACAAGACTGGCTCAGGGTCTGTCGAGAGCTTGGGGGACCTCTCACCAATGCAGGCTTA	31026	0.212685	-0.0563421	0.00241012
NOT_000339-U-1	1	156666292	156666352	No_gene	13429	CAATTAAAACATGTCCTCTGATCATTTCTGCTCATGGAGCGGTTCTGAGATTGGAGGATG	13022	0.339601	-0.0185277	0.0142529
NOT_000340-D-1	1	156845696	156845756	No_gene	25237	CGGAGTTTGAGCCGCAGCCGCCGTTGCCAGGGTTACCGGAGCGCTCTGGCGGAGGGGGAG	24672	0.0032864	0.0528376	0.0727551
NOT_000340-U-1	1	156845636	156845696	No_gene	39892	GGCGACCAGGCAGCGACTCCCGCCCCCGCCCCGCCCGCCGCGCACCGCCGGCCCCTCACC	38869	0.0281676	0.0187899	-0.0287967
NOT_000341-D-1	1	156861022	156861082	Mr1	20711	ACGGGTCCCCCGCGCCACCCGCCCCGTGTCCCAGGAAGCGTGGCGCAGCGGGAGTGGGTG	20148	0.0402253	-0.0177787	-0.0893846
NOT_000341-U-1	1	156860962	156861022	Mr1	40153	CTCCTCCGAGTTCCGGCGCGGCTTCTTGAGAGGGGTAGAGCCGGGTGCCGAGCAGCTCGC	39212	-0.186389	0.159352	-0.0293087
NOT_000342-D-1	1	157320462	157320522	Acbd6	32490	CGCACCCGGGCACGCGCCGGTGGATACGGGGCCCCGCCTGCTCCGCTAGCGTGGGTTGCG	31700	-0.146391	0.0651488	-0.0455014
NOT_000342-U-1	1	157320402	157320462	Acbd6	38687	CCCAAAACCACGAGCGACGTCCCCTGTCTGTCACCGAGGCCCGTATCTCCATCCCGCACC	37678	-0.299711	-0.218709	-0.235917
NOT_000343-D-1	1	157575000	157575060	Cep350	42337	ATACTGACTAGTCACAAACTTGAAGGAGGTGGACATTCAAGCCGCCTAGGATGAGGAGGT	41325	-0.105461	-0.0789908	-0.0415248
NOT_000343-U-1	1	157574940	157575000	Cep350	112	CGAGAAGAGCAGAGGCGAGAGCAGCAGCAGTAGTAGCAGCAGCGATGGCGGCCCCGAGAG	34	0.123243	0.00378577	0.108373
NOT_000344-D-1	2	3035552	3035612	9630050M13Rik	14228	CTTCCTGCCCCGCCCCACGCCCGCGGGAGCGCACGGGCCCTGGGTCCGTGGTGCCACCTG	13761	-0.0778051	-0.0228408	-0.024854
NOT_000344-U-1	2	3035492	3035552	9630050M13Rik	35934	AGGCCTCCTCTCTGCAGGAATAGCCAGGGGTTTGGAGGCGCCTGGGACTCCCGCAGAGCG	35116	0.0391892	0.0963069	0.0867314
NOT_000345-D-1	2	3035639	3035699	9630050M13Rik	31145	GGGGCCCCGCAGCCGGCCGCTCCCTCCTCCGAGCCCCGCGCCCGGCTTCCCCAGACCGCC	30398	-0.0818919	0.0716534	-0.0167714
NOT_000345-U-1	2	3035579	3035639	9630050M13Rik	43132	AGGGCCCGTGCGCTCCCGCGGGCGTGGGGCGGGGCAGGAAGGGGTTAAGGCGCCGGCGGA	42039	-0.12581	-0.043396	-0.0664626
NOT_000346-D-1	2	3035983	3036043	9630050M13Rik	38212	GCGATGCAGGTCGTGCTGCTTGGGCCTCCGCCACAATGCGGCCGGGGTCCAGCCGCCACC	37249	-0.087952	-0.0617667	-0.026613
NOT_000346-U-1	2	3035923	3035983	9630050M13Rik	22891	AGGTCGGTGGGCGGTGGCGGGGCTGGAGGGGGACGCTTTTGTGTCGCGCCCGGGCCTGGC	22254	-0.0920485	-0.0503797	-0.068412
NOT_000347-D-1	2	3036411	3036471	9630050M13Rik	7096	CTTTCCTAAACTGCGGCGGCAGACCTGGGGTCGCCAGGGCGCAAGGGGCACCCTGGGGCG	6734	0.0556962	-0.064333	-0.128756
NOT_000347-U-1	2	3036351	3036411	9630050M13Rik	7798	CTGGTCCTGGAGTTCCAGCGCAAGGGCTGTGCCCGGCCCTTTTGTTGTGGCGGGGAGGGG	7445	-0.0456098	-0.0891066	0.0050079
NOT_000348-D-1	2	3201495	3201555	Nmt2	13647	GGCTCCGAACGGCTGGGGAGGCGGCGCTCCGAGCAGCAAGCAAGGCGCGACAGGGCGGGC	13282	-0.138846	0.0743217	-0.0265694
NOT_000348-U-1	2	3201435	3201495	Nmt2	39223	GTGGGCGGGGCCGCAGACTCGAGACTCGGTGCCCGAGGGTGGGCGGCACTAGAGGGAGCT	38226	-0.066538	0.0449762	0.0674451
NOT_000349-D-1	2	3630959	3631019	3110001A13Rik	34289	GCAGGCCAACGACAGGGTCCCCCAGGCCGGGGTCAGACACCCGTCGCTTTCTCCCGGCGG	33394	-0.111953	-0.00709247	0.0914261
NOT_000349-U-1	2	3630899	3630959	3110001A13Rik	9000	TTTGTGCGAGGTAGGCTGGCCCCACACTTACTTCTCACACAAAGACGAGGGGCTTGCAAG	8640	-0.0997502	-0.0019604	0.0324971
NOT_000350-D-1	2	4601736	4601796	No_gene	37063	ATTCCTCTCTTACAGCTCGAGTGGCCTTCTCAGTCGAACCGTTCATGTTGCGAGCTGCTG	36162	0.0782523	0.00346537	0.0488922
NOT_000350-U-1	2	4601676	4601736	No_gene	1013	GAAACAAGAATGACATAACTTGGAGGCAGAATTCTGCTTTTTTTCAAGCACCTGGGTGTT	845	-0.0627527	-0.0350016	0.0510899
NOT_000351-D-1	2	4635859	4635919	E130319B15Rik	23931	AACAAATCCCAGTCTATTCTCGGCCTGCCGGCCAGGCAAACCCTCAGCCACCCCAGCCCA	23293	-0.174109	0.0389263	-0.0280691
NOT_000351-U-1	2	4635799	4635859	E130319B15Rik	37625	AGGAAATTAGCAAACAATGACACCGGGGAGCCGAGCCCACTCTGGGGTGCCGCCGCCACG	36762	-0.000814763	0.00141449	0.0256002
NOT_000352-D-1	2	4938956	4939016	Optn	14695	TCTTAGTAGACCATGCCTTGTCCTGTCCCTAGAAGTGTAACTGTGTTTCCCAGAACTGTT	14345	0.108648	0.0256239	0.0858821
NOT_000352-U-1	2	4938896	4938956	Optn	33843	AAATCATCACTATGAACACAGAGAAACTAGAACTAGTGTTTGTTCCTTAAATCCCATCTG	33018	-0.117631	0.118903	0.0709454
NOT_000353-D-1	2	5520831	5520891	Camk1d	16296	ACCCCGCAGCGGAGGACACTAGAGGCAAGCCTCTTTTGTAGCCTGAGCATACTCATGGCT	15827	0.0257236	0.00277521	0.0421191
NOT_000353-U-1	2	5520771	5520831	Camk1d	373	TCAGCCATAGGAACACACATAAACAAAAATATAAAGACAGAAAATTCGACATAGGCTGCT	314	0.16761	-0.0270189	0.139999
NOT_000354-D-1	2	6239932	6239992	1700014B07Rik	30711	CCGCCTCCGCGCCGCCGGCCCCGCCCGCCTCACCGGCCGCCAACAGTCGCCGTTGCGGCC	29883	-0.0234928	0.042492	0.00868934
NOT_000354-U-1	2	6239872	6239932	1700014B07Rik	41632	GCGGGAACAGCGCACGTGCCGCCGGGAAGGCAGGGGCTGTCCGCCCGCGCCAAGATGGCG	40612	-0.114287	-0.0880244	-0.0545455
NOT_000355-D-1	2	6239938	6239998	1700014B07Rik	10553	GGGACCCCGCCTCCGCGCCGCCGGCCCCGCCCGCCTCACCGGCCGCCAACAGTCGCCGTT	10196	-0.00675773	-0.0565433	0.0156083
NOT_000355-U-1	2	6239878	6239938	1700014B07Rik	29337	ACAGCGCACGTGCCGCCGGGAAGGCAGGGGCTGTCCGCCCGCGCCAAGATGGCGGCGGCC	28522	-0.169807	-0.0405818	-0.0565751
NOT_000356-D-1	2	6302244	6302304	Usp6nl	43040	CCGGGCACTTTGGAAAGAGGAGTTTATTATACTTGTTGGGGGAAGGGAAGCACATCCACC	42025	-0.195324	-0.244597	-0.29992
NOT_000356-U-1	2	6302184	6302244	Usp6nl	8934	CCCACATCGTGGAAGAGGAGAAGCAGCGCTTGCACGTCGCCCTCTGGCCTGCGCACTGGG	8508	-0.0200693	0.0361362	0.00316268
NOT_000357-D-1	2	6789556	6789616	Cugbp2	8650	GTGGCCGAGGGCCCGAGGGGGCCGCGCGGCCGAGAGTGGGGCGTCGTCTCCTCAGAGGCA	8282	-0.0750646	-0.0313061	-0.0687657
NOT_000357-U-1	2	6789496	6789556	Cugbp2	15014	GCCCCGCTCGGCCCTGCGCCGTCCCAGCCGCGTCCTCTGAAGAGAAGACGCGGAGGGGAG	14639	0.0182305	-0.0268924	0.00829446
NOT_000358-D-1	2	6789796	6789856	Cugbp2	32345	CGCTTCGGCGGCCGCCCGGGGAGGCCGCGCGCACCTGTCCCTGCCTGTCTCGCGCCGCCC	31582	-0.0453715	0.0225767	-0.00810193
NOT_000358-U-1	2	6789736	6789796	Cugbp2	29955	GCGGAGGCGGCGGCGGCGGCAGCGGCGGCGGCGGCGGCGGGGGGCTGTGCGCGCGTCCGA	29233	-0.0475534	-0.0193124	-0.0250249
NOT_000359-D-1	2	6789849	6789909	Cugbp2	6847	GGCTCGCGGAGGGGATTGGTGGAGCGCGCGAGGGAGAGAATGTGACAAGTGCCCGCTTCG	6577	-0.197855	-0.0829381	-0.0435171
NOT_000359-U-1	2	6789789	6789849	Cugbp2	42297	CGTCCGAGCGGCCGCGGGCGGCGCGAGACAGGCAGGGACAGGTGCGCGCGGCCTCCCCGG	41248	-0.0951097	0.0435692	-0.0260988
NOT_000360-D-1	2	6789978	6790038	Cugbp2	17754	GGGGCCGTGCGCAGAGGCCGGGCGAGCCGGGCGGGCGGGCCCGCAGGGGTTAAGCGTGGA	17353	0.00686937	-0.036225	-0.0601236
NOT_000360-U-1	2	6789918	6789978	Cugbp2	7109	GCGCCGGGGCGGCCTGGCTGCCGAGCGCCAGGTGCGGCGGGCGGGGGCGGAGCTCCCGGG	6760	-0.16131	-0.126798	-0.135787
NOT_000361-D-1	2	8295140	8295200	No_gene	40006	GGACAAGATCTATGCGTTGATTCATTTCTGCCCATGGAGCATTTTTGAGATTGGAGGATG	39090	0.0665853	0.06195	0.0958309
NOT_000361-U-1	2	8295080	8295140	No_gene	34218	TTACAAGACTGGCTCAGGGTTTGTCGGGAGCTTGGGAGACCTCTCACCAATGCAGGCTTA	33420	0.124629	-0.023173	0.0582336
NOT_000362-D-1	2	8448242	8448302	No_gene	8841	CAATTAAAACATGTCCTCTGATCATTTCTGCTCATGGAGCGGTTCTGAGATTGGAGGATG	8491	0.324656	-0.0659473	-0.0147542
NOT_000362-U-1	2	8448182	8448242	No_gene	15545	TTACAAGACTGGCTCAGGGTCTGTCGAGAGCTTGGGGGACCTCTCACCAATGCAGGCTTA	15183	0.21034	-0.0363789	0.00963774
NOT_000363-D-1	2	9801154	9801214	Gata3	32099	GATCCATGTCCCAGTCTTCCCGGCTTTTCTCCTCTCAAACAGGCACTGTGGATTGACCAG	31268	0.12535	0.11433	0.0916174
NOT_000363-U-1	2	9801094	9801154	Gata3	6650	GAGACTCATCCTTGGTCATCCCCCGGACCACTGTTCTTTCTTGGAGCATGGGTTGGAGCT	6356	-0.0692537	-0.488369	-0.090041
NOT_000364-D-1	2	11017023	11017083	LOC100040703	43453	ACCTGGAGCAGGCGGACCAAGAGAGGGAAGTGAAGAGGCGCAAGTATGAGTGCACGATCT	42324	-0.073247	-0.0448572	0.016137
NOT_000364-U-1	2	11016963	11017023	LOC100040703	2072	GAAGGGTTTGCCCGTGTGAATGTACATGTGCTCACGCCAGTGCCTTTTCTGGATGAACTT	1854	-0.140539	0.089815	0.0026839
NOT_000365-D-1	2	11024328	11024388	LOC667192	23739	GGACAAGATCTATGCTTTGATTCATTTCTGCCCATGGAGCATTTTTGGGATTGGAGGATG	23085	0.0703025	0.0337992	0.0944578
NOT_000365-U-1	2	11024268	11024328	LOC667192	33399	TTACAAGACTGGCTCAGGGTTTGTCGGGAGCTCGGGGGACCTCTCACCAATGCAGGCTTA	32652	0.114876	-0.021622	0.0577282
NOT_000366-D-1	2	11090298	11090358	Prkcq	17464	GCACCTCCAGTCTGCTCACTCCTCGGTGGTAACTTGGGACCCTGGGTCCTACCTGGTGTC	16951	-0.16077	-0.183994	-0.287456
NOT_000366-U-1	2	11090238	11090298	Prkcq	805	GGGTCGCCAGGCCCGCGCCAGTCCCCGCCATCCGAGCAACAGCGGCGCTGCTCTGGGACC	620	-0.102913	0.103146	-0.0368773
NOT_000367-D-1	2	11419166	11419226	Pfkfb3	28461	TCCCAGAGGCTGGAGAGACCTGGCTGCTCCGGAGTCACCCTGGCCGACTGCAGCAGGGGC	27810	-0.0797727	0.0933683	0.0666847
NOT_000367-U-1	2	11419106	11419166	Pfkfb3	26251	CGAGGAAGAAAAAAGACCGTGAACCAGAGGAGACCCAAAGAAAAGGGGGCGTTGGTGTGG	25649	0.08998	-0.0437316	0.08596
NOT_000368-D-1	2	13711302	13711362	St8sia6	35259	GGCAGCCCCCAGAGTGCGGGCCCGCGCCACCGCCTTTGAACGCTGGGGGTGTGCGTGGCA	34459	-0.062591	0.0524188	0.0135339
NOT_000368-U-1	2	13711242	13711302	St8sia6	38744	GCGCAGCCCGGGCGGCACCGACTCGCCGCTCCGGTCACCGCCTTCGCCGCCGCCGCCACC	37790	-0.0238577	-0.0289583	-0.0469522
NOT_000369-D-1	2	13973705	13973765	Ptpla	25599	GAGGCCGGGCAGGCGGCGCCGACCCCCCGCGCGTCGCACATGGAGCGCTGGACCGAGGCG	24884	-0.0600604	-0.123426	-0.0474421
NOT_000369-U-1	2	13973645	13973705	Ptpla	31455	AGGAGCAGCGCACAGGAGCGGGAGGGGCCGGCTGAGCGCGCCACTGAAGTGCCGCTGCCC	30672	-0.125469	-0.00274867	-0.08035
NOT_000370-D-1	2	14302966	14303026	No_gene	28794	GGACAAGATCTATGCATTGATTAATTTCTGCCCATGGAGCATTTTTGGGATTGGAGGATG	28128	0.141354	-0.0123294	0.0826752
NOT_000370-U-1	2	14302906	14302966	No_gene	26571	TTACAAGACTGGCTCAGGGTTTGTCGGGAGCTTGGGGGACCTCTCACCAATGCAGGCTTA	25947	0.113497	0.025666	0.0570478
NOT_000371-D-1	2	15111619	15111679	No_gene	13566	AGCGTTCCTCTTAGCATCTCTCTGCCTTTCTTCAGGTCCCAGTTCTGGCGCCAAAATGTT	13125	0.164989	-0.0224288	0.0255937
NOT_000371-U-1	2	15111559	15111619	No_gene	26331	TTACAGCTCGAGTGGCCTTCTCAGTCGAACCGTTCACACCGTTCACGTTGCGAGCTGCTG	25641	0.0607809	-0.0137569	0.0469284
NOT_000372-D-1	2	15118781	15118841	No_gene	26663	TAATCTGATCAATGTATTATACCTTTACTTATAACTGTCGTTTCACTCTTGACAACTGTT	25961	0.258591	-0.0677983	-0.0944076
NOT_000372-U-1	2	15118721	15118781	No_gene	25001	ATTCCTCTCTTACAGCTCGAGTGGCCTTCTCAGTCGAACCGTTCACGTTGCGAGCTGCTG	24372	0.0755212	0.049238	0.0425297
NOT_000373-D-1	2	15350873	15350933	No_gene	40868	TTACAAGACTGGCTCAGGGTCTGTCGAGAGCTTGGGGGACCTCTCACCAATGCAGGCTTA	39950	0.21699	-0.0555679	-0.00173962
NOT_000373-U-1	2	15350813	15350873	No_gene	5431	CAATTAAAACATGTCCTCTGATCATTTCTGCTCACGGAGCGGTTCTGAGATTGAAGGATG	5124	0.371689	-0.0675721	-0.00698964
NOT_000374-D-1	2	17736763	17736823	No_gene	25890	GCTCCCAGACACTCCAGAAGAGGGTGCCAGATCCCACCACAGATGGCCGTGAGCCACCAT	25277	0.226685	0.00991323	-0.00457231
NOT_000374-U-1	2	17736703	17736763	No_gene	10908	GATGGCTCAGTGGGTGGGAGCGCCCGACTGCTCTTCCGAGGGTCCGGAGTTCAGGTCCCG	10559	0.303213	0.0830008	0.124448
NOT_000375-D-1	2	17945415	17945475	A930004D18Rik	34500	TGGTGCTAGCGCCTCGTTGAGGCTGTTTTTCAATCCTGGAGGGCTCGGGTTCCTTACCTA	33642	0.122298	0.00710066	0.130045
NOT_000375-U-1	2	17945355	17945415	A930004D18Rik	36657	CAGCTTCCAGGCCTTAGTCCCCGGAGGGGGTGGGGACCCTAGGGAAGGAAGGGCGCGGGT	35701	0.012249	-0.127298	-0.00543285
NOT_000376-D-1	2	17974894	17974954	Mllt10	32659	CAGCCCGACTGGAAGGGGAGGCGAGCGGGCGGCCGGGCGGCGGCGCAGGCCCTCGGGCCG	31866	-0.177982	-0.13555	-0.097431
NOT_000376-U-1	2	17974834	17974894	Mllt10	37305	GGGCCCGCCGCCCCCTTCAGCCCTCGCTATTTAAGTCCTTCGCCTCTGGCGGCCCGACTC	36468	-0.35147	-0.07219	-0.109123
NOT_000377-D-1	2	18310176	18310236	Dnajc1	21745	CGGCTTCGGATCCGCGCGACTTCCCCAGCGCCGGCGCTCCGGGTTGGAGTCATCCTCGGT	21170	-0.227871	-0.0692896	-0.112082
NOT_000377-U-1	2	18310116	18310176	Dnajc1	16954	CGCTCTCCCAGGCGCGCACTGGCCGCACGGCTGCCAGCAGGAACAGCAGCAGCAGCCACA	16455	0.0840811	0.0657639	0.109855
NOT_000378-D-1	2	18594219	18594279	Bmi1	10270	GGCCGCTGCCCCGGCTCGGCCCTGCCGAACCTGCGCCGGATCGGGCCCGCGGAAACAACA	9971	0.00969557	0.0379626	0.0259819
NOT_000378-U-1	2	18594159	18594219	Bmi1	2803	CGAGCGGAGCCAGCCCGGCCGCTGCCCGCGCGCGCCTCTTCCCGGCCGCCAGCGGGCGGG	2618	-0.0894471	0.0205546	-0.0110594
NOT_000379-D-1	2	18595560	18595620	Bmi1	1305	CGCCCGATCTCGGGATCCCGTCCCCGTTTCAGCAAAGTCTACCTCTCAACAAAGGGCGCA	1055	-0.297013	0.0675973	0.0241687
NOT_000379-U-1	2	18595500	18595560	Bmi1	28454	CCCTCGCGCCGCACATGGTCCCCGAGAGCGGCACTTGTGTCTCCAGCCTGCGCGGCTCCC	27796	0.109254	-0.098619	0.0194517
NOT_000380-D-1	2	18611960	18612020	LOC100041448	42888	CCGACTCGGCCCAGAACCGAGAGGCCAGGCCGCAGCCTGGGAGCAACCAAGAAACGCCCC	41898	-0.0635349	-0.0490458	-0.0660649
NOT_000380-U-1	2	18611900	18611960	LOC100041448	18661	CAACCCTGCCCGCCGCTTGGGAGCGTCCCCGGAGGAGACCCGCCCGGCAGGCCCAGCCTA	18134	-0.0275703	-0.0510334	-0.0306717
NOT_000381-D-1	2	18684719	18684779	LOC100041479	39787	GGCCAGGATTCTACCTTCTGTGAGCCTGAGGATCCGTCATCTGCGCACTCCAGTGGCCCA	38829	-0.117152	-0.0545576	0.0558942
NOT_000381-U-1	2	18684659	18684719	LOC100041479	11242	GTGGGCGCAATCACCCTCGGATGCAATCCAGGCCCAGAACGTCCCCGAAGCTGGAGCTGG	10886	-0.217756	-0.0390364	-0.00982363
NOT_000382-D-1	2	18915845	18915905	Pip4k2a	119	GGCGGAGCGAGCGCCCAGGACTGAGCGCGGGCGGAGCGGGGCTGGAGCAGGCGCGCAGCG	48	-0.208381	-0.0213182	-0.10207
NOT_000382-U-1	2	18915785	18915845	Pip4k2a	13669	CGAGGCCGGGGACCCGCCCTCCCTACACGCCAGCCCGGGGAGGCAGCTGCATCCCCCGGG	13326	-0.0684519	0.0378695	-0.0375031
NOT_000383-D-1	2	18916167	18916227	Pip4k2a	42111	AGCGAGAAAGGCATGCTCACGCGAGTCTCCACACTCCGCAGCAGCCTCCCCAGACGGATC	41049	-0.34224	-0.119552	-0.178929
NOT_000383-U-1	2	18916107	18916167	Pip4k2a	10196	GCCGGACCGTTAAGCTGTTCTGTGCGCTCCGCCACCGGTGCTAAGACGAGCACTCTCCTG	9825	0.0310749	0.0422772	0.151505
NOT_000384-D-1	2	19167629	19167689	Armc3	36057	TAATCTCTGAGGTCTCTAATGTTTTAAGAGAAAACCTGATGATTGGTGCAGGAAGCGGAT	35191	0.494378	-0.0257869	0.0655411
NOT_000384-U-1	2	19167569	19167629	Armc3	17111	CAGCCCACGCATGCAGGCTCATTGCGCATGCTCGGGTAGGCAGTAAACATCTTGGCCCAT	16596	-0.0259801	0.00203498	0.0258979
NOT_000385-D-1	2	19274148	19274208	No_gene	6550	TTACAAGACTGGCTCAGGGTCTGTCGGGAGCTTGGGGGACCTCTCACCAATGCAGGCTTA	6159	0.165808	-0.0754579	0.0373865
NOT_000385-U-1	2	19274088	19274148	No_gene	6031	CAGTTAAAACATGTCCTCTGATTATTTCTGCCCATGGAGCGGTTCTGAGATTGGAGGATG	5804	0.381215	-0.0795734	-0.00492836
NOT_000386-D-1	2	19348633	19348693	LOC100041196	15101	GGTCGCCGGGGCCAGAAGCACACGTCCGGGCAGCCCGTACTGAATACGGCAAGCTGCGGC	14644	-0.21265	-0.147727	-0.263446
NOT_000386-U-1	2	19348573	19348633	LOC100041196	11911	TGAAAGGGCAGCGCACCCCCTCCCGACCACGAGCGGCACAAGTGGCGACATTCCCATGGA	11531	-0.236948	-0.0581457	-0.180997
NOT_000387-D-1	2	19350049	19350109	LOC100041196	24831	GGCGGGCGGCCCTCCCTCCCCCTCGGCGGGCGTACTGTACAGCAGACACCTGCAGCACAG	24210	-0.0698613	0.0251051	0.0068003
NOT_000387-U-1	2	19349989	19350049	LOC100041196	17824	CTTTATGGTACATTACCAGTCAAGGGCTCAGGTACCAGCGCCTTGTGTCGGGGAGCCCGG	17325	0.0236587	0.0191127	0.00781969
NOT_000388-D-1	2	19363439	19363499	Ptf1a	15661	GGGGTTGGGGAAGGCAAAGGTGGCCGCGGGTCCCCGCACGAGGGCCTCCCTGGAGTGCGC	15244	-0.00112168	-0.0395921	-0.00641338
NOT_000388-U-1	2	19363379	19363439	Ptf1a	11324	CGTGCCGGCCCTCAGCTCCAGCAAGCGGGTACTATCCCTCTCCAGTGCCAGCCAGAGCCA	10881	0.115152	0.0730014	0.0891327
NOT_000389-D-1	2	19575439	19575499	LOC100041244	43887	AGCAGGAGTGCAGCGCGCGGATGGTAGGAGGCGGGGCCGCGCTTGTTTACCTCAGGCCGC	42809	-0.0701159	0.0488164	-0.0650346
NOT_000389-U-1	2	19575379	19575439	LOC100041244	14701	CGCTGGAGGGCGGGGCCGCCCCGCTTGAATGGGGCGCGCATTCCTGTGGGACCACGTGAC	14357	-0.179236	-0.114681	-0.137467
NOT_000390-D-1	2	19575804	19575864	LOC100041244	23854	GTGGGCCCCGGCGTGCCCGCAGGGTAATGGGTGCACACGCTGCTGTAGAGCTGCATGGCC	23307	-0.04622	-0.0052605	0.0463672
NOT_000390-U-1	2	19575744	19575804	LOC100041244	9142	CGGGGCACTGCGCCCGAGGGTGTGTCTCCAAGCCGGGCTCGCAGCTATAAGGGGCCGCGG	8754	0.0833964	-0.016871	0.0402947
NOT_000391-D-1	2	20417994	20418054	Etl4	28258	ATTCCTCTCTTACAGCTCGAGCGGCCTTCTCAGTCGAACCGTTCACGTTGCGAGCTGCTG	27582	0.0754219	-0.283922	0.0497171
NOT_000391-U-1	2	20417934	20417994	Etl4	39714	AGCGTTCCTCTTAGCATCTCTCTGCCATTCTTCAGGTCCCTGTTCGGGCGCCAAAATGTT	38685	0.212424	0.0055732	0.0240499
NOT_000392-D-1	2	20885933	20885993	LOC433408	38053	GGGCGCGGGCCGGGGCGCAGGGCAGGCTGCCACGGCCGGCCGGAGTCACCCGCGGCCCGG	37102	-0.177131	-0.145604	-0.103633
NOT_000392-U-1	2	20885873	20885933	LOC433408	9211	CAAACAAACAAAAAGCCAGCTCGGACCAGGGCGGGCGTGGGCTCGGCGGCGTCTGTGGCG	8890	-0.064076	-0.0397625	-0.0401409
NOT_000393-D-1	2	20886054	20886114	LOC433408	32755	GCTCTTCCGAAGCATGCTAGGGATCCGGAGCGGGAGCGGGAGCGGCGCCGCGTCCCACCC	31889	-0.0303635	-0.0889147	-0.10689
NOT_000393-U-1	2	20885994	20886054	LOC433408	16841	CGCGCCCCCAAGGAGACGGCTGTTTTCCTTGGCCCGCGGCGGGGATGGGTGGGGAGGCGT	16398	-0.110354	-0.0974987	-0.0860518
NOT_000394-D-1	2	20886628	20886688	LOC433408	17074	CTCGGCGATCGCGGGCGCGGGAGCGTGGGGCCCCGGCCGGCCCGGCCAGGCTTGAGTGCG	16689	-0.157348	0.0835142	-0.121416
NOT_000394-U-1	2	20886568	20886628	LOC433408	7988	CGCGACCTGCCCCGGCCAGCCTCGGGCTCTGGGCGCCGCGGGAGGGCGTGGGGCGGGGCG	7651	-0.120571	0.0469287	-0.043691
NOT_000395-D-1	2	22861850	22861910	Abi1	38051	AGGCAGGCTGGGCGCCGTGGGGACTGCCCTACTCCGCCACCCTCCGCCCCAGCCCGAGCG	37098	-0.117162	-0.0359884	-0.0310933
NOT_000395-U-1	2	22861790	22861850	Abi1	37839	CCCGCGGCGGCCCTGCTCCTCACCCATTTTCTCAAGGCGGCCACTTCCTGTATCGCCGCG	36850	-0.0456237	0.0115411	0.027412
NOT_000396-D-1	2	22891096	22891156	Abi1	3828	GGGCAGCCGCCCCACAGCCCCGCCCCAGAGTCACCGGAGGACCCACTAGCCTCCGCCGCC	3464	-0.00832368	-0.0739922	-0.0121477
NOT_000396-U-1	2	22891036	22891096	Abi1	3949	GAGAACGCGCAGCCCGTGCACGTCACCGCGGCGGAGCGGGTGGGTGGGGTTTGCTGCACG	3704	-0.0939545	-0.0721975	-0.0777387
NOT_000397-D-1	2	23143506	23143566	No_gene	914	CCAGCACTGCAGACCAGGCACTCACCAGCTGCAGCAAGCCTGGGACTACAAGGAGAGGCA	817	-0.152565	0.09473	0.114609
NOT_000397-U-1	2	23143446	23143506	No_gene	33167	CGAGAGATGATGGTGAGGGAGCTCAGCTCCTGAGATCGCGCCAGCTGGCACGATGAGCTT	32360	-0.276092	-0.184713	-0.149337
NOT_000398-D-1	2	23746141	23746201	No_gene	13267	TTACAAGACTGGCTCAGGGTTTGTCGGGAGCTTGGGGGACCTCTCACCAATGCAGGCTTA	12868	0.11821	-0.01622	0.0559413
NOT_000398-U-1	2	23746081	23746141	No_gene	6668	CAGTTAAAACATGTCCTCTGATCATTTCTGCCCATGGAGCGGTTCTGGGATTGAAGGATG	6391	0.345026	-0.0286593	0.00817973
NOT_000399-D-1	2	23988220	23988280	No_gene	11520	TTACAAGACTGGCTCAGGGTTTGTCGGGAGCTTGGGGGACCTCTCACCAATGCAGGCTTA	11097	0.128821	0.0519749	0.064996
NOT_000399-U-1	2	23988160	23988220	No_gene	12965	GGACAAGATCTATGCGTTGATTCATTTCTGCCCATGGAGCATTTTTGGGATTGGAGGATG	12606	0.0497757	0.0881072	0.102938
NOT_000400-D-1	2	24240064	24240124	Psd4	18643	GACCTCTTTGAGCCTCAGGATTTATGGTGACGCCCACCCCACCCCCACCCCCACCCCGCA	18098	0.00225612	-0.0666355	0.0193081
NOT_000400-U-1	2	24240004	24240064	Psd4	42214	GGGTTCCGAATGAGGAACAGCAGAGGACATGAGTGTGCTCTGTAAGCAAAGCAAATGAGA	41251	-0.232092	0.0702902	0.120669
NOT_000401-D-1	2	24585024	24585084	Cacna1b	26374	CGCGGAGCCCGGGATGCTCGCGGCGCCCGGGAGTCATGGTCCGCTTCGGGGACGAGCTAG	25725	-0.184117	-0.00598283	-0.098954
NOT_000401-U-1	2	24584964	24585024	Cacna1b	30362	GCCACCCGCCCCGCCGGCCCCGCCACCCCGAGCCCGCTCCCCGCCGCCGGTGCCCCCATA	29533	-0.040459	0.0539731	0.0141133
NOT_000402-D-1	2	24585282	24585342	Cacna1b	6512	AAGCTGGGCTCACGCAAGCAACTCGGCGTTCCCTGAGGACCGCCGCGGACTCCGGCGGGG	6250	0.00108152	-0.040405	0.0153565
NOT_000402-U-1	2	24585222	24585282	Cacna1b	27594	GCGGCCAAGCCTAGCCAATCCGCGTCAGTCACACCCCCGAACCCCACAGACCCCGCCCCC	26944	-0.0631125	0.0116685	-0.0480002
NOT_000403-D-1	2	25084678	25084738	Slc34a3	2078	CGGGCATCACGGTTCGCGGCCCCGGGTCGAGCCGCCCCAGGCCGGCCATGCTGCGGACGC	1866	-0.127311	-0.0216742	-0.00786848
NOT_000403-U-1	2	25084618	25084678	Slc34a3	11625	CGGTACTGAGGCAGGTAGCTGAGAGTCTGTACCGCGCGCGGTCGCCGTGCAGTCCTATCG	11305	-0.111021	0.0943346	0.00499485
NOT_000404-D-1	2	25187637	25187697	Man1b1	20793	GATCTCAGCCCCCGGCCTGGTCTCGTGACATTGGTCAGAAAGTCACGAGTACAGGCTGAG	20309	-0.00526976	-0.0532198	-0.0262425
NOT_000404-U-1	2	25187577	25187637	Man1b1	6422	CTGGCCCGCACGCTGCAGCTGTGCGCGTACATCCCTCTCCGAGTCCATACTGCAACTGCA	6074	0.21179	-0.0526783	0.0310588
NOT_000405-D-1	2	25250622	25250682	Entpd2	13150	GCCCGCGCGGGGGCGGGGCGCTCGAGAGTCCAGGACCTGCTGCTCGCAGGCTCCGCCCCG	12804	-0.0828331	-0.0210302	-0.0577839
NOT_000405-U-1	2	25250562	25250622	Entpd2	29682	GGGCGCAGAGACGCCTTTAAGTGGGGGCGACGGGCGCGGGCGCGACGAGTCTCTGTAGCT	28866	-0.20562	-0.0552237	-0.0447372
NOT_000406-D-1	2	25270189	25270249	Fut7	26408	ACTGCAGTCAAGGGTGTCCATGAAAAGACATCTGTGCAAGATGCTGGCCTGGGTAGACTT	25793	0.0398616	-0.0323621	0.0485393
NOT_000406-U-1	2	25270129	25270189	Fut7	38917	ACCATCCACCTTCCCAGGGTGACATGGGCTGCCCCAAGTATCCTGTGACTCTTCTCTGCA	37960	-0.0756081	0.250202	0.0764295
NOT_000407-D-1	2	25400506	25400566	Traf2	11166	ACTCTCGATCCTGGGACAACATCCTAGCTCCTGGTCCTCGTCGTGAAGATCCTCTAGGAC	10735	-0.168733	0.079654	0.0165854
NOT_000407-U-1	2	25400446	25400506	Traf2	23382	ACCTTCAGGGGATGAACCCCTCGTATCCCGAACCTCGCGTCCCAGGAGGTTCTCATAGCT	22720	-0.292224	-0.182139	-0.125525
NOT_000408-D-1	2	25478707	25478767	Fcna	35117	GAAGTGATCCCTGAAGGCCAATGAAGCAAGCTCTGGAACTTCTGGCACCAGGAGTTTTGT	34181	-0.11164	-0.000397461	0.0252046
NOT_000408-U-1	2	25478647	25478707	Fcna	20514	TTTTTTTTTTTTTTGCACAGAGACTTTCTAAGAGTACAGATCCTTACTGCTGGTCATACA	19930	0.157154	-0.0392348	0.0223367
NOT_000409-D-1	2	25761359	25761419	Kcnt1	8935	AGTCAGCCAAACTACAGGAGGATATGAAAGTGAAGGAACATGAAGACAAGGATGATGCCA	8510	-0.251968	-0.13492	-0.111884
NOT_000409-U-1	2	25761299	25761359	Kcnt1	9125	ACTTCCACTGGCCATGGACATGCTGCTGAGCTGAGAAGTGGTGCTCAGACACGGGCTTGA	8720	-0.166701	0.0852161	-0.0129087
NOT_000410-D-1	2	25913602	25913662	Btbd14a	31678	ACCTGCCCAACTCCTGGCGCAGGGTGGCTCCGTCCTCCTCTACAGCCACCCGGCGCCTCT	30945	-0.00419936	-0.066478	-0.0333618
NOT_000410-U-1	2	25913542	25913602	Btbd14a	17721	CTGGCCCAACTCTGCAGAGCCGCACAAAGGGCCGCTGTGTCCCGCGGGAGGAAAGTGCGG	17288	-0.00241612	-0.0117668	-0.0100746
NOT_000411-D-1	2	25913930	25913990	Btbd14a	26871	GGCTGCTTCATTGAGATGCTGCGCGCTGCCCGGGAGAGCCGGCCTGGGTGCAGCTGAGCT	26198	-0.0342997	-0.00186449	0.0165319
NOT_000411-U-1	2	25913870	25913930	Btbd14a	31791	GAGGGCGTGAGGAGCCCTGCAGGAGGGGTGGGGGTGGCAGAGAGCTGGGCGCTGGGCTCA	31001	-0.105936	0.0179607	-0.0302593
NOT_000412-D-1	2	25944610	25944670	Btbd14a	18847	GTCGCGCCGTTTCCGCCGCGGGCCAGTCGTCCCGCCCGCACTTCCCGCAAACTCCGCGGC	18331	-0.0892245	0.0626666	0.0177483
NOT_000412-U-1	2	25944550	25944610	Btbd14a	41195	ACTCGGCCGCGCCCCGGGCGCGCGGCGGGCACTGCGGCAGGCGGCGGGTGCGCAAGTTGG	40255	-0.0945515	-0.0133944	-0.0459233
NOT_000413-D-1	2	25944815	25944875	Btbd14a	19997	GCGCTCTGTCCCTTTAAACAGCCCGCGGGCGCCTCCCCCGCGCCCCGCCCCCGCCGCGGT	19417	-0.107806	-0.0906045	-0.0833518
NOT_000413-U-1	2	25944755	25944815	Btbd14a	16697	GTGCTCCGGCGTCCCCGAGCTCCGGCGCCCGCGGACTTTCTCCGACCTCGCCCAGCACCG	16281	-0.0138687	-0.0175019	-0.00476199
NOT_000414-D-1	2	26024484	26024544	No_gene	38342	GCCGAAGCGGGCTGGCCGGCCTCACCGTTTGTCCCGCGCAGAAGCCGAGGCCACAGCCAA	37336	-0.215151	-0.0576027	-0.0269767
NOT_000414-U-1	2	26024424	26024484	No_gene	41857	TGGGCGAAGTGTTGTAGGCGCTCTTCAGCGTCTCCAGCTGCTTGGCGGTGATGGTGGTGC	40883	-0.775009	0.214338	-0.109757
NOT_000415-D-1	2	26163780	26163840	Gpsm1	4426	TATGTGTTCCCTTCCTAGCTCCTTGTGATAGGAGTAGAGTGGGCTGGACTGGAATTGGAG	4140	0.0932964	0.0410791	0.0832046
NOT_000415-U-1	2	26163720	26163780	Gpsm1	32467	GGCCTGTGCTGCATAAGCCTTGGTTATTCTTAGTGCCTGGAGCCCACCCTTCCTGCCAGG	31656	-0.0489565	-0.000183001	0.0782826
NOT_000416-D-1	2	26284227	26284287	Sec16a	34690	AGCCCCAACCCACTCTCTCCTCTCTTTGCTTCCTTTCCAGGCAAGTCGGCTTTGCATTGG	33847	-0.0307488	-0.0398006	0.00933806
NOT_000416-U-1	2	26284167	26284227	Sec16a	41388	TGCATGTCCTTGTTGGCTCCGTTCTTCAGGAGCACAACAGCAGCATCCACATTGTTCACC	40464	-0.0194339	0.0444807	0.0192694
NOT_000417-D-1	2	26287515	26287575	Sec16a	3345	CCCGCAGGTGAGCCGGTGGAGCCTCCGCTGCCCTCGCAGCTGCACCTCATGTACGTGGCA	3018	-0.0137189	0.0239212	0.00787886
NOT_000417-U-1	2	26287455	26287515	Sec16a	2893	TGCCGCCGGCGCTTGCGGGACAGCAGCACCCCACAGCCCACAAAGAACAGGAGCACGAAG	2628	-0.0828851	0.0280635	0.0633311
NOT_000418-D-1	2	26426055	26426115	No_gene	15605	ACTGCGTGCTCTGCCTGTCCTTCTCCGCCGCGGCCTCGATCGTCTGCCTGCTGCGCCACG	15135	0.00761268	0.0326609	0.0801344
NOT_000418-U-1	2	26425995	26426055	No_gene	35187	GAAAGCGGAAGCGCGCGCCCATCCCGGCGTCCGGCCCCCTTGCCTCATGTTATCCACGGT	34321	-0.112079	-0.0658419	-0.00871882
NOT_000419-D-1	2	26426221	26426281	No_gene	38001	CGCTCCTCAAAAGGGGCGCGGGCGGCGGGTGGAGGGCGGCGGCGCCGTCGGGGCTGGGGT	37000	-0.131306	0.00192327	-0.0676017
NOT_000419-U-1	2	26426161	26426221	No_gene	5428	AGCTGCACAAGCAGCAACAGCAGCAGCAGCGCCGCCGTCAGCCATGGCCACGGGTCCATG	5118	0.125918	0.0995967	0.138489
NOT_000420-D-1	2	26450567	26450627	Agpat2	37347	GCCCCGGCTGCGGAACCCCGCGGCTGGCTCGGCCTCAGCCCCAGCCCGGCCAGGCCCGCA	36385	-0.100467	0.00574388	-0.0140168
NOT_000420-U-1	2	26450507	26450567	Agpat2	26560	AGGCACGCGCCTTGCCTTTAACGCGAGCCGAGGACGAGCGGCCCGCATGGAGAGCGAGCG	25925	0.00287052	0.00551224	-0.011875
NOT_000421-D-1	2	26832021	26832081	Adamts13	16756	CGGCACAGCCAGCGGTACCACCAAGTCATGCCCTCTTCCTGTGCCGGCGGGGCTGGGCCC	16231	-0.278182	-0.0821831	-0.131339
NOT_000421-U-1	2	26831961	26832021	Adamts13	36365	CTTTGTGCGCGCCTGGGGCTGCGCGCAGCGTTTAGCATGAGCGGCTCGGGCGCCGCCGGA	35464	-0.382151	-0.0818562	-0.100286
NOT_000422-D-1	2	27248462	27248522	Vav2	18123	CCAGCGGCCGCAGCGGCGAGCGCACAGGCGCCGCGGGCGCCATGGAGCAGTGGCGGCAAT	17580	-0.219378	-0.0497763	-0.281763
NOT_000422-U-1	2	27248402	27248462	Vav2	22486	CACCGCCGAGGGCCACACGACGCGGTGGTTGGGCGGCAGGACCTTGCAGTCGATGAGCCA	21956	-0.145088	-0.0748012	-0.030047
NOT_000423-D-1	2	27248519	27248579	Vav2	1579	GGCGGGATGCCCCGCGGTCACCGCACTTTGGCCGGAGCGCTACCCTGAGCCAGCTGGCCA	1408	0.0489714	-0.0386936	-0.0453128
NOT_000423-U-1	2	27248459	27248519	Vav2	7709	CCAGCGGCCGCATTGCCGCCACTGCTCCATGGCGCCCGCGGCGCCTGTGCGCTCGCCGCT	7436	-0.140846	-0.0393163	-0.039207
NOT_000424-D-1	2	27248650	27248710	Vav2	14263	TGGGCGGGAGCGGCGGCCGGCTAGTAGCCCGAAGAGGAGGAGGAGGAAGAGGAGGGCCGT	13830	-0.0816215	-0.0515594	-0.0725686
NOT_000424-U-1	2	27248590	27248650	Vav2	23938	CCGCGCGGGGCTCGGCCGCCGGGGCGGGGCTTCGCGCAGGCGGCCCCGGGTCCCCGCTGC	23306	-0.236583	-0.0945963	-0.19855
NOT_000425-D-1	2	27297401	27297461	D2Bwg1423e	20352	CTCGAAGCCCGGAGCCCGGGGCCGCCGCCTTTGTGCGCGGCCGCGATGCAACAAAGCGGG	19780	-0.1273	-0.0084438	-0.0586383
NOT_000425-U-1	2	27297341	27297401	D2Bwg1423e	26974	GGGCGCACAGCGCAAGGCGGAGGGCAGCGGAGCCCGCGCAGTCGCTGCGACCCCGGGCAG	26234	-0.179232	-0.161476	-0.148924
NOT_000426-D-1	2	27297425	27297485	D2Bwg1423e	40337	GCATGGTGCAGGCCTCCCGCGCGTCTCGAAGCCCGGAGCCCGGGGCCGCCGCCTTTGTGC	39406	0.0503873	0.00237341	-0.00201233
NOT_000426-U-1	2	27297365	27297425	D2Bwg1423e	11928	CAGCGGAGCCCGCGCAGTCGCTGCGACCCCGGGCAGGCGGCCGCCCCGCTTTGTTGCATC	11565	-0.187733	-0.126492	-0.205221
NOT_000427-D-1	2	27337412	27337472	No_gene	31276	GCAGGGGCCGCAGTGGAAGTAGCGGGCCGTGGCGGCCACAAGGGGCGGCGGGGTCGGGGC	30488	-0.0647169	-0.0447459	-0.0181668
NOT_000427-U-1	2	27337352	27337412	No_gene	10575	CCGGGCTCCACAGCGCCGCACGTGTTCCGAGGGCCTCGGGCCGGGCCGGACGCCGCATTT	10238	-0.0589582	0.0843297	0.0474498
NOT_000428-D-1	2	28028285	28028345	No_gene	11002	CAAGCCCCTCCGGGGGACTGGGAGCAAAAAGCATCGCCCCGAAACGCCAGAGTGCGAGTG	10578	-0.150699	-0.00101703	-0.0129528
NOT_000428-U-1	2	28028225	28028285	No_gene	5130	TTACAAGGGCCGGGGTCACGAGCCCACCCTCTGCCCTGCAGCCAAGCAGTGCCTTCAGCT	4864	-0.0732821	-0.0114659	0.0253775
NOT_000429-D-1	2	29026924	29026984	Setx	31829	GCCAAGTGGAGGTGGCCAGGCCTTGTGTCTAACACTGTAACCCTCTGTGCCCCTACAGGT	31072	-0.189663	-0.0355001	0.0393065
NOT_000429-U-1	2	29026864	29026924	Setx	30599	CTCCAGGCCTGGCTGCAGAGTATGTACAGAGCAAGGTACTTACTGCCAAAGGCGGAGCCC	29830	-0.307873	0.0468282	0.0304714
NOT_000430-D-1	2	29075169	29075229	Ntng2	31265	TTGGTCCTCGGGCCGACAGGCGATGTGTAGGCAGCGACCCCCCACAGCAGGCTCACTCCG	30468	-0.0115069	0.168696	0.0656268
NOT_000430-U-1	2	29075109	29075169	Ntng2	18596	GGGAGGGGCGCGGCGAACAGGGGTGTCCCGGCGGGCCCGCGGCCAGGGTGGCCCCAGCAG	18173	-0.0388732	-0.045369	-0.0630779
NOT_000431-D-1	2	29441899	29441959	No_gene	6462	CCGCTCTACTGGACCGGTGCTCGCCGCGCCTCACACTCGCGCCGTCATGGCGGGCTCCGC	6152	0.0933589	-0.0763318	0.00560123
NOT_000431-U-1	2	29441839	29441899	No_gene	22450	TGGAGCGGCGGAGTGGCAGGCCCGGTGCGGGCTGGAGCGCGGGCGGCGAGCGCACGAGCC	21884	-0.141737	6.93233e-05	-0.0628213
NOT_000432-D-1	2	29631625	29631685	Trub2	7099	GTGTAGATGTAGAAGAGCTTATCTGAAGAAAACAGATATGCAATGCAGGTTACTAGGAGA	6740	-0.166973	-0.106047	-0.0835456
NOT_000432-U-1	2	29631565	29631625	Trub2	27890	CTGGAAGAGATGTAGAAATGGGCTGAAGGGCATGCGCCTTCTGTCTCCCCACACGGTCCT	27193	-0.0896635	-0.00892246	-0.0280416
NOT_000433-D-1	2	29787648	29787708	Gle1l	7784	CACGCCGTTCGCTCCGCAGCGGATAGTGACGGCGGCGCGCGCGCACTGTGGCTTTTATAA	7417	-0.144993	-0.0967989	-0.366309
NOT_000433-U-1	2	29787588	29787648	Gle1l	5244	CTCGCGTCGCCAACCGGGGCACTTCCCTCACGCTCGCGCTCGGCCGCCGCGGGGGCGCGC	4923	-0.089508	-0.0011226	-0.0140981
NOT_000434-D-1	2	29888370	29888430	Wdr34	30320	GCCGGGCCTGCGCAAGTCCCGCCCCCGGCCGGAGAGGCTCGCGCCGTACAGCGATTGGCC	29616	0.0394818	-0.0589024	-0.0899875
NOT_000434-U-1	2	29888310	29888370	Wdr34	30649	CCAGGCCCCAGTGTCCCCACCGCCGCCGCCGCCACCCGCCACGGCCCCGCCCCCTGCCCC	29928	-0.047757	0.0393379	0.000469319
NOT_000435-D-1	2	30042438	30042498	Ccbl1	31838	CAATTAAAACATGTCCTCTGATCATTTCTGCTCATGGAGCGGTTCTGAGATTGGAGGATG	31089	0.391003	-0.0692523	-0.0123755
NOT_000435-U-1	2	30042378	30042438	Ccbl1	21983	TTACAAGACTGGCTCAGGGTCTGTCGAGAGCTTGGGGGACCTCTCACCAATGCAGGCTTA	21469	0.20345	-0.082855	-0.00962038
NOT_000436-D-1	2	30238096	30238156	5730472N09Rik	15112	GGCGGCAGCCATGCCGGTGCGAGGCACTCAGGGAGCATGCCCACCAACGGCCGTCTCGCG	14666	-0.0686014	-0.0125223	0.0176052
NOT_000436-U-1	2	30238036	30238096	5730472N09Rik	19760	AGCCGTTAGTGCGCATGCTCCTCGGCGCCCCGCACCAAGATGGCCGCTGCCTCGGTCGGC	19285	0.0190605	-0.0222711	0.0516167
NOT_000437-D-1	2	30427118	30427178	No_gene	32745	CTTCTCCAACCAACCCCTGCAGCAGCAGCCGGGAAAGGGGGGAACTACCGCAGACAGCAG	31869	-0.100955	0.0601984	0.0910721
NOT_000437-U-1	2	30427058	30427118	No_gene	14103	ACTTCCCTCCCCGGGGCCATGGGCTCCAGCGGCTGGGAGCGAAGGGGTTAAGCGTTTCTG	13681	-0.161104	0.0750977	-0.000405084
NOT_000438-D-1	2	30530248	30530308	No_gene	2289	GCCCGGGGCGCTGCGAGCAGGGTAAAGCTTCAGCGGAAAGGAATGCCTGGCTCGGCGGGG	2109	0.0571483	-0.044985	-0.00126345
NOT_000438-U-1	2	30530188	30530248	No_gene	16507	CGAGCCCGGGCGGCGGCGCCAGCGGCCCCGAGAGCTGCGCGAACCAGGCCGGCCCCGGGC	16074	-0.166708	-0.124892	-0.0566325
NOT_000439-D-1	2	30534129	30534189	No_gene	11159	GATGACTCAGGGCCCGAGGCCGCCGGGCGGGAAGCGGAAAGTTTTGAGCCTCTGACATCA	10721	-0.173329	-0.120571	-0.120402
NOT_000439-U-1	2	30534069	30534129	No_gene	20640	CACCCCCGCGCCCTAGGGCGGGCTGCGAGCCAGGCCGCCTTCCCGGAGCCGCCTTCCTGC	20175	-0.118736	-0.0347377	-0.0479605
NOT_000440-D-1	2	30606795	30606855	No_gene	20736	GGAGCCCGGCGAAGCCACCTCCCCAAGGCCCACCCGCCCCTTCCGCAACCGGATCCCGCG	20196	-0.082072	-0.0487335	-0.0072398
NOT_000440-U-1	2	30606735	30606795	No_gene	36894	TTTCAAGTCGGCCTGGGAGTCCCCCGGGCCGCCCTCCCCAGCGAGGGCTGGGACATCAAA	35996	-0.0577284	-0.0320509	-0.0328849
NOT_000441-D-1	2	30667453	30667513	2610205E22Rik	42102	CAATCGCCGGGTGCGGGCGGGGGCCCCGGGCCGGGCGCTGGCGGGTCTAGGGCGAAGGCG	41031	-0.142983	0.00705593	-0.00450806
NOT_000441-U-1	2	30667393	30667453	2610205E22Rik	17444	GCACAGTGAGCAGCGGGAGGCGGCGGCGGCCGGCAGAGGCGCGGCCAGGGCATGGACAGC	16911	-0.212761	0.00273688	0.000345513
NOT_000442-D-1	2	31068175	31068235	Gpr107	2119	TTCTGGTCAGCTCCTCCACAACTTCAGGCTTCAACTTGCTGTTGGATTTCCCCATGCTCG	1946	0.00106811	0.0348393	0.100942
NOT_000442-U-1	2	31068115	31068175	Gpr107	3452	GCCCGACCCAACCGCTCCCGCTGGGCGCCCCGAGCGGGTCCGGCCCGGGGAGCGGGGGCC	3227	-0.0917339	-0.114399	-0.186565
NOT_000443-D-1	2	31166488	31166548	LOC622345	41933	CTGCATGGAGAAGCCGGCTCGGAAGTTGATGTTGCTGATGCCTGATATCCTCACTGAGTG	40866	0.018816	0.0575572	0.129255
NOT_000443-U-1	2	31166428	31166488	LOC622345	22211	GGGGCCCTGACACCTGATGCTCTGGTGACATGGGTGGGGACCTGCACTAGGTATACAGCA	21582	-0.109515	0.095879	0.0326813
NOT_000444-D-1	2	31667916	31667976	Fibcd1	13681	CTCTCGGAGGCTCGCGCCCGCGCTCCCAGCAATCACACGCGCTCACACGCAGCCTAGCTG	13350	-0.0454798	0.0590574	0.0586947
NOT_000444-U-1	2	31667856	31667916	Fibcd1	24713	GGTGCGTTGCACTCGCAGGAGGTCCCCTCGGTGCCGGGGATCCGGGGTGGCCCGGGAGCG	24147	-0.0627665	-0.00812913	0.0694994
NOT_000445-D-1	2	31905785	31905845	Nup214	30337	CTAAACCGGTGTCAGCGGAGATGTCACGGGAGGCGATTATTCGCTGGTGCGCGCAGTCGT	29650	-0.255765	0.0148906	0.0556518
NOT_000445-U-1	2	31905725	31905785	Nup214	32127	CGGCGCAGCTCTGGGCGGTCTCCCCGGAGGTGGCGCCCCCCTCCGCCCGCCCCGTCAGTG	31322	-0.074671	-0.0462974	-0.0968115
NOT_000446-D-1	2	31940723	31940783	LOC100040058	5469	GGACAAGATCTATGCGTTGATTAATTTCTGCCCATGGAGCATTTTTGGGATTGGAGGATG	5198	0.16121	0.129651	0.102902
NOT_000446-U-1	2	31940663	31940723	LOC100040058	27515	TTACAAGACTGGCTCAGGGTTTGTCGGGAGCTTGGGGGACCTCTCACCAATGCAGGCTTA	26792	0.107143	-0.0154362	0.0529109
NOT_000447-D-1	2	32409117	32409177	C230093N12Rik	35471	CCATGTCCAGTGCGCCGGGCCAGAGGGGCTGGAACCGGGCCCCGGGTAGGAGGCGGTGCT	34543	-0.122898	-0.0858209	-0.0430365
NOT_000447-U-1	2	32409057	32409117	C230093N12Rik	44094	CTCCCAGAGGCCCCTCCCACGCCCCCGGCTGCGCTGCTCTAGCTTCAGGCTTCAGAAGCT	43036	-0.000122915	-0.029694	0.0139085
NOT_000448-D-1	2	32416285	32416345	C230093N12Rik	25273	GAAGGTGTACACTTGCAGGCCTGGATACATTCTGGTGAGCTGCAGCAACGTTCGGTAGGT	24575	-0.153851	-0.0792619	-0.0278828
NOT_000448-U-1	2	32416225	32416285	C230093N12Rik	965	ATGCCCGAGACACGCTCTACGTGGTGTGGGGCCAGGGCAGGCACATGGACAGGGTGCTGG	751	-0.155146	-0.0347961	0.00774537
NOT_000449-D-1	2	32534759	32534819	Eng	11701	GACCGGAAGAGGCGGGCTCGGCACCTCGAGGCCGGAAGTGGCCGTGGAGGCGGAAGTGGC	11288	-0.168225	-0.0188341	-0.108205
NOT_000449-U-1	2	32534699	32534759	Eng	12356	GCCGCCGCCCCCAGCCGCAGCTCCCGCCGCTCCCGGTCCCGCCACACTCCAGGCCCCTCC	11906	-0.0252009	0.010566	0.0300015
NOT_000450-D-1	2	32803877	32803937	Lrsam1	14694	GTCACTCTCTCACGCCCGGCGACACCGCTCACGCCCCGCCTTGTACCCGTAGGACTCCCC	14343	-0.109863	-0.0456089	-0.0465853
NOT_000450-U-1	2	32803817	32803877	Lrsam1	30199	GAGCGCGAAGCCGAAGCTGAGGGGTCCCAGAGCGGCGGCGAAGGAAGCGAGGAAGACCCG	29379	0.038888	-0.0363821	0.0288554
NOT_000451-D-1	2	33855491	33855551	No_gene	28250	CTGTTACAACGACTTCTCAATTTTTCATTTCCTGTCAGGGTGGGAGCTGCAGGGGGCAGG	27566	-0.16997	0.012149	-0.00270716
NOT_000451-U-1	2	33855431	33855491	No_gene	26858	CCCCTGGGTTTCCTACTGCTCAAATCCAGGCAGACACTTGGCTGGCAGGAGACAGGCTCG	26173	0.153348	-0.153639	0.0386433
NOT_000452-D-1	2	34194047	34194107	Pbx3	22060	TCCCCTCAGTCGCGGGCCGCGCCGGGCCAGGCCGCCCCCTCCCGCGCGGGCGGGGAGCGC	21454	-0.142412	-0.210758	-0.123146
NOT_000452-U-1	2	34193987	34194047	Pbx3	30511	GCGGCGGCAGCGGCGGCGGCGGCGAGGGAGGAGAAGAAAGAGGGGGAGGGGGAGGGGGAG	29823	-0.0543499	-0.0830933	-0.0407779
NOT_000453-D-1	2	34194228	34194288	Pbx3	25289	CTGAGGACCAAGTTGTGCGGGGCCGCCCGGCGCGGCGAGGGGCGCTGAGGAGGCAGCGCG	24607	-0.114286	0.0230443	-0.0443147
NOT_000453-U-1	2	34194168	34194228	Pbx3	12880	GCGGGCGGAAGCGGCGCGCTCGCCGGCGGAGGCGGAGGCGGTGGTGCCCGCTGCCCTCAC	12437	-0.218119	-0.176107	-0.238491
NOT_000454-D-1	2	34194320	34194380	Pbx3	5631	GCGGCGGCGGCGGCGGCAGGCGGCTGAGGGAGGGGACCGTTCTGGCTGGCGCGGGCGGCG	5350	-0.0324143	0.00677084	-0.0186463
NOT_000454-U-1	2	34194260	34194320	Pbx3	18674	GCCGCGCCGGGCGGCCCCGCACAACTTGGTCCTCAGCGCCAGCCGAGTTGCCGGGACGCC	18160	-0.0851864	-0.0583487	-0.0666816
NOT_000455-D-1	2	34624798	34624858	Hspa5	37504	CCATTATGGTCGCATCGATCCCGCCCACCGGCTTCCACCTCTCAGGGTCTTAAACACACC	36526	0.414183	-0.464013	-0.186831
NOT_000455-U-1	2	34624738	34624798	Hspa5	36221	TGCTCCCGGGATGGGGTCCTCCCAGCAGAGGTAACAGGAGCCGCTGTCTGCTCCAGGGAC	35346	-0.209153	-0.148822	-0.175008
NOT_000456-D-1	2	35104443	35104503	No_gene	14016	AGCAGCGCGCAGAGCAGTGAAGAGCGGTACGGAGCCATGGCGACGGTGAGGACCCAGGCT	13676	-0.155125	-0.0557676	-0.0433694
NOT_000456-U-1	2	35104383	35104443	No_gene	22443	TCCTCAGCTAGGGCGGGATGGGACGGCCGGTTACTTAAAGGTTGGGGCGACCAAGGGTCC	21870	-0.12478	-0.407764	-0.570984
NOT_000457-D-1	2	35833567	35833627	No_gene	42528	ATGAATAAGGCCCTGATTGCAAGATCCTGTTTGGAAAATTATAGTGCGGCGGCGGCGGCG	41532	0.0160626	0.108581	0.0424151
NOT_000457-U-1	2	35833507	35833567	No_gene	24786	TCATCTCCATGCAAAGGAGAGACGAAATGAATATGCAGCGCGGGCTGTAATTGGGCCGCC	24125	-0.435876	-0.220242	-0.31331
NOT_000458-D-1	2	36032932	36032992	Mrrf	19613	CGAACCGGGAACTCCCCTCCGGCCTCTGCCAGGGAACAATGCCCGGCTTCCTGCCGCCCG	19165	0.0391841	0.0296466	0.0507879
NOT_000458-U-1	2	36032872	36032932	Mrrf	3136	TCCCCCCTGCGGTCTCCCGGGGCGCGACCTCCTGTACCTGCACGGGGGACCCGTTTCCCG	2941	-0.176772	-0.0315208	0.00186322
NOT_000459-D-1	2	36176653	36176713	Olfr336-ps1	40223	TTACAAGACTGGCTCAGAGTTTGTCGGGAGCTTGGGGGACCTCTCACCAATGCAGGCTTA	39183	0.117048	0.0343786	0.0365795
NOT_000459-U-1	2	36176593	36176653	Olfr336-ps1	15878	CAGTTAAAACATGTCCTCTGATCATTTCTGCCCATGGAGCGGTTTTGGGATTGAAGGATG	15505	0.325608	-0.0394955	0.0265076
NOT_000460-D-1	2	37163666	37163726	No_gene	3664	CAATTAAAACATGTCCTCTGATCATTTCTGCTCATGGAGCGGTTCTGAGATTGGAGGATG	3311	0.352707	0.0022894	0.0171911
NOT_000460-U-1	2	37163606	37163666	No_gene	21271	TTACAAGACTGGCTCAGGGTCTGTCGAGAGCTTGGGGGACCTCTCACCAATGCAGGCTTA	20742	0.200744	-0.0721203	0.00535229
NOT_000461-D-1	2	37525590	37525650	LOC639491	7874	GCTAGGCGCCGCGAGGTGGGCGGGACGCAGTTTACGTAAGCGGTCTCGCAGGTGCAGGCG	7592	-0.297181	-0.0154132	0.00747073
NOT_000461-U-1	2	37525530	37525590	LOC639491	39383	CGCGCCGCGCTGTCGCCTGCGTCAACTGCGCACCTGGGAGCGCGCAGGGCGCTCAGGCCC	38373	-0.134321	-0.140222	-0.0721414
NOT_000462-D-1	2	38333632	38333692	No_gene	41283	CGCGCCCGCGCGCCCGCCCCTCCCCGCCGCGGGGCCGCGCCGCCCCCTGCGCCCGTGCGC	40262	-0.0414189	0.0462205	-0.0365929
NOT_000462-U-1	2	38333572	38333632	No_gene	2389	GAGTTGGACGATCAGGCACCCAGGCTGGGAGCGCGCCCCCGGCGCCCCCTAGCCTGCGTG	2135	-0.140266	-0.0609028	-0.101572
NOT_000463-D-1	2	38333734	38333794	No_gene	33550	GGCGCTGGCGGCTCTCTCGGCGGCGGGCGGAGCGCGGGTCACACGCGAGTTGGCGGCGCT	32782	-0.0358676	-0.0477171	-0.0865791
NOT_000463-U-1	2	38333674	38333734	No_gene	34974	CGGGGAGGGGCGGGCGCGCGGGCGCGCGCAGAAGCGGCGGCTGAACCAAGCGGACTAGCT	34071	-0.0563903	-0.00382823	-0.0615427
NOT_000464-D-1	2	38830113	38830173	LOC624652	5060	CCGCCTAGGCTTCGCTCTTTCCCGGCTCCCCTCCGCACCGGCTCCGCTTGGGGGCGGGAA	4725	-0.0534937	-0.0591472	-0.0546721
NOT_000464-U-1	2	38830053	38830113	LOC624652	33991	CGCATCCCGGAAGTGGGCGGGCGACGGCGGCTGCGCGCGGAGGAGGGGAGGCGGTGCCTG	33143	-0.177479	-8.28607e-05	-0.0993539
NOT_000465-D-1	2	39012684	39012744	LOC100042584	37645	CCTCCTCCTGTCTCTCCGCCTACTCCAGCCTCCGCCGCTTCAGCTTCCCGAGCGAGCCCT	36802	-0.0573053	0.0393441	-0.0178779
NOT_000465-U-1	2	39012624	39012684	LOC100042584	23435	GCTGGGACTGCCGGGCTCCTCTGACCATCCGGCTCCTGCTCCGCCGCGGGAGATGCTCCG	22823	-0.144868	-0.0511923	-0.0229024
NOT_000466-D-1	2	39047779	39047839	Ppp6c	44510	TGCTCCCGGGATGGGGTCCTCCCAGCAGAGGTAACAGGAGCCGCTGTCTGCTCCAGGGAC	43317	-0.218669	-0.0981481	-0.164695
NOT_000466-U-1	2	39047719	39047779	Ppp6c	18313	CCATTATGGTCGCATCGATCCCGCCCACCGGCTTCCACCTCTCAGGGACTTAAACACACC	17787	0.380025	-0.463568	-0.197992
NOT_000467-D-1	2	39074438	39074498	Ppp6c	6527	GCAGTAAACATATGGGTTTCACAGGGCCTGGCAATGGTCCATGGCACCATCTTGGCCCAT	6280	0.0103278	0.0301078	0.0179816
NOT_000467-U-1	2	39074378	39074438	Ppp6c	41696	GTACATATGCAATGAATGTTGAATAACAGGCTTTTGCCTAAAATTGTGCGGGAAGCAGGT	40738	0.243941	-0.147584	0.00355028
NOT_000468-D-1	2	39605738	39605798	No_gene	40990	TTACAAGACTGGCTCAGGGTCTGTCGAGAGCTTGGGGGACCTCTCACCAATGCAGGCTTA	40023	0.223	-0.0454035	-0.00243106
NOT_000468-U-1	2	39605678	39605738	No_gene	42557	CAATTAAAACATGTCCTCTGATCATTTCTGCCCATGGAGCGGTTCTGAGATTGAAGGATG	41588	0.361968	-0.056389	0.00132033
NOT_000469-D-1	2	39679809	39679869	No_gene	10022	GGACAAGATCTATGTGTTGATTCATTTCTGCCCATGGAGCATTTTTGGGATTGGAGGATG	9649	0.0575226	0.118366	0.100041
NOT_000469-U-1	2	39679749	39679809	No_gene	23235	TTACAAGACTGGCTCAGGGTTTGTCGGGAGCTTGGGGGACCTCTCACCAATGCAGGCTTA	22597	0.117805	-0.0287656	0.048924
NOT_000470-D-1	2	40059499	40059559	No_gene	24438	CAATTAAAACATGTCCTCTGATCATTTCTGCTCATGGAGCGGTTCTGAGATTGGAGGATG	23784	0.349687	-0.0622613	0.000530706
NOT_000470-U-1	2	40059439	40059499	No_gene	12606	TTACAAGACTGGCTCAGGGTCTGTCGAGAGCTTGGGGGACCTCTCACCAATGCAGGCTTA	12233	0.210843	-0.0646605	0.00482687
NOT_000471-D-1	2	44749032	44749092	No_gene	36394	GCCCCTCCCTCCCGGCGCCCGCCTCGCGGGGCCGCGCCGCGCGGAGTTCCCAGTGGGGCG	35518	-0.00908809	-0.085469	-0.0432532
NOT_000471-U-1	2	44748972	44749032	No_gene	13156	GGCCGCGCGTGCGCCCGGGAAGCGCGGCCCCGGCTCCGCCCTCCTCCCCCTCCGCTCCTC	12816	-0.0930167	-0.0369022	-0.0763241
NOT_000472-D-1	2	44749249	44749309	No_gene	1177	GGCGCCTGACGCGCCCCAAGGCCGCGGCAGCCGCAGCGGGGAGGGGCTGCGGCCTCGGTG	986	0.0373602	-0.0101663	0.0397878
NOT_000472-U-1	2	44749189	44749249	No_gene	42764	GGCTCCCTCCAGGCCACCGACAGCCCAGCTGGCGACGCGCTGACGCCGAGCCCCTCCCCC	41661	-0.0365884	-0.0208069	-0.0117224
NOT_000473-D-1	2	44931871	44931931	Zeb2	10791	TGGCGGCGCCTGGGGCTCGCGGGCGAGCCTCCCTCCGCGGCCAGCGCCGGAGCCCCACGC	10497	-0.081391	-0.13161	-0.0906972
NOT_000473-U-1	2	44931811	44931871	Zeb2	18555	CCCACCCCCGGCGCCCGGCGCTCACTTGGCCCCGCACTTGCTCAACTCCCCCCCGGTCCA	18091	-0.0681495	-0.0206724	-0.0165571
NOT_000474-D-1	2	46519876	46519936	No_gene	31513	GGACAAGATCTATGCGTTGATTAATTTCTGCCTATGGAGCATTTTTGGGATTGGAGGATG	30786	0.180015	0.0029872	0.093941
NOT_000474-U-1	2	46519816	46519876	No_gene	15993	TTACAAGACTGGCTCAGGGTTTGTCGGGAGCTTGGGGAACCTCTCACCAATGCAGGCTTA	15564	0.113423	0.0230866	0.053543
NOT_000475-D-1	2	46656388	46656448	No_gene	36323	ATTCCTCTCTTACAGCTCTAGTGGCCTTCTCAGTTGAACCGTTCATGTTGCGAGCTGCTG	35381	0.0611874	-0.00659364	0.0256295
NOT_000475-U-1	2	46656328	46656388	No_gene	10362	TTTTTAATAGCTGAATAGTATTCAATTATGTAAAGGAACCCTTTTTTGGGGGTGGGTGTT	9985	0.224957	-0.0674264	-0.0158724
NOT_000476-D-1	2	46663420	46663480	No_gene	10354	ATTCCTCTCTTACAGCTCGAGTGGCCTTCTCAGTCGAACCGTTCATGTTGCGAGCTGCTG	9970	0.0908187	0.00408381	0.0511332
NOT_000476-U-1	2	46663360	46663420	No_gene	636	AGCGTTTCTCTTAGCATCTCTCTGCCATTCTTCAGGTCCCAGTTCTGGCGCCAAAATGTT	475	0.213618	-0.0117514	0.0262662
NOT_000477-D-1	2	47369748	47369808	No_gene	17084	CAATTAAAACATGTCCTCTGATCATTTCTGCTCATGGAGCGGTTCTGAGATTGGAGGATG	16709	0.341601	0.0056441	0.0183056
NOT_000477-U-1	2	47369688	47369748	No_gene	22903	TTACAAGACTGGCTCAGGGTCTGTCGAGAGCTTGGGGGACCTCTCACCAATGCAGGCTTA	22277	0.21595	-0.11003	0.00244542
NOT_000478-D-1	2	48310681	48310741	No_gene	17352	TTACAAGACTGGCTCAGGGTCTGTCGAGAGCTTGGGGGACCTCTCACCAATGCAGGCTTA	16896	0.218487	-0.00889959	0.0076589
NOT_000478-U-1	2	48310621	48310681	No_gene	9130	CAATTAAAACATGTCCTCTGATCATTTCTGCTCATGGAGCGGTTCTGAGATTGGAGGATG	8730	0.38186	-0.0358837	-0.000481568
NOT_000479-D-1	2	48636271	48636331	No_gene	16417	ACCCGGACACCCAAAGTCCGCGGACCACAGTAGCCGAGCTCGCGGCGGTGGCGGTGCGAG	15898	-0.116813	-0.161575	-0.0770605
NOT_000479-U-1	2	48636211	48636271	No_gene	20516	ACAGCCTGGACCAGAACTTGGCCGCCGCCTGCGCCACCGTCTCTCCCGTCGCCGTCTCCC	19934	-0.154471	-0.0748554	-0.0412231
NOT_000480-D-1	2	49273615	49273675	No_gene	8812	GCAGTGCCCCCGGCCCCAGCATGGGCGCCCACCCCGCCCCAGAACAGCCCCCCGCCGCCC	8435	-0.0191572	0.00506081	0.00707724
NOT_000480-U-1	2	49273555	49273615	No_gene	22984	ATGTTGGCCATGGCGCAGGGAGCGGATCGGGCGGGCGAGCGGCGGATCTAGAGTGTGGAA	22436	-0.160249	-0.0701494	-0.0983732
NOT_000481-D-1	2	49274146	49274206	No_gene	13307	CCCTTACGGCAGCGTAAGCGGCGCCGAGAGCTAATCACAACACTGGGACGCAACAACATG	12948	-0.196665	0.0953516	0.0549762
NOT_000481-U-1	2	49274086	49274146	No_gene	35118	CGCTCCGGACCCTACGCCGGCGGAGTAGCGTAAACCCGTCGGCCGGCGCAGCGCCCGCCC	34183	-0.266328	-0.225846	-0.385572
NOT_000482-D-1	2	49573651	49573711	Kif5c	30009	GCCCCATCACAGCAGCCAGGTGCTGGGAAAATCCTTCCGATTTATCAGATCATGAAACTG	29173	0.0555893	-0.0651347	0.0273609
NOT_000482-U-1	2	49573591	49573651	Kif5c	8745	TTGTGTTTCCACATGCATTTCCTAATTTATCTGTGGCACCTTGCTTGTCAAGAGTATGGA	8469	0.16202	-0.183943	-0.052787
NOT_000483-D-1	2	49609806	49609866	Kif5c	17991	TTTCGCAGTGCTCGCCGCAGCCGCGCGCCCCTCCCAGCCCCTGCTCTGCGGGATCTGCAC	17487	-0.0762132	0.0117406	-0.0397906
NOT_000483-U-1	2	49609746	49609806	Kif5c	22373	CGAGCGAGGCGCCGGGAGCCGGCCGGCGTCCGCGCAGGTGAGCCGGGCGAGCTCTGCGGG	21733	-0.23774	-0.12033	-0.0997886
NOT_000484-D-1	2	50503544	50503604	No_gene	34199	CAGTTAAAACATGTCCTCTGATCATTTCTGCTCATGGAGCGGTTCTGAGATTGGAGGATG	33383	0.338967	-0.0772562	0.0137206
NOT_000484-U-1	2	50503484	50503544	No_gene	35143	TTACAAGACTGGCTCAGGGTCTGTCGAGAGCTTGGGGGACCTCTCACCAATGCAGGCTTA	34233	0.234834	-0.0288828	-0.00647235
NOT_000485-D-1	2	50969657	50969717	No_gene	9996	GCGGCCACCGCGGGGCCTCCGCCCCCGCAGCCTCTGTGCCACCGGTGCAGAGCGGCTTCT	9597	-0.0834232	0.0261712	0.0235481
NOT_000485-U-1	2	50969597	50969657	No_gene	7046	GCCGAAGCAAAAGGGTAGGGGAGTGGTATGTTCGGAGAGCTGGCACAGAGTGATCCCTGG	6803	0.06432	0.0820067	0.0760132
NOT_000486-D-1	2	52679869	52679929	No_gene	43412	GGGTCTGCAGGGCGCTGGGCGCCGATCCGCATGGTGCTCCCGCCGCCCCCGCCGGCACCC	42411	0.018537	0.117798	0.0313168
NOT_000486-U-1	2	52679809	52679869	No_gene	20422	GGGCTGAGGTGTCAGCGCCGCTGCGGCCGGGGCGAGAGGCGGACGAGCAGGAGCGCGCAA	19916	-0.0355179	-0.0197929	-0.0880775
NOT_000487-D-1	2	54251877	54251937	No_gene	44158	GCAGAGCGAGGCGGCCCGGGCCTCGGCCAGCCCCGGAGATGCTCCCTCATAGCGCGGCAA	42996	-0.151633	0.0122805	0.0626778
NOT_000487-U-1	2	54251817	54251877	No_gene	11731	GCTCCGTGTCTCCTGCGCCTCCTTGGCCTGGGCGCCTCCTGGCAGCGCTCTCGGAGCCTC	11346	-0.127738	-0.0367116	-0.00571999
NOT_000488-D-1	2	55687750	55687810	No_gene	20096	TTACAAGACTGGCTCAGGGTCTGTCGAGAGCTTGGGGGACCTCTCACCAATGCAGGCTTA	19608	0.216955	-0.00576324	0.00494735
NOT_000488-U-1	2	55687690	55687750	No_gene	11918	CAATTAAAACATGTCCTCTGATCATTTCTGCTCATGGAGCGGTTCTGAGATTGGAGGATG	11545	0.352327	-0.106083	0.00317803
NOT_000489-D-1	2	56917950	56918010	No_gene	30553	CCCCACGCCGTACGCGTGATGTACACGTGTGTCCACATCCCGATGCAACAACGGGCGCGC	29740	-0.39316	-0.156887	-0.204798
NOT_000489-U-1	2	56917890	56917950	No_gene	6068	CAACGGCCTCCGGCTCCTTAGGCTTGTAGAAGGGGACCGGAAAGGGGGGGGGGGGGGGTC	5710	0.178346	0.119435	0.118004
NOT_000490-D-1	2	56939607	56939667	No_gene	16837	GGGGAGCGCGGAGGGCTGGGCCTGCGGCCTGGCGGCAGGGCGCGGTGGGTCATTGTTTCC	16390	-0.0988512	-0.00228026	0.00935268
NOT_000490-U-1	2	56939547	56939607	No_gene	21186	CTATAAATAACCCGCCGCCCGCCCGGGCGCCCTGCCAGTGACGCCGGCCTGGCGGGAGGA	20578	-0.0596665	-0.0522908	-0.110257
NOT_000491-D-1	2	57780187	57780247	No_gene	4134	TTACAAGACTGGCTCAGGGTTTGTCGGGAGCTTGGGGGACCTCTCACCAATGCAGGCTTA	3901	0.124915	-0.00692711	0.0481173
NOT_000491-U-1	2	57780127	57780187	No_gene	32504	GGACAAGATCTATGCGTTGATTAATTTCTGCCCATGGAGCATTTTTGGGATCGGAGGATG	31728	0.19054	0.0369762	0.104252
NOT_000492-D-1	2	58158220	58158280	Acvr1c	2625	GGATAAGATCTATGCATTGATTAATTTCTGCCCATGGAGCATTTTTGGGATTGGAGGATG	2434	0.143903	0.0318293	0.0963498
NOT_000492-U-1	2	58158160	58158220	Acvr1c	20125	TTACAAGACTGGCTTAGGGTTTGTTGGGAGCTTGGGGGACCTCTCAACAATGCAGGCTTA	19666	0.0945334	0.0617657	0.0418339
NOT_000493-D-1	2	58962169	58962229	Pkp4	31006	CGGCGCGCGGGAGCCTCGGGGCTCAAGTTCGAGAAGCGGTGGCGCGGTGCGGGAGGAAAA	30292	-0.0140673	-0.0582818	-0.082193
NOT_000493-U-1	2	58962109	58962169	Pkp4	29303	CATCCCGCCCGCCTCTCCCCTCCCCCCGGCGGCGCACAACTTTGCCCCGCACAGCTCGGC	28619	-0.0568741	-0.015441	-0.0552724
NOT_000494-D-1	2	58962765	58962825	Pkp4	38283	TCTGAAGATGCGCCGTGACCTCTGGCTACGCGGCGAGATCAGGGCCGGGAAGGCGCTAGT	37386	-0.168729	-0.142852	-0.0795003
NOT_000494-U-1	2	58962705	58962765	Pkp4	356	GCTGGCGACAGATTGTGCTGGAATGCAAGGAATGCACCAGGGACAGAGTCCGCACGGGCC	280	-0.852374	0.367482	-0.0542634
NOT_000495-D-1	2	59413837	59413897	LOC100039016	8079	CTGACTGAAAACACGCTACACAATGCCCAGGGCTTCCTTCCCCGCCAGCCGTTCCGGAAA	7663	-0.0436891	-0.0468927	-0.0140437
NOT_000495-U-1	2	59413777	59413837	LOC100039016	2454	TTCTTCCTGGAGGACTTTTGGGTGTGTGTGTGTGTGTGGGGGGGGGCCCTTGGGTTCGGC	2265	0.171849	0.118284	0.177427
NOT_000496-D-1	2	59534643	59534703	Tanc1	44499	ACATGCACCTCAGCCTGTGCTCTCCTCCATGTGTGAAACATTCTCTCATTCTCCGCTCAT	43297	0.0526076	0.000965027	0.0466683
NOT_000496-U-1	2	59534583	59534643	Tanc1	33216	ACATGCCTGAAATTTGTACAAGTTACTGATCTGTCGGTAGTACCCATCTGCCTGTACACT	32458	0.236904	-0.103487	-0.0754235
NOT_000497-D-1	2	59763006	59763066	Baz2b	32839	AAGCGGGTCAGCAATGACGCAACCCCGCTCAAAGCGCACCATCACCCCCATCCGGCGGCA	32051	-0.119058	0.0322973	-0.0573872
NOT_000497-U-1	2	59762946	59763006	Baz2b	9141	TCAGAGTCTTTACTACTGGGAACGTCTGAATCTGTCCCTCTAAACTGTTCCACCAAGGCC	8752	0.288784	-0.00374303	-0.0742681
NOT_000498-D-1	2	60010540	60010600	LOC100039092	16585	GCTCTGACTGCGGCAGCCGTTGAGGGCCGCCTCGGGGGAAGCTGCGAGGCGCCACGGTAA	16061	-0.134342	0.0333566	0.0209023
NOT_000498-U-1	2	60010480	60010540	LOC100039092	10172	CCCGGCCTCCCGCGCCGCGCCGCTCCGGGCGCCCGCACGCCCGCACGTCGCCGACCGTCT	9778	-0.0090711	0.045403	0.00191609
NOT_000499-D-1	2	60010788	60010848	LOC100039092	32405	TCGCTGGGCTCGGCTCGGCTCTCGGGCTACCGGCAGAGAAGTCGGCGACGAAGCACAATG	31534	-0.0037265	0.0251336	0.0471184
NOT_000499-U-1	2	60010728	60010788	LOC100039092	37909	GGGAGGAGGAAGGGCGGGGCTGCCAACGGCGGCGGCCACTTCTGCGGCGCATCCGGAGGG	36986	-0.0634217	0.0438226	-0.0511823
NOT_000500-D-1	2	61606493	61606553	Tbr1	18572	GCCTGCTTCTCCACCTGTCGGCTCGGGCCAGCTTTGATGCGTCGCTCTGAATGCCTAGGA	18125	0.00308354	0.0406967	0.07799
NOT_000500-U-1	2	61606433	61606493	Tbr1	11576	GAGCCTGCTGTGCCAATGCGGTCGGAGAACCAGTCAGTGGCTAGAGCACGACGGAGAGCC	11208	-0.296942	-0.189105	-0.305289
NOT_000501-D-1	2	61612780	61612840	Tbr1	35152	TAGTAGCCGAGCGGGCGGCCCGTGCAGCCCGCGGCCTGCAAGGGCAGCGCCTTCACGCCC	34251	-0.366699	-0.237919	-0.261957
NOT_000501-U-1	2	61612720	61612780	Tbr1	40905	GCCTCGGCCTACGACACGGCCACGGACTTCGCCGGCAACGCGGCCACGCTGCTGTCGTAT	39855	0.0087773	-0.0219397	-0.032276
NOT_000502-D-1	2	61612939	61612999	Tbr1	12737	TCGGCCGCCAGGCCCTCGGCCTCCTCGCCCAGATAGGGGTTGGCGCCGGCCATGCGCGCG	12324	0.174287	-0.0333804	-0.0252615
NOT_000502-U-1	2	61612879	61612939	Tbr1	34731	CCCCCGCAGTACTGCGGCGCCAAGTCGGGCTCCGTGCTCCCCTGCTGGCCCAACAGCGCC	33925	-0.0630669	0.0143112	0.0738473
NOT_000503-D-1	2	62446992	62447052	Ifih1	12359	ACAGAAACCGATCTGTGGGTGGAAGGCAATACTTAAAGCTCCCTGAGGGTGAACGTCCCA	11912	-0.0740893	-0.0854353	-0.0395418
NOT_000503-U-1	2	62446932	62446992	Ifih1	43204	GCAGACGAGCCAGGACAGCGCTGCAACTGGTGGGCACAGACCCGGGACCGCTCTCGCTCT	42176	0.00143354	-0.00752421	0.078131
NOT_000504-D-1	2	63101666	63101726	No_gene	2743	TTACAAGACTGGCTCAGGGTCTGTCGAGAGCTTGGGGGACCTCTCACCAATGCAGGCTTA	2500	0.206237	-0.0550984	0.0125449
NOT_000504-U-1	2	63101606	63101666	No_gene	11115	CAATTAAAACATGTCCTCTGATCATTTCTGCTCATGGAGCGGTTCTGAGATTGGAGGATG	10802	0.351211	-0.0732006	0.0219568
NOT_000505-D-1	2	63898983	63899043	Fign	2838	CTCCCGGCCCGCCGCGCTCCAACGCCCGCCTCTCGCCACTGCCTCCCGACGCCCGGCCGC	2520	-0.027222	-0.0212059	0.0324347
NOT_000505-U-1	2	63898923	63898983	Fign	37979	CACTTTCACACTAAGAGCCAAAGATCAGTTTTCAAAGGAGAGAGGGAGAAAGAGACGCAG	37123	0.00409365	-0.0321981	0.0715975
NOT_000506-D-1	2	63899188	63899248	Fign	6991	CGCGCGCCGGCATGACCTCGGGGCCCCCTCCGGGCCGCGGGAGCGCAGCTGTGAGGCTGG	6693	-0.1131	-0.0883972	-0.14192
NOT_000506-U-1	2	63899128	63899188	Fign	43931	GGGCGGACAGGGAGGGCGCAATGGCCGGCCGCCGGGTCATGTTACACGGCCCGGGCCTCG	42896	-0.12577	-0.0254449	-0.025566
NOT_000507-D-1	2	68271785	68271845	Stk39	29486	CCCGGTACCTGCCTCCCTCCTTGCGGGCGCGCCGCCTGCTGCCAGCCCCGGGGCCGGTGA	28814	-0.0048182	0.0232809	0.0606165
NOT_000507-U-1	2	68271725	68271785	Stk39	22001	TCGTGGACAGCCTCGAGTTTCACCCCAGCAGATCCTCCCGGAGCAGGGCAGAAGGCCAGC	21503	-0.409417	-0.305571	-0.327883
NOT_000508-D-1	2	68272625	68272685	Stk39	8914	GTGCACGTCCAGCTTTCCCAGCAGGCGGCCCCGGTGACAGCGGCGGCGGCGACGGCCCCG	8637	0.040423	0.0219714	0.0151062
NOT_000508-U-1	2	68272565	68272625	Stk39	19697	GGGGCCGGGGCTGCGGACGCCGCCGGAGCCGGGGCCGGGGCCGGGGCTGGTGCTGATGTC	19164	-0.00878912	-0.0322372	-0.00649511
NOT_000509-D-1	2	68272940	68273000	Stk39	31594	CGGTTCCCCTCGGCGCTGAGAGCACCGTGCGCGCGAGGATCGGGGCGCGCGGCGGGCGCG	30779	-0.0941779	-0.00498095	-0.0198703
NOT_000509-U-1	2	68272880	68272940	Stk39	7520	GGAGGCCGAGCGGGGCGGAGGGAGGAGGCTGCGCCGCGGAGGCGGGGACGGGAGGAGGCG	7230	-0.101924	-0.0505026	-0.139473
NOT_000510-D-1	2	159952544	159952604	No_gene	9671	TTGGGTCAGAGAGAGATCCAGATCTATTAATAACCAGACTCACCACCATCCATCAAGGAA	9295	-0.072245	-0.154953	-0.0151221
NOT_000510-U-1	2	159952484	159952544	No_gene	16022	TAGAGAAGGCTGGTAAGCATCTTCACTGGGAACACGAAACAATTATTCAAATCCAACATG	15622	-0.252152	-0.00749285	-0.0235809
NOT_000511-D-1	2	160327917	160327977	No_gene	7064	TTACAAGACTGGCTCAGGGTCTGTCGAGAGCTTGGGGGACCTCTCACCAATACAGGCTTA	6671	0.264398	-0.0630861	0.0206948
NOT_000511-U-1	2	160327857	160327917	No_gene	31372	CAATTAAAACATGTCCTCTGATCATTTCTGCTCATGGAGCGGTTTTGAGATTGGAGGATG	30510	0.353019	-0.0230945	0.025203
NOT_000512-D-1	2	160337398	160337458	No_gene	15851	AGAACAGACCCCAGCAGTTGTGTAACAGCCTAAGTTCGCATTTCCCCTCACTGCGCCTGC	15451	-0.0427429	0.000172197	0.0350047
NOT_000512-U-1	2	160337338	160337398	No_gene	21978	GCCGCAACCCTCAGCCTCTTTCCACGAGCGCTGACGTCGACGACGACGTCCCATTTAAAA	21459	0.0118725	0.00657047	0.0568254
NOT_000513-D-1	2	160596950	160597010	Zhx3	15393	CTTGGTACCGAGCAGTCAAACTGATGAACACGGCATTTGTGTTTCAAGGTGGCGGTAGGG	14886	-0.162443	-0.0601553	0.0331097
NOT_000513-U-1	2	160596890	160596950	Zhx3	14629	ACTTAGGACAGTCAGGATTAGAAGATGCATGCCGTGGGGGTCAACCCAGCAAGTTGATTG	14215	0.191468	-0.00450369	0.0206778
NOT_000514-D-1	2	160599786	160599846	Zhx3	12624	GCGGCTGGCAACTCTGACCGGAGAGCTAAGCCCCGAGAGTGCCATACCAGACAGATCAGC	12268	-0.185479	-0.0954579	0.0838805
NOT_000514-U-1	2	160599726	160599786	Zhx3	27125	TGCACGAGGTCTCCAGGGACACCAGCCTTTGTTCCAGTACTGCTAGTTCTGAATGAACAA	26365	-0.0537284	-0.0346972	0.00346937
NOT_000515-D-1	2	160603738	160603798	Zhx3	22429	CCTCCCGCCTCCCCTGCGCGGCCCCAGCCGCGAGTAGCCCCGGCCACTCGGCGGGACGCA	21843	0.0444909	-0.116113	-0.0150827
NOT_000515-U-1	2	160603678	160603738	Zhx3	39411	GCTCCCGCGGCCACTCGCGACCGACCCCCGGAGCGCGCTGGTTCGGCCGCCTGGAGCTGT	38427	-0.189101	-0.105527	-0.127183
NOT_000516-D-1	2	160800256	160800316	Chd6	33898	GAATGGAGCGGGGCTGAGGGGCCGCGGCGGCGCGAGGCCCGGCCGGGCAGGGGTCCGAGC	33127	0.0111117	0.00548919	-0.02063
NOT_000516-U-1	2	160800196	160800256	Chd6	25668	AGGGGCGGACGCCAAACCCCTCGCCTCAGGCCTCGGGGCCCTCGGCCTGGCCGAACGCCC	25016	-0.266294	-0.0511939	-0.085355
NOT_000517-D-1	2	161062323	161062383	No_gene	29936	CAATTAAAACATGTCCTCTGATCATTTCCGCTCATGGAGCGGTTCTGAGATTGGAGGATG	29196	0.36641	-0.0585769	-0.00228401
NOT_000517-U-1	2	161062263	161062323	No_gene	3405	TTACAAGACTGGCTCAGGGTCTGTCGAGAGCTTGGGGGACCTCTCACCAATGCAGGCTTA	3135	0.236806	-0.0797172	0.0255802
NOT_000518-D-1	2	162352274	162352334	Ptprt	32382	GATGGGGAGCCTTGGCGGGCTCGCCCTCTGCCTGCTCCGGCTCCTGCTCCTGGGGCTGCA	31655	-0.154793	0.0551773	-0.0122901
NOT_000518-U-1	2	162352214	162352274	Ptprt	4280	CCCGGGGAGCCCGGCGGGCGCACTCACCTGCGGCGCTCTGCGCTCCGGCGCCGGGCAACG	4020	-0.0543337	0.0666211	0.108882
NOT_000519-D-1	2	163173269	163173329	Jph2	29268	CCATAGTCCCGCTATGCCATGCCCCTGCAGTCCGGGGTCAAGGCCATGCCCTCGGGGCTG	28553	-0.0511944	0.0456568	0.0717743
NOT_000519-U-1	2	163173209	163173269	Jph2	28350	GGCCACACCTGGCCTGATTGATGCAGCTGTCCCAGACCAGGGCGAGAATTTCCTAGTCCT	27596	-0.103013	-0.0681448	-0.00813063
NOT_000520-D-1	2	163549790	163549850	No_gene	29542	GGGCCAGGGTGGCTGCGCAGAGCAGCAGCCCGGCCACCACCATGTTCTCAGCAGAGACGT	28758	-0.0719749	-0.00655811	0.073921
NOT_000520-U-1	2	163549730	163549790	No_gene	34970	GCGTCTAAACACACTGGTGCGGTGTCTGCTGCTGACAGCCAAGCGCTGCCTGGGCCTGCG	34063	-0.130378	0.0783342	0.115359
NOT_000521-D-1	2	163629194	163629254	No_gene	26306	CAGGGTTCAAGTTCCAGCCTGTTACTGGCCAGCTAGCTGGACTTAGCAGTGTACACCATT	25591	0.180598	0.0068105	-0.0458518
NOT_000521-U-1	2	163629134	163629194	No_gene	43458	GACCGTTGGGTCTGCATCTGTGCATGGAAACGGAGACGGAGATGAAATAAATGGGAAACT	42334	0.234959	-0.0300146	0.0389113
NOT_000522-D-1	2	163637967	163638027	Kcnk15	7475	AACCTTGAAGAAGCAGGGGCGTGGGCCCTTGTGATCTTTACTCCCACCAGTAAGCAGCAC	7144	0.113154	0.0284412	0.0446681
NOT_000522-U-1	2	163637907	163637967	Kcnk15	10594	GCTGCCATGGTGAAGGGAGTGTGTGGCACCGTGGGGGTGGTGCTGATGGCGGTGACGACT	10276	-0.088747	-0.0467771	-0.0107184
NOT_000523-D-1	2	163651676	163651736	Kcnk15	21314	CAGTTAAAACATGTCCTCTGATTATTTCTGCTCATGGAGCGGTTCTGAGATTGGAGGATG	20827	0.409739	-0.0704354	-0.0204059
NOT_000523-U-1	2	163651616	163651676	Kcnk15	31049	TTACAAGACTGGCTCAGGGTCTGTCGAGAGCTTGGGGGACCTCTCACCAATGCAGGCTTA	30211	0.208151	-0.0511661	-0.00314656
NOT_000524-D-1	2	164152506	164152566	Slpi	7538	TGCCGGCCCGCGGGGCTCGGCAGCCGCCCGCGCCTGTCAGTGCCACCACGCCATCGTCCC	7265	-0.172489	0.0647359	-0.0673351
NOT_000524-U-1	2	164152446	164152506	Slpi	8655	TACCAAGGCGACGGCCGGCCCGCCGGCTGCAGCTCCCTGTGTCTTCCCGCAGGTATCCCG	8292	-0.033849	0.0955299	0.0810496
NOT_000525-D-1	2	164188752	164188812	Matn4	41038	ACCAGCAACAGCACCAGTAACCGCAACGGCAAACCGAGCGGCATGGCAGCCGCCATACCT	40115	-0.0462145	-0.0913984	0.0609432
NOT_000525-U-1	2	164188692	164188752	Matn4	34892	CATCCGGCTTCCTATTGGATGACCGCCTTTGGTGGGCGCGGGCGATGCTGGGAGGCGGAA	34076	-0.0942685	0.0292651	-0.0675867
NOT_000526-D-1	2	164217991	164218051	Sdc4	33018	GCAGTAAACATATGGGGTTCACCGGGCCTGGCAATGGGCCAGAGTGCCATCTTGGCCCAT	32236	-0.0358104	-0.0474346	-0.00782545
NOT_000526-U-1	2	164217931	164217991	Sdc4	2246	GACAGATGCTGATCCCAGAGCTACTACTAAAACAAAAAGGGGGAGATGCGGGAAGCGGGT	2025	-0.0903109	-0.0294082	-0.0403595
NOT_000527-D-1	2	164423289	164423349	Wfdc16	28271	TTGTCCAGTGCATGATGGATGAGAACTGTCAATCCGGGGAAAGGTGCTGTAAGTCAGGCT	27606	-0.115608	0.032545	0.0543839
NOT_000527-U-1	2	164423229	164423289	Wfdc16	33063	GCCATCAGTCAGGTTGGAGTCTTTGAGCTGTTGGAGGGGCTGGAGTCCTGGGATGCAGAA	32323	-0.166286	-0.0083359	-0.0538356
NOT_000528-D-1	2	164477144	164477204	Wfdc13	10766	CCCGGAGAGGGACCCGGGGGCGTGTCAGGGGCGTGGCACAAGAGGCCACGCCCACGGGCC	10448	-0.0835458	-0.0326832	-0.0187212
NOT_000528-U-1	2	164477084	164477144	Wfdc13	36784	GGAGGCGCGTCCCGGCCTGCGGGAGGAACAGGGCAGAGGCCGGCCTCCCGCACGTCCCCA	35948	-0.284647	-0.128973	-0.0877625
NOT_000529-D-1	2	164670538	164670598	F730014I05Rik	34612	ACAACGGTGGCCATGCAGGTGAGCACACAGGTGCCATACACCCGCATGTTGTTCAGCATG	33696	-0.147646	0.0247912	0.114646
NOT_000529-U-1	2	164670478	164670538	F730014I05Rik	41242	CTACAGGCTTATCTCTTCCCAGCTATGGCCATCTTCAAGGCAGAAGATGCCAGTGGGGAG	40183	-0.283979	-0.0190419	-0.0264276
NOT_000530-D-1	2	164726066	164726126	No_gene	20586	AGGAGATGGACGCCTCAGCTCAGCCCTGCCGTAAACCCGCAGGCTCTTTACGACACTGCC	20069	0.0299262	-0.321175	-0.238768
NOT_000530-U-1	2	164726006	164726066	No_gene	9682	ACGAGGCAATGGCGGCCGGGGCGGAGTGTGGAGGTAGGGGCAGAGGGCGCGCACGCAGCG	9317	-0.0643709	-0.0666935	-0.0397677
NOT_000531-D-1	2	164837166	164837226	No_gene	42664	CCTGCCACAGGGGACTGACCCCCCCACAAGATAAGCGAATGCAATCCCTTAGCTAAGCTC	41633	-0.451965	-0.124775	-0.131506
NOT_000531-U-1	2	164837106	164837166	No_gene	30564	TGGGTCTGGCGTCGTGATCCTGTGCTGGGGCATGCCTGTGCTGAATGGCTGAAGTGGTAG	29760	-0.0449626	0.0375216	0.0899843
NOT_000532-D-1	2	164872464	164872524	No_gene	4074	ACTGGACCTGGGGCTTCAGCGAGGGGGGCGCGGGCCAGGACCGGGTGTCCATGCCCGGAT	3784	-0.0935822	0.0501413	0.00411877
NOT_000532-U-1	2	164872404	164872464	No_gene	42624	CGGTGCTGCGTCACATGATGACCTCAGCCTCGGGGATGCCGGGCTGGACTGGGAGGGGGC	41553	0.0339915	0.039468	0.018013
NOT_000533-D-1	2	164926063	164926123	Cdh22	2792	AGGGAGGGGTGCGGTCGGGGCGGGGGCCGGGCTCCCCGGCTGGCTGCGGGGTCCGGCCCG	2596	-0.0709453	-0.0249285	-0.0227504
NOT_000533-U-1	2	164926003	164926063	Cdh22	8809	TGGAGACTCGGAGAATGCAGCGCCCGCCGGGCAGGAGCGCCGAGCAGCGCCGAGCCGCAG	8429	-0.320633	0.0351611	0.017021
NOT_000534-D-1	2	165164408	165164468	Zfp334	528	GCGGCCCGGGGCGGTTCCGCATGGCTCCTCCCCGTCCCTTGGGGCTTTAGGTCCCTGCCG	428	-0.0269561	-0.0895914	0.0181293
NOT_000534-U-1	2	165164348	165164408	Zfp334	22978	GCGCCGCCAGCGCCGCCATCCGCGCGATCGCTGGAGACCAGGCGGCCCGACTGCCCCTCA	22424	-0.0707953	-0.0313486	-0.0685661
NOT_000535-D-1	2	165684119	165684179	No_gene	36006	TCGGCTGAGCTTCTCCGACCCGAGATTCGGCGGGGGGAGCCCCAGCGGCAAGCAGAGGCC	35091	-0.077188	-0.0179062	-0.0100477
NOT_000535-U-1	2	165684059	165684119	No_gene	42154	CGACAGGGATCGCGCGGGCGGCGCTGGGCTCCGGGGCCCGTGCAGGGTCGCGAGGAGTTC	41133	-0.0609658	-0.0899738	-0.067386
NOT_000536-D-1	2	165777650	165777710	Ncoa3	23731	AGTGGCAACCGGAAACAGAACCGCTTAGAGGAGGCAGAGTTGAATGAAAGGCTGGCAATC	23069	-0.697039	-0.000544337	0.0953123
NOT_000536-U-1	2	165777590	165777650	Ncoa3	35444	ATATACCTGACTGGACTTTGACCCCCCCTCCCCCAGCCCCCCAGCTGCTACAGAGATGAG	34656	-0.0107495	0.0152584	0.0322705
NOT_000537-D-1	2	165846162	165846222	Ncoa3	482	GGCCACCGGCTCGGCAGGCAGCAGGCCGGGAGCCGCCGGGACTTCGGGCCGGGGCGCGGG	363	0.0179833	0.0169884	-0.00517901
NOT_000537-U-1	2	165846102	165846162	Ncoa3	11511	GCCGCCTCCCGCCCCGCCGGGGACCCGGCGATTCAGCCATCGCTCCTCACCTCCGCCGCC	11079	-0.0940026	-0.0303691	-0.0445483
NOT_000538-D-1	2	166094719	166094779	No_gene	43700	CCATCAGCACTCGGGGCTGGCACTAGGATCTGGCAGCTGAGTACACAGCAGCATTTAGAA	42622	-0.117042	0.0454081	0.116798
NOT_000538-U-1	2	166094659	166094719	No_gene	10871	ATTCGGCAAAGTTCTGCCTGGAAACAGTCTTCCCAGAATAGCATCCGCCAGCCGCCCCCT	10489	-0.111233	0.0266894	-0.105233
NOT_000539-D-1	2	166200768	166200828	No_gene	17786	GGGGATGTTTACCGAGCGAGCGCTCGGAAAATGTCAGGTGAGAACGCGCGACCCAGTTTT	17251	-0.205473	0.0527266	-0.158604
NOT_000539-U-1	2	166200708	166200768	No_gene	6833	TGCCAGGGAAGCCTAGTGACAACCCCGTTCCTCGGAGCTGCCGGGAGCTCTCACTCTGAA	6549	-0.0842354	0.0549653	0.0158325
NOT_000540-D-1	2	166404620	166404680	BC067047	16502	GCGTTGCGCTTTTGTCTGTGGCTCCCCGCCTTGTGCATAGTTTGAAATGGTTACATCCGC	16064	-0.147816	-0.114493	-0.100256
NOT_000540-U-1	2	166404560	166404620	BC067047	2703	TAAGGAGCCCCTACCCGGGCTTCTCCCTACACTGGCCCCCCAGCGGGGCGGCCCCGGGCA	2421	-0.223311	0.00756005	0.0575431
NOT_000541-D-1	2	166404820	166404880	BC067047	37479	GGGGACCCAGGCGGGGACGGTGCGCATCCCGATGCTCGCGGCCCCGTCTCCGGGCCGTGC	36641	-0.0594432	-0.111209	-0.169718
NOT_000541-U-1	2	166404760	166404820	BC067047	37551	GTGCCCAGGATCTCGTTGAGTACGCACAGACGGAGGCGCAGCTGGCGCTCCGAGTCGCGG	36616	-0.227402	-0.315469	-0.199261
NOT_000542-D-1	2	69698146	69698206	Zfp650	19959	AAAGCCAGCCCCTGCGCCGGCGCCTCCGGCTGGGGCGGCTGCGGGTCCCCGACGGCCGCC	19507	-0.115607	-0.0704154	-0.0663895
NOT_000542-U-1	2	69698086	69698146	Zfp650	34735	CCCGGGAGGAGCCGGGGGCCTGGACTCTGCAAATTCTGAGCTCTCATCATGGCGGCGGCG	33933	-0.0585973	-0.0558163	0.0201275
NOT_000543-D-1	2	69698322	69698382	Zfp650	6883	CCTCGCCCGGGCCGCCGCCGCCGCCGCCCGCCGCCTCCTCGCCGCCCGCAGCCCCGGCCA	6648	-0.0100697	0.0173232	0.0225381
NOT_000543-U-1	2	69698262	69698322	Zfp650	8782	GGATAACCGTGCGGGCGCCGAGGAGCTGCAGGCGCTGCTGGAGAGGGTGCTGAACGCCGA	8375	-0.0695778	-0.00994254	0.0644927
NOT_000544-D-1	2	166754139	166754199	Stau1	10904	GCGCTTGGCACGCACGAGCCGCCCGCCGCGTCCCCCTGGCTCCGGGGCCAGCCGAGACCT	10552	-0.102704	-0.107864	-0.00977439
NOT_000544-U-1	2	166754079	166754139	Stau1	36721	GCTCCCCGCGGGCGCGGCGGAGGGGAGGGCGCGGCGGGGGGCGGGTTGACTGCGCCCCGG	35824	-0.118261	-0.0913384	-0.12445
NOT_000545-D-1	2	166797885	166797945	LOC383774	35536	TTTATAAATATCATTCTATTGAGAGGCAGCCACAGCCATTCCTTGTCATTTCGCCCAGGT	34670	-0.0297588	0.02343	0.0269618
NOT_000545-U-1	2	166797825	166797885	LOC383774	30574	ACAGAAGCAGGGAGTAAGAGGGTTGCCTGGTGTGTTCTGTTACAGCCATGAAGCTCTGCA	29780	0.0947797	0.0441748	0.0254164
NOT_000546-D-1	2	166881270	166881330	No_gene	15974	GAATCGCGGCGAGCGCGGAGCCGAAGCTCAGCCCGACTTGTTGATCTCGCGCAGGCAGCC	15527	-0.545432	0.153261	0.17057
NOT_000546-U-1	2	166881210	166881270	No_gene	39298	CGCGGCCCGGGCGATCGGCGGCGCCTCCGCCTCCACCTCGGGCTCCGGCTCGGCTCGGCG	38372	-0.0934287	0.029598	0.0112223
NOT_000547-D-1	2	166972024	166972084	Kcnb1	3613	CAAACACCGACAGTTGCTCAGGGCTGAGGCCGGTCTTGCATTTGGGGCTGGCGCCACCTG	3377	0.0828462	-0.0124347	0.00287976
NOT_000547-U-1	2	166971964	166972024	Kcnb1	41293	TCTAACATCACCACGAATCAATCGCGCTTCGGTGCCCTCCAGATTGCAGCAATGTCTTCT	40281	-0.167532	-0.0842349	0.0296862
NOT_000548-D-1	2	166975856	166975916	Kcnb1	18586	CAATTAAAACATGTCCTCTGATCATTTCTGCTCATGGAGCGGTTCTGAGATTGGAGGATG	18153	0.372281	-0.0585864	-0.000312336
NOT_000548-U-1	2	166975796	166975856	Kcnb1	19524	TTACAAGACTGGCTCAGGGTCTGTCGAGAGCTTGGGGGACCTCTCACCAATGCAGGCTTA	18997	0.206629	-0.0434658	-0.00437277
NOT_000549-D-1	2	167039953	167040013	No_gene	19498	CCACCCCGCAGCCCGCCCGCACACGCGGCCTCCTCCCTGACGCAGCCGCCCGCGCCCTCC	18945	-0.0482321	0.0381363	0.0260397
NOT_000549-U-1	2	167039893	167039953	No_gene	44695	GGGGGGGGAGGGGAAAGGGGCGCGCAGCCCGCAGCCCCGCCGGGTCTGGGCAGCCAACGC	43492	-0.00832588	0.00508696	0.00851033
NOT_000550-D-1	2	167040247	167040307	No_gene	4621	GCGGCCGAGGCCCAGGCGGCGGACCGGAGCGGCGGGAGCGGGGCCCGGGTTGGCCCTCGA	4359	-0.175159	-0.0335345	-0.178145
NOT_000550-U-1	2	167040187	167040247	No_gene	20263	GGCGAGCAGCGAGCGGCGCGGCAGCCGCAGCAGCCCCCGGCGGGCGCGCATGCTGAGCCG	19771	-0.0566337	0.0207403	0.00289983
NOT_000551-D-1	2	167040895	167040955	No_gene	30540	GTGGGGAGCTCGCACGGGAACCAAGTCGTACTAGCGAGCCGCTTCCTGCCAGCATGGGCG	29714	0.0081993	-0.00144717	0.0356902
NOT_000551-U-1	2	167040835	167040895	No_gene	23190	GGGGGCGGGGCGGGGCGGGGCGGGGTTCACGCGCGAGCACTCTAGCCGCAAGATCCTCGA	22675	-0.0444181	-0.103061	-0.108947
NOT_000552-D-1	2	167183885	167183945	No_gene	37546	TGGGGCAGGAGGGTGGACCCCTGCGCGCGCTGTCACCGGCCAGGCCCTCGGCTCTGTCCC	36606	-0.30212	-0.00475698	-0.0586541
NOT_000552-U-1	2	167183825	167183885	No_gene	6052	CCGGGGGCGCGTGTGCCATCACCGGGGAGCCAGTGCTGCGACCAGCCGCCCGGAGCCGCC	5678	0.0155091	-0.00114062	0.0655977
NOT_000553-D-1	2	167352746	167352806	No_gene	28768	CCCCGGCCGCCGCGCCCCGCGCCGGCCGGTCATTGGGCGGCGTGATATCGCCGCGGTTCC	28078	-0.159126	-0.321999	-0.436256
NOT_000553-U-1	2	167352686	167352746	No_gene	31750	CCTCGGCGCCCGCCATGGCCCGTCGCCCGGCCCGCCCGCTGCGCTCTGCCTGCAGCGGCG	30920	0.000837927	0.045616	0.0232688
NOT_000554-D-1	2	167379891	167379951	No_gene	35804	GCCACGGACGCGGGTGACGCCAGCCCGCCCCCTTCCCGCCCCTCGGGAACACGGAGGAGC	34863	0.0452857	-0.0222655	-0.0389095
NOT_000554-U-1	2	167379831	167379891	No_gene	5591	GTCCGGGACAGCGGACCGGAGCCGGGACGAGCCACCGCGTCCTCCAGCAGGGGGCGGGCG	5273	0.0436105	-0.0780666	-0.0811109
NOT_000555-D-1	2	167772145	167772205	Ptpn1	34151	CCCTTATCCGCTGCCTCCCCCGCGGACGCGCGCCCGCGCGCTCGTGCACCGAGCTGGGCC	33291	0.0318243	-0.0250194	0.0481684
NOT_000555-U-1	2	167772085	167772145	Ptpn1	27769	TTGGGTGTGGGCGGAGCGCAAGCCGCGCGCCGAAGCTGCAGGTGAGCGCGCGCACGTGCC	27122	-0.450861	-0.0167841	-0.0653233
NOT_000556-D-1	2	167772259	167772319	Ptpn1	41970	CGGACTGCCAGTGCAGCAGGCGGGGACACCGGTCCCTCCCAGCGAGGCTCGGGGGCGGCG	40940	-0.0541091	-0.0175073	-0.0131116
NOT_000556-U-1	2	167772199	167772259	Ptpn1	23698	GCAGCGGATAAGGGAGGCTGCGGCGGCTGTAGGGCTGTGCTCCGCCCTCTCCTCACCGCC	23170	-0.0222317	0.013487	0.0470457
NOT_000557-D-1	2	167897907	167897967	No_gene	13597	GCACTGCCCGCGCCGCCGCCCGCCGCTCTGCTGCGCCCGCCGCGCCCCCCGGCAGCAGCC	13186	-0.0590367	0.0616977	0.0225307
NOT_000557-U-1	2	167897847	167897907	No_gene	1084	ACGGCGATGGCGGCGAGGACGCGCCCGGGGCCTCGTCGCGCTCGGGCTCCGGCTCGAGCC	969	-0.20697	-0.0389653	-0.0143767
NOT_000558-D-1	2	167921510	167921570	No_gene	22352	CGCCTCTCGCAGAGCCGTCATGGCTTCCACGGGGGCGAGTCGCAGTCTTGCTGCGTCTCC	21858	-0.110547	-0.14611	-0.192071
NOT_000558-U-1	2	167921450	167921510	No_gene	28229	GTTCGTTGTAGGTGGGCAACAGCACCGAGTACTTGTCCTGTCGCGAGGAGCGGCCCTGCG	27525	0.180939	0.0501908	-0.0418326
NOT_000559-D-1	2	167922260	167922320	No_gene	19009	TCGGCGAGCGCGCGCGGGTACGCCACGCACTCCACCGCCGAGTTGAGACGGCGCAGCGCC	18482	0.00488727	0.0219968	0.0462403
NOT_000559-U-1	2	167922200	167922260	No_gene	16945	AACCTGGCCCGCCAGGTCCTGCACGGGGAGGCGCAGGCCGGCGAGAGCAAGGCTCGCTCG	16437	-0.213798	-0.00781963	-0.0841534
NOT_000560-D-1	2	167922523	167922583	No_gene	12351	CGCCGGGCACCGCTCCGAGCACGCCGCCGTCTGCACAGTTGGTCACTGTCTCCGGCGGGG	11896	-0.124915	-0.010297	0.0452707
NOT_000560-U-1	2	167922463	167922523	No_gene	8630	CGAGGGCCAGATGACCGTCTACCACCACGACGGCGGGCCGTGCTACCGCTGCGTGTTCCC	8245	-0.403112	-0.317776	-0.269553
NOT_000561-D-1	2	167960303	167960363	No_gene	19000	GGCCTTCTTCCCACAGCGCCAGGCCATCAAGGGCGTCTTCTACCGCAGGGCCCAACGATT	18464	-0.0347209	-0.0530411	-0.0149847
NOT_000561-U-1	2	167960243	167960303	No_gene	17781	CGTTGATGATGATCTGTCGCCTGCGGTCCCCAAGGGAGCAGCTCTGGTGCAGGTCGTCCT	17241	-0.0710048	0.0104988	0.0673131
NOT_000562-D-1	2	167971930	167971990	Adnp	17167	CCCTCTGCGGATACCTAGGAGCCCCGGAGAGGCCGCCCGGGCGATGCGGCATGCACCCAC	16706	-0.174021	-0.178709	-0.250348
NOT_000562-U-1	2	167971870	167971930	Adnp	19208	AGTCAGAGCGCACTACGCATTCCGGGGACCCCTGGAAAGGATCCGTGGCCGGACCAAACT	18709	-0.112631	-0.196382	0.0504071
NOT_000563-D-1	2	168216371	168216431	No_gene	10421	ACAGAGGAAGAGGGTGATGTCTGTCCGACATGGAAGGAAAGGGTTAAGTTTGGGCCTCAC	10102	-0.032894	-0.454154	-0.195172
NOT_000563-U-1	2	168216311	168216371	No_gene	34169	CAGGGCCCCTGGACCTCCCCATCCGGGAGCTGGGAGCCAGCCGGGAGCCTGAGCAGCGCA	33326	-0.0465993	0.0405849	0.0903828
NOT_000564-D-1	2	168309907	168309967	Nfatc2	18127	AACTGTGGACCCAGAGACAAAAGCCACGCCAGGTGTTACCAGCAATAAATCAAGGAGGCT	17587	0.26192	0.000520149	-0.00837077
NOT_000564-U-1	2	168309847	168309907	Nfatc2	9439	GCACAGCTCACCTGGTACCGCAATTAAACAATGCCTCAGCCAACACCTCGTGGCCACGGT	9006	0.163779	0.126825	0.089855
NOT_000565-D-1	2	168604041	168604101	No_gene	8866	CCGCGGTCCGGGGCTGGACCAATTAAGAGAGAATGTAAAAGCTCTCCAGCCCGCGTGGCA	8541	0.0460274	-0.109836	-0.0969838
NOT_000565-U-1	2	168603981	168604041	No_gene	20180	TCGGTGAGTCTGGGGTGGGGCCCGAACGTCTGCATTTTTAACGAGCTCCCACGTGAGGCC	19607	0.402613	-0.176835	-0.255712
NOT_000566-D-1	2	168617358	168617418	No_gene	26262	GAGGGGAGGGTCAAGATCATCGTGGGGCATCAGGTGCCTCAGACGAACGCCATAGTCCAA	25671	-0.243623	0.0764828	-0.0220651
NOT_000566-U-1	2	168617298	168617358	No_gene	733	CCTGGGATCTCCTCTGGGGTCTGGGCTACCAGGGTGGGGGGCACAATGTTGACGGCAGCT	645	-0.0969119	-0.0599184	0.0101695
NOT_000567-D-1	2	169413157	169413217	EG668954	25251	TATTCTGCATGGTGCAGAGAAAGCTTGCCCAGCTGAAGGACGGCTAATGAGGAGTAATAT	24531	0.105907	-0.0441714	0.00738589
NOT_000567-U-1	2	169413097	169413157	EG668954	22387	GACATCTTTATTTCTTGTGGCTAGGACTCAGCACACAAAAGAGAAGCTGGCATCCTCTGT	21761	0.0311565	-0.108471	-0.0297752
NOT_000568-D-1	2	169822025	169822085	No_gene	4060	CTGGGCGGTGCAGCCGGACGGCCGCAGGTAAAGGGGCGCCGGGGCCGCGTCCCCACGGCT	3756	-0.0871121	-0.0587856	-0.0835989
NOT_000568-U-1	2	169821965	169822025	No_gene	36889	CCCGACGGCCACGCCGCGCCGGGCAGGCCATTGTCTCGGCCGTCCCTCCCAGCCCCACGC	35987	-0.122976	-0.0315373	-0.0451866
NOT_000569-D-1	2	170015388	170015448	No_gene	6455	CCCGTGCTAATCACAGCCGCCTGACAAAGATGCCGCTTCCGACTCGAGCACAAGCTCCAC	6139	-0.369601	-0.215506	-0.314951
NOT_000569-U-1	2	170015328	170015388	No_gene	20442	CCTCAGCATGGCGAAAGTCCACTTTGATTGAAGTGACTCGAAAGCCATGGCAGTGCGGCG	19955	-0.177842	-0.0618154	-0.128307
NOT_000570-D-1	2	170186747	170186807	Bcas1	17510	ATAAACTATCAGCTCACGGAGAGACACAGTGAGCCTCTTTCGGGTCAGTGATGGCTGATG	17042	-0.04666	-0.0382975	0.0489924
NOT_000570-U-1	2	170186687	170186747	Bcas1	610	AAACTAACCCTGAAGATCGCCTGGAAAAGTCTCAGGAATCTTAGCTCTCAATGAATATTC	423	-0.457324	-0.165472	-0.136093
NOT_000571-D-1	2	171851388	171851448	No_gene	27981	TTCCCTTGAACTGTACCTGAGGATAAACCTTTCCTTAAATGGCTTCTTGTTGGGCACTAG	27206	0.518515	-0.0578261	0.202634
NOT_000571-U-1	2	171851328	171851388	No_gene	9269	TTCCACAGCAACGACATTACATACGTTGAGAGACGCATTATTTTTGTTACTTTTCTCGTT	8837	0.269622	-0.0486905	-0.159607
NOT_000572-D-1	2	172242157	172242217	Gcnt7	6099	CGCCGACGAAGGGCGCGTTTCCCCGCCCCAAGGATCATCCCCCTCTCACTCCCTTAAGAG	5771	0.0400071	0.0470932	-0.00747388
NOT_000572-U-1	2	172242097	172242157	Gcnt7	20700	TCCCGGTCTCTCCGGACGACATTACTATGAGGCCTTACCTGAGAGTGTCACTTCCGCGGC	20126	-0.78393	-0.205334	-0.241743
NOT_000573-D-1	2	172277727	172277787	No_gene	11564	CTGTAGGACACTTCCTTTGTGGCCAGTGTGACCAAGCAGCCTCACTTACATACAGCTTGG	11184	0.00912082	0.0488441	0.0543181
NOT_000573-U-1	2	172277667	172277727	No_gene	31496	AGGACACTAAGGTAGCCCAGAGTTCAGTCTTAATTTAGACCCACACACAGCTACTGATGT	30752	0.0623627	-0.0399521	0.0284498
NOT_000574-D-1	2	70276060	70276120	Sp5	22293	CGGAGGACGGCCACAGCGGCCATGGCTACTGCTTGAAGGCCGCTCGCTGTGGAGCAGGAC	21742	-0.0994061	-0.0468684	-0.000181984
NOT_000574-U-1	2	70276000	70276060	Sp5	9972	GGACTCGGAGGCACGCTGGGCGGCCGTTCGTCCTCGCCTTCGGGTGTCCATGCCTCGGCG	9550	0.100818	0.00575525	0.0410097
NOT_000575-D-1	2	70362984	70363044	LOC100040068	42391	TTGCTTGCACGATCCCTGGTCCGGCACGGGAGAGCCTGAAGAAGGGAGAGATCCGGAGAG	41430	-0.150773	-0.0359798	-0.00838332
NOT_000575-U-1	2	70362924	70362984	LOC100040068	25334	GATTCCCCCCGCCGAGCGGGTCCCCGCCTCCCCACTCCGCCCCCGCCTCCCCCAAGCCCA	24696	-0.0801123	-0.0294793	-0.0344316
NOT_000576-D-1	2	70626622	70626682	Tlk1	16758	CGCCCTCCCCGCCCTCGCCCCGCCCGGGCAGGGCCCTCCCCCCTCCCCCCTGCCGGCCCC	16235	-0.0636202	-0.0328646	-0.0308451
NOT_000576-U-1	2	70626562	70626622	Tlk1	44948	CGCCGCCAATGCAAACACTATCGCGAGGCTCCTGCGCCTCCGGTAGCAGCGGCGGCGGCG	43763	-0.120643	-0.0212614	-0.0078098
NOT_000577-D-1	2	70814559	70814619	Mettl8	7544	CTCCAGAGGACTCCCTTGCTGGCTAAGTCCCCAACTACTCTGTCTGTTGTCCTTGCATCT	7277	0.0254143	-0.0479989	-0.0100386
NOT_000577-U-1	2	70814499	70814559	Mettl8	4975	CAAGAGTCCTTGATGAGGCAGAATGTAAGTCAGCGAGCAAGAATCCTGTGCAGCTGGACA	4724	-0.115886	-0.0878799	-0.0497081
NOT_000578-D-1	2	71012788	71012848	Dync1i2	42202	CTCTCCAACTGTCGCCGCCGCAGATCCGCGGCGTCCCAAGCACACAAAGAGGGATGGGCG	41228	-0.174788	0.019535	0.152215
NOT_000578-U-1	2	71012728	71012788	Dync1i2	4973	CTCTGATTCTGTGTGAGACCGCGTCTCGGCGCAGCCATTTGTCCCTCGGCTCTCGCCGTA	4720	0.00569135	-0.0948881	0.0058128
NOT_000579-D-1	2	71329881	71329941	LOC100040207	32843	GGTCTGATCAAAGCAGTGCGCGTGGAGAGCCAGGAACCCACGCTTCTCCACCCAGGAAAG	32059	-0.0852	-0.0315303	-0.0499193
NOT_000579-U-1	2	71329821	71329881	LOC100040207	11718	GGGAGTGGAGAGGGGAGGGGGAGGCAGGAAGGTTGGGAGGGAAAGGAGGGGGGAGGCGGT	11321	-0.0692636	-0.0747617	-0.00742567
NOT_000580-D-1	2	71347745	71347805	Dlx2	16167	CACCCTATCCAGCTCCAGATCGGGTACCCACTTTCTGCAGTGCTTGTACACGCACCCACC	15740	-0.313722	0.01126	0.00714368
NOT_000580-U-1	2	71347685	71347745	Dlx2	3546	GGGGCGCCGGGAGTCCGCGACCGGGCGGCCCCGGGACCCGCGTGTCACGTGGCGGGCAAG	3246	-0.154053	-0.131791	-0.150703
NOT_000581-D-1	2	71587816	71587876	Itga6	3553	CCACTTGGCCTCGGTCGCCCCTGCGCGCGGCCCCACCCCCGGCCGGCTCACGCTCACTGT	3260	-0.0366849	0.0207673	-0.0658375
NOT_000581-U-1	2	71587756	71587816	Itga6	42931	TTGAGAGTCTCCAGAGAACAACGGGCTCATTGAGCAGCAGCTAGCTGCGGGCGTGGGGGA	41816	0.0158055	-0.119753	0.00283638
NOT_000582-D-1	2	71674411	71674471	Pdk1	24649	AGGGAGGAGGAGGGGTGCGCCTGGGAGGACGGGGCCCGTGCACAGAGGCCCGACGGCCCA	24025	-0.0724271	-0.0297473	-0.0195672
NOT_000582-U-1	2	71674351	71674411	Pdk1	21553	TCTATGCGCGCTTCTCGCCGTCGCCACTCTCCATGAAGCAGTTCCTGGACTTCGGTGAGG	20962	-0.33601	-0.26596	-0.0140756
NOT_000583-D-1	2	72300129	72300189	No_gene	39199	TCTTTTTTCCGTGCCTGGCTACTCTGATCCTTTCTTGCCCGGGTGAAAGAACTGAGTGGC	38179	-0.0228549	-0.0431056	-0.0743924
NOT_000583-U-1	2	72300069	72300129	No_gene	21889	GAGGAAGGACTGGGGGTTGCAAAAGCCTGCTACCAGATGAGGATAGAGGGAGGGAGCCCC	21288	-0.336057	-0.0890415	-0.159666
NOT_000584-D-1	2	72325061	72325121	No_gene	10442	CTCGTGGAATAAAAGAGTTTTACGATCATGAAAGCAAGCAAAGGAAATTAACCATGGGAA	10144	0.656431	-0.0418924	-0.0460257
NOT_000584-U-1	2	72325001	72325061	No_gene	756	GAAACGCTCAGCTGGCACTGTGTCTCCACGGGGTCACACCCTGGGTTAAGTGTGTAAAAC	691	0.208465	-0.0597309	0.0730769
NOT_000585-D-1	2	72613687	72613747	No_gene	19389	CTTCCATCTCGGGTAGCAGATTGGAAAACATAGTTGCGGTTTTCAATCACTGAATGGGAT	18896	0.169238	0.05018	0.187184
NOT_000585-U-1	2	72613627	72613687	No_gene	5205	CGCTTAGGGACCTGCGGCGCATCTACATAAATCAGCAGAGAAAGGAACCCATTACCAGCA	4845	0.190068	0.0425286	0.118882
NOT_000586-D-1	2	73074154	73074214	Sp9	32933	GGAGGCCAGGCAGAAGGCGCTGTTGGCGGCTCCCGAGCCACCCGCCAGGCTGCCCGAGCC	32069	-0.0700059	0.0607935	-0.0546127
NOT_000586-U-1	2	73074094	73074154	Sp9	22301	AGCGCTCCTCGTCCAGCTGCAACCTCGGCTCCAGTCTCTCCGGCTTCGCTGTGGCCACGG	21758	-0.0762593	0.000631793	0.032797
NOT_000587-D-1	2	73074288	73074348	Sp9	38018	TGCACCTTGGAGATGAAGGCCGACTGGCCGCCCGCCTCCTGCGGGGACACGCCGGCCGCC	37032	-0.0592783	0.0206899	-0.0134726
NOT_000587-U-1	2	73074228	73074288	Sp9	42101	CCCACGTCGTCCGCCTTCAGCAGCGACTATGGCGGCCTTTTCTCCAACTCGGCGGCGGCG	41029	-0.0171647	0.0051231	-0.202952
NOT_000588-D-1	2	73074771	73074831	Sp9	32315	GCGGAGCGCGCCGAGCTGCCCCCGGCGGCGGCCGCCGCTGCGCCCGAAATCATAGCGCTG	31523	-0.161919	0.0412193	-0.042436
NOT_000588-U-1	2	73074711	73074771	Sp9	33896	CAGGACGGCTTCAAGCCGGTGCTGCCCTCTTACTCGGACTCCAGCGCAGCGGTGGCCGCG	33123	0.0724985	0.0888636	0.0067514
NOT_000589-D-1	2	73074804	73074864	Sp9	10356	CAGTCGCAGGTGGCGCGGCCCGAGTAGCGACGGGCGGAGCGCGCCGAGCTGCCCCCGGCG	9974	-0.16193	-0.176098	-0.168542
NOT_000589-U-1	2	73074744	73074804	Sp9	21304	TCGGACTCCAGCGCAGCGGTGGCCGCGGCGGCCGCCAGCGCTATGATTTCGGGCGCAGCG	20807	-0.152428	-0.250847	-0.351095
NOT_000590-D-1	2	74087958	74088018	No_gene	10948	GAGCTTGAGGTCAGGCGTCTTCAAGAAGCAATCCCTTCTGCAATAAGGGGCTGAACATCC	10638	-0.1188	-0.00078498	0.0339697
NOT_000590-U-1	2	74087898	74087958	No_gene	29428	TATTTGATAAGGTTCAGCAAAGAGACAAAGACTCGGCTAGCATACTAACACGGCAGCACC	28699	-0.269878	0.0438455	0.118351
NOT_000591-D-1	2	74240504	74240564	No_gene	41093	CAATTAAAACATGTCCTCTGATCATTTCTGCCCATGGAGCGGTTCTGAGATTGAAGGATG	40057	0.314797	0.0253713	0.0091635
NOT_000591-U-1	2	74240444	74240504	No_gene	35419	TTACAAGACTGGCTCAGGGTCTGTCGAGAGCTTGGGGGACCTCTCACCAATGCAGGCTTA	34607	0.231452	-0.014268	-0.00900785
NOT_000592-D-1	2	74456666	74456726	Evx2	41968	AGCGGTAGCTCGGCGCCCTGCTCGTGCCTCAGTTGTCACAGCAGCCAGTCTGCAGCGGCG	40936	0.0679803	-0.0185612	0.0427586
NOT_000592-U-1	2	74456606	74456666	Evx2	6927	CCGCCGCCGCCACCGCCGCTGCCACCGCCGCCCCGGGAGCCCAGCGCTGCCGCTGCAGCG	6568	0.00040849	-0.152872	-0.00578091
NOT_000593-D-1	2	74456975	74457035	Evx2	38526	TTTCACTCGCACGTGCCGCTGCACTACTACCCGCACGTGGGCGTCACCGCGGCTGCAGCA	37529	-0.0493631	-0.0694767	-0.125199
NOT_000593-U-1	2	74456915	74456975	Evx2	28560	TCCAGAGGACGGATGGATGTGGCGAAGGGCGAGGATGCTGCCGCCGCCGCTCCCGAGGCT	27839	-0.0323418	-0.0388522	0.0488697
NOT_000594-D-1	2	74459930	74459990	Evx2	43102	GTCTCCTCCGAAATTGCCTCCGCTACCGAGAGCCGCAAGAAGCCTAGTCATTATTCCGAA	41981	0.0859522	0.0557725	0.143148
NOT_000594-U-1	2	74459870	74459930	Evx2	2310	CCGCTGGGGGAGCGCAGTGCGGAGCAGCCCACCTCCACGTCGCTGCTCATGTCGGCCTCG	1984	-0.0466555	0.00663286	0.00090598
NOT_000595-D-1	2	74469314	74469374	Hoxd13	31777	CGCTCAGAGGTCCCTGGGTAAGCGAAGCTGGATGCTGCCGCCGCTGCCGCCGCCGCTGCT	30974	0.0224438	0.0591394	0.0746827
NOT_000595-U-1	2	74469254	74469314	Hoxd13	19486	TGTCGCGGCTTCCTGTCGGCGCCGGTGTTCGCGGGGACACATTCCGGACGCGCGGCGGCG	18921	0.0296356	-0.0210102	-0.181442
NOT_000596-D-1	2	74469467	74469527	Hoxd13	14134	TTGCCGAAGTGGTAGCCATAGCCCAGCGCGGGAGCGCCCGGCGGTGCTGCAGCGGTCGCG	13742	-0.0348365	-0.0136357	-0.0476202
NOT_000596-U-1	2	74469407	74469467	Hoxd13	18854	TCCTCGGCTGTGATCGCCACTCGCCCCGAGGCTCCTGTGGCCAAAGAGTGTCCCGCGCCA	18345	-0.0212552	-0.1067	0.00199019
NOT_000597-D-1	2	74483697	74483757	Hoxd11	2063	TGATCAAAGCCCTGGGGCAGGATGCCGTTGCGACCCACGGCGCTGTAGAAGTTAGAGGCT	1836	-0.24865	0.0869053	0.0120768
NOT_000597-U-1	2	74483637	74483697	Hoxd11	37615	GACGTGCTCTTCAAGGCTCCCGAGCCGGTGTGCGGCGCTCCCGGGCCGCCGCACGGTCCG	36742	0.0236757	-0.181703	-0.115163
NOT_000598-D-1	2	74498578	74498638	Hoxd10	24382	CCAGCCCGGCCTGGCCCGGCTCAGCCCGCCCTGGTGGCGGCGGCGGCCACAGGCCTAACT	23838	-0.0306168	-0.0216224	-0.0401557
NOT_000598-U-1	2	74498518	74498578	Hoxd10	19441	TGGAGATCGCAGGACCCAGAGAGGCAAGAAGAGATGAACAAATAGTCCCCAGCGCCTCCT	19000	-0.0817185	-0.124247	-0.110656
NOT_000599-D-1	2	74506372	74506432	Hoxd8	1286	GCGGCCGCCGCCTTGTACTTGGAGTACAGCGGGTTCACGAAGTACGAGCTCATCGGGGCG	1019	-0.153845	-0.281938	-0.157623
NOT_000599-U-1	2	74506312	74506372	Hoxd8	13026	GAGGCCCCCGCGGCGGCGCGACCGAGCTGAGGCGCGCCCCTTACCGGCTCCGCGCCGCCG	12559	-0.414855	-0.193781	-0.288516
NOT_000600-D-1	2	74506432	74506492	Hoxd8	34121	TCGTAGTAAGTGGGATTGATGGCCTCGCCCGCCGCGGCCGCCGCAGCCGCCGCCGCCGCC	33232	-0.0651879	0.0118271	-0.00313816
NOT_000600-U-1	2	74506372	74506432	Hoxd8	6851	GCGGCCGCCGCCCCGATGAGCTCGTACTTCGTGAACCCGCTGTACTCCAAGTACAAGGCG	6585	-0.0555005	-0.117339	-0.132114
NOT_000601-D-1	2	74506459	74506519	Hoxd8	26368	CCGCTGACCTCGGGTGCAAAATGACAGTCGTAGTAAGTGGGATTGATGGCCTCGCCCGCC	25713	-0.305226	-0.301951	-0.148605
NOT_000601-U-1	2	74506399	74506459	Hoxd8	28451	TTCGTGAACCCGCTGTACTCCAAGTACAAGGCGGCGGCCGCGGCGGCGGCGGCGGCTGCG	27790	-0.106258	-0.0337259	-0.0549003
NOT_000602-D-1	2	74506523	74506583	Hoxd8	17669	CGGGTGCGCGTGCGGGAAGCCGGCGGCGCTGTTGCCATAGAGCTGCAGGGCGGCGGCGTG	17188	-0.0644638	0.0526372	-0.0071429
NOT_000602-U-1	2	74506463	74506523	Hoxd8	3255	CCGCGGCGGGCGAGGCCATCAATCCCACTTACTACGACTGTCATTTTGCACCCGAGGTCA	3008	-0.306552	-0.199468	-0.0749403
NOT_000603-D-1	2	74512917	74512977	Hoxd3	9306	GAGAGGCGGCTGGTGGCTCGGCGCCCGGGGCTCCTTCCGGGCTCCCCGCCGGCTCTGGAA	8911	-0.0630755	-0.00967235	-0.0296068
NOT_000603-U-1	2	74512857	74512917	Hoxd3	7426	GGTCCGCAGCGGCCTGGGCTCCCGCCGCGACTCCACCGCAGCTCGCCCCCGGTCGCGATT	7048	-0.100172	0.00104106	-0.0421078
NOT_000604-D-1	2	74534066	74534126	Hoxd3	4252	TCTCTCTCTCTCTCACACACACACACACACACACACACACACGCGCGCGCGCGCGCGCCC	3965	0.173121	0.0474922	0.100959
NOT_000604-U-1	2	74534006	74534066	Hoxd3	9232	GTGGCTTGGATGGTGACCTTTGGTTCAGCGAAGCTTTGCACTTATGAAAAATTACTAGGG	8931	-0.00123717	0.0133551	-0.00601868
NOT_000605-D-1	2	74550541	74550601	Hoxd3	32092	CTTGTTTATAATTTATGAAGTTTTAAATGGTTGTGCCGCGGGCCCAGCTCTCTCCGGCGG	31255	0.137636	-0.106513	-0.0585323
NOT_000605-U-1	2	74550481	74550541	Hoxd3	9674	GCACACTCACTCCTAGCGTGGGTGGGGGCGGCGGCGAGTTCTGGGAGGGCACACTCCCAC	9301	-0.11864	-0.0507616	-0.0610303
NOT_000606-D-1	2	74553749	74553809	Hoxd3	25752	CGTGTGGCCGGCCGCGCGGACCAAGCCGGCTTTGTGCCGAGCGTCCGACCTCCCGGGCAG	25177	-0.353725	-0.190531	-0.111236
NOT_000606-U-1	2	74553689	74553749	Hoxd3	3908	GTAAGCAGGAGGCTGGTGTGTTTTCCAGTCTCAGAACTCCGGCCGCCCGCGGGAACAATA	3623	-0.264181	-0.0715811	0.00369819
NOT_000607-D-1	2	74553915	74553975	Hoxd3	16019	GACACACACACACAGAGGAACCCCACTCCCCATCCCGCCTCCAGGGCGGGCGCAGAGGAC	15616	0.0656254	0.104711	0.165827
NOT_000607-U-1	2	74553855	74553915	Hoxd3	29271	CCGCGTCCACCTGGAACTCTTCGAGAAAGACAAACGGTGAGTTAATCACCCTACCGGCTG	28559	-0.14682	-0.107095	-0.407095
NOT_000608-D-1	2	75460605	75460665	Hnrpa3	2927	GGCGGCCATTGCGGGCCACTGCGCCATTTCGTAACGCGGCGGCGGCGGATCAATGTCAAT	2695	0.0208827	-0.0961213	-0.00752605
NOT_000608-U-1	2	75460545	75460605	Hnrpa3	7166	GGTTGGGAGGAGGCGGTGGGGGAGGGGAGGAGCACATCCGGGCGAGCGAGCAGGCGGGCG	6872	-0.144105	-0.0394111	-0.0581975
NOT_000609-D-1	2	76207388	76207448	Osbpl6	34324	CCGGAGGCGCGGAGGACGGGCGCCGCCTGTGCCGAGCTGTGGTCTCCAGCGCGGACAGCG	33462	-0.198232	-0.00496319	0.0217324
NOT_000609-U-1	2	76207328	76207388	Osbpl6	22059	AGCGCGCCCCGCCCGTGGGAGAGGAGGGGCTGCGGCGCGGAGGACCACTGGAGGCGCCGC	21452	-0.0951782	-0.129565	-0.111836
NOT_000610-D-1	2	77081380	77081440	No_gene	32268	GCCGGCGTCCCCGCGTCGTCCCCAACGCCCGCCAGCCCGGCCCGCGCCAGCCAGGTGAGT	31430	-0.171283	0.0439671	-0.00931203
NOT_000610-U-1	2	77081320	77081380	No_gene	34827	CGCCCTCCCGCCCGCGCCACGCGCGTCCCTGTCCCGCGCGGCCTGCGCCCCCCGCCCCGC	33948	-0.10117	-0.0319621	-0.0365273
NOT_000611-D-1	2	77081638	77081698	No_gene	1055	GGACCACAGGACGTCAATCCCAAGTGCCCCGCCCCCTTCCGCGCCGGGCGGGGTCTCCGC	911	-0.339889	-0.180514	-0.205781
NOT_000611-U-1	2	77081578	77081638	No_gene	5782	CCGGCCACCTCCCGGCACCCGCGGCCTGGCCCTGTCCGCGCGACCTCGCGTGCGCCCGTG	5480	-0.0538469	0.0276503	0.0156667
NOT_000612-D-1	2	77212906	77212966	Zfp533	27712	CTTGCATTCCAGAAAGATCTGATGAAGCCTCTGGCCCCTACGTTCCTGTCTTCACCCCTG	27010	-0.0824161	-0.00800031	0.0614119
NOT_000612-U-1	2	77212846	77212906	Zfp533	9531	GCAGCCTGGAACAGAGAGGCGGATGGCCGAGGTGGCAGTGACAGCGCAGAGGACACGGCT	9185	-0.067192	-0.0510532	0.0391421
NOT_000613-D-1	2	77617610	77617670	Zfp533	544	GGCACACGCCCCTCACCTGGGCGAGGCCAGGCGCGCAGGCGCCGAGCGTGGAGACCGCGA	460	-0.121281	0.0204748	-0.047014
NOT_000613-U-1	2	77617550	77617610	Zfp533	4311	GGCGACAGCTCTGCGCCGCGGGCCCCCGGAACTGTCCGACCCAGCGGGAGCGCGGGCTGA	4081	-0.135071	0.0559707	-0.0277864
NOT_000614-D-1	2	79259777	79259837	Neurod1	42856	ATGGGCCCCAGCGCCGGACTCCACCGAGCGCTCTGCATTCCAGCTGGGTGCAGTTCAGGT	41835	0.0117835	-0.127999	-0.0285428
NOT_000614-U-1	2	79259717	79259777	Neurod1	36669	CTTTGTGAAAGTATGTGTGTGTTGCGGGAAGGCGCAAGACTGCGGGACGGGGGGCGGGGG	35725	0.0945858	-0.00768927	0.0184078
NOT_000615-D-1	2	80381808	80381868	Nckap1	3980	GCGGGCCTGAGGGAGGCGGCGAGCCGGGGAGTAGCGCGCCCGGCGGCGGTGGCGGCGGCG	3765	-0.0684904	-0.0311941	-0.04291
NOT_000615-U-1	2	80381748	80381808	Nckap1	6362	GATGGTGAGCTTCTCCGCCAGCTTCTGCTGACTGGGCTGCAGCACGGAGCGCGACATGGT	6123	0.0547302	0.0394103	0.0637866
NOT_000616-D-1	2	81310740	81310800	No_gene	21037	TTACAAGACTGGCTCAGGGTCTGTCGAGAGCTTGGGGGACCTCTCACCAATGCAGGCTTA	20453	0.209046	0.0139864	-0.00971448
NOT_000616-U-1	2	81310680	81310740	No_gene	4614	CAGTTAAAACATGTCCTCTGATTATTTCTGCCCATGGAGCGGTTCTGAGATTGGAGGATG	4345	0.294687	-0.0374551	0.00616808
NOT_000617-D-1	2	81594701	81594761	No_gene	12340	TTACAAGACTGGCTCAGGGTCTGTCGAGAGCTTGGGGGACCTCTCAGCAATGCAGGTTTA	11874	0.290013	-0.024029	0.00397958
NOT_000617-U-1	2	81594641	81594701	No_gene	17558	CAATTAAAACATGTCCTCTGATTATTTCTGCCCATGGAGCGGTTCTGAGATTGAAGGATG	17135	0.302964	-0.0621058	0.00931191
NOT_000618-D-1	2	81633989	81634049	No_gene	9940	AGAGGAATCATACATCTGCTCATGTACACACATACACCACCACCAACGCCGCTGCCGCTG	9654	-0.0437451	0.00775324	0.0216051
NOT_000618-U-1	2	81633929	81633989	No_gene	24061	GTGGTGGTGCTGGTGGTGGTGATGCTGGTGGCAGCGAAGGTGGTGGCGGAGGAGGAGGTG	23379	-0.0131446	0.0809911	0.0865652
NOT_000619-D-1	2	82921220	82921280	No_gene	9390	TTACAAGACTGGCTCAGGGTTTGTCGGGAGCTTGGGGGACCTCTCACCAATGCAGGCTTA	9077	0.105904	-0.0188178	0.0539068
NOT_000619-U-1	2	82921160	82921220	No_gene	14452	CAGTTAAAACATGTCCTCTGATCATTTCTGCCCACGGAGCGGTTTTGGGATTGGAGGATG	14034	0.335179	-0.0485702	0.0263602
NOT_000620-D-1	2	83613669	83613729	D430039N05Rik	17214	AGCTGCTGCTGCTGCTGCTGCTGGATGAGGCTGAGGTCGGAGCGACTGAGTTCGGCTCTA	16795	0.163554	0.149002	0.182298
NOT_000620-U-1	2	83613609	83613669	D430039N05Rik	41783	GTCCCCTGCGCCCTGCTCCTCGGCCTGGCCGCTGTGCTGCTGAAGGCGCGGCTGGTCCCC	40743	-0.027205	0.0524995	0.00565821
NOT_000621-D-1	2	84367770	84367830	No_gene	16618	CAATTAAAACATGTCCTCTGATCATTTCTGCTCATGGAGCGGTTCTGAGATTGGAGGATG	16127	0.306168	-0.113873	0.0165956
NOT_000621-U-1	2	84367710	84367770	No_gene	27552	TTACAAGACTGGCTCAGGGTCTGTCGAGAGCTTGGGGGACCTCTCAGCAATGCAGGCTTA	26863	0.281786	-0.0683697	-0.0165858
NOT_000622-D-1	2	84515645	84515705	Zdhhc5	38730	GCCCTACCCCTCCTCGGGCTGTACGGGCCCCGAAACGGACGCCCGCAGACTAAGAGAGCC	37762	-0.476512	-0.115105	-0.250483
NOT_000622-U-1	2	84515585	84515645	Zdhhc5	21577	GAAGGGGCGGCGGCTCCGCAACTGGGCAGCCGGGCACCAACCGGGTCCAAGCCCCGGCGG	21009	-0.0649731	-0.0117835	-0.0648681
NOT_000623-D-1	2	84515997	84516057	Zdhhc5	31671	GCGCCCGCGCCCGGGAGCCAATGGGAACGTCGTGAGGCTACAGACCGGAGGCTGAGGGCA	30931	-0.0406375	0.114409	0.160831
NOT_000623-U-1	2	84515937	84515997	Zdhhc5	25233	ACGCCCGCCCCGCCGCCGCGCGCTCCCGACGGCCGACGCTCGCCTCTGTGCGGCCGGCGC	24664	-0.0910594	0.10835	0.0292246
NOT_000624-D-1	2	85497357	85497417	Olfr1008	25282	CAATTAAAACATGTCCTCTGATCATTTCTGCCCATGGAGCGGTTCTGAGATTGAAGGATG	24593	0.361145	-0.0797442	0.0270825
NOT_000624-U-1	2	85497297	85497357	Olfr1008	33332	TTACAAGACTGGCTCAGGGTCTGTCGAGAGCTTGGGGGACCTCTCACCAATGCAGGCTTA	32520	0.226455	-0.0435715	0.0110953
NOT_000625-D-1	2	86145757	86145817	Olfr1055	3928	TTACAAGACTGGCTCAGGGTCTGTCGAGAGCTTGGGGGACCTCTCACCAATGCAGGCTTA	3662	0.21999	-0.0120546	0.0116264
NOT_000625-U-1	2	86145697	86145757	Olfr1055	20908	CAATTAAAACATGTCCTCTGATCATTTCTGCTCATGGAGCGGTTCTGAGATTGGAGGATG	20368	0.377732	-0.00801117	-0.0088314
NOT_000626-D-1	2	86166999	86167059	No_gene	12888	ATTCCTCTCTTACAGCTCGAGCGGCCTTCTCAGTCGAACCGTTCACGTTGCGAGCTGCTG	12453	0.0931727	0.0179822	0.06187
NOT_000626-U-1	2	86166939	86166999	No_gene	28098	GCTCTGAGCACTGAAACTCAGAGGATAGAGTCTGTCTCCCAGGTCTGCTGATAGACTGTT	27435	0.15921	0.122903	0.165629
NOT_000627-D-1	2	86299751	86299811	Olfr1075-ps1	18986	TGAGGAAGTCAGACGCAGGTCATAATACCTGGCAGCCATCCTGGGTGCCATCTCTGGGCG	18436	0.0610862	0.00519385	-0.0244727
NOT_000627-U-1	2	86299691	86299751	Olfr1075-ps1	2023	TCCATCACTTGATATGCACGCACTGATAAGTGTATATTAGCCCAGTGTGAGGGAGTGTAT	1763	0.0945631	0.0274987	0.0663536
NOT_000628-D-1	2	86302865	86302925	GA_x5J8B7W4CQV-104617-103730	38574	TGAAGAAGTCAGGTGCAGGTCATAAGACTTGGCAGCTGTCCCGGGCACCATCTTGGGGTG	37622	0.0418652	0.0419433	0.0688859
NOT_000628-U-1	2	86302805	86302865	GA_x5J8B7W4CQV-104617-103730	3465	CCTAAGACAGGCATTCTCTCTGCCAAAATAATAAATAAGGGGGAGATGTGAGGAGCAGAT	3253	-0.0108532	0.0131253	0.011486
NOT_000629-D-1	2	87674830	87674890	Olfr1152	27105	GGACAAGATCTATGTGTTGATTAATTTCTGCCCATGGAGCATTTTTGGGATTGGAGGATG	26489	0.140232	0.0111257	0.102125
NOT_000629-U-1	2	87674770	87674830	Olfr1152	11280	TTACAAGACTGGCTCAGGGTTTGTCGGGAGCTTGGGGAACCTCTCACTAATGCAGGCTTA	10960	0.0946307	-0.10905	0.0709036
NOT_000630-D-1	2	87736968	87737028	No_gene	37413	CAGTTAAAACATGTCCTCTGATTATTTCTGCTCATGGAGCGGTTCTGAGATTGGAGGATG	36513	0.398564	0.0255284	-0.0192079
NOT_000630-U-1	2	87736908	87736968	No_gene	11591	TTACAAGACTGGCTCAGGGTCTGTCGAGAGCTTGGGGGACCTCTCACCAATGCAGGCTTA	11238	0.215339	-0.00475627	0.0135037
NOT_000631-D-1	2	87974716	87974776	No_gene	25957	CAATTAAAACATGTCCTCTGATCATTTCTGCTCATGGAGCGGTTCTGAGATTGGAGGATG	25247	0.339008	-0.081899	0.00684294
NOT_000631-U-1	2	87974656	87974716	No_gene	37681	TTACAAGACTGGCTCAGGGTCTGTCGAGAGCTTGGGGGACCTCTCACCAATGCAGGCTTA	36705	0.223817	-0.00429051	-0.00475402
NOT_000632-D-1	2	89981193	89981253	LOC627525	16245	CAATTAAAACATGTCCTCTGATCATTTCTGCCCATGGAGCGGTTCTGAGATTGAAGGATG	15727	0.378874	0.0697459	0.00888645
NOT_000632-U-1	2	89981133	89981193	LOC627525	35394	TTACAAGACTGGCTCAGGGTCTGTCGAGAGCTTGGGGGACCTCTCACCAATGCAGGCTTA	34558	0.224117	-0.0354104	0.00209569
NOT_000633-D-1	2	90167171	90167231	LOC668629	1894	TTACAAGACTGGCTCAGGGTCTGTCGAGAGCTTGGGGGACCTCTCACCAATGCAGGCTTA	1675	0.21185	-0.0594036	0.00196289
NOT_000633-U-1	2	90167111	90167171	LOC668629	17290	CAATTAAAACATGTCCTCTGATCATTTCTGCCCATGGAGCGGTTCTGAGATTGAAGGATG	16778	0.367202	-0.084209	0.00390478
NOT_000634-D-1	2	90381300	90381360	Ptprj	26449	CACGCGCGGAGGGTGGGCGCCGCTCGCTCCGCCCCGCGAAGCCCCTGCGAGTCTAAGGCC	25706	-0.0603474	-0.0396645	0.0206443
NOT_000634-U-1	2	90381240	90381300	Ptprj	11801	GGGACATGGCAGCGGCGGCGGCGGCGGCCACACGGCGGAGCCTAGCGCGCCTGGCGCGGA	11482	-0.0648671	-0.00662262	-0.0302261
NOT_000635-D-1	2	90546605	90546665	Rpl30-ps3	11976	CCCTTACCTTCTGAAGGCGAGTCCTCTGGGGCAGCGGAGGCAGGCACCGCGGGCGACGTC	11659	-0.0297866	-0.00146048	0.00640195
NOT_000635-U-1	2	90546545	90546605	Rpl30-ps3	23981	CCCGAGGCAGATTCGACTGCGGCGGCGACAAGCCAGTCAGCGCCGGCAGCAGCGACGGCG	23388	-0.18526	0.0345524	-0.0435584
NOT_000636-D-1	2	90741490	90741550	Cugbp1	44387	GCGGCGCCTCCCTCCAGCCTCCCTCTCTTTCCCTCCCTTCATCCCGCGGCCCGTTATCCT	43243	0.00178485	-0.0289844	0.00739334
NOT_000636-U-1	2	90741430	90741490	Cugbp1	38121	GGAGGAGCAAGGCAGCAGCTGAGGCAGCGGCGGGCTCAGGTGCAGCCGCTGGTGAGTGCG	37236	0.0571552	-0.000851561	0.0323837
NOT_000637-D-1	2	90870609	90870669	Slc39a13	30207	GAGGGCCTGCCTTGGTCCCAGTGAAGCTTTGCTCGTTTGTTTGTGCTGGTGTTGGCAGTG	29395	0.0633084	0.11531	0.11516
NOT_000637-U-1	2	90870549	90870609	Slc39a13	13354	TATGTCTGGAATCTTCAGGCCATAATTAGTGACCCCTGCCCCAGCCCTCCCCGACCCCTC	12873	-0.229242	-0.030891	-0.00348481
NOT_000638-D-1	2	91258526	91258586	Lrp4	10629	ACCGTGTGCGCAGAGCAGGGCGCCAAGCAGCAGCGCGCCCCACCACCGCCTCATGGTGCT	10179	0.028486	0.0274061	-0.0097705
NOT_000638-U-1	2	91258466	91258526	Lrp4	22492	CTCCGCCCCGGCGTCCCTTGGGAGCCCGCGGGACCCCCGGGCCGGCAGGGAACGCCGGCG	21968	-0.197188	-0.186281	-0.107835
NOT_000639-D-1	2	91421125	91421185	Ckap5	32259	CCACTGCTCCTCCCATCTGCAGTCTGATACATACAACCAGTTTGTGTACAATGGCCTGCA	31412	-0.244507	0.0774516	-0.0189398
NOT_000639-U-1	2	91421065	91421125	Ckap5	26952	GCTGCCCACCCTCGGCACTCTGCAGCTTTAGTTACTGATCTAGAAGCCCTGTAGTGTGAA	26191	-0.0630363	-0.0620846	-0.0195157
NOT_000640-D-1	2	91519272	91519332	D230010M03Rik	2527	GGGGGCAAAGTCCTAGTCCAAGAGAACACTGTATAATGTGTGACTGTCCTGACAAACAGA	2242	0.302552	-0.0675121	0.10994
NOT_000640-U-1	2	91519212	91519272	D230010M03Rik	37858	CTCCCCTTGGTTCTCAGGGCCCGGTGTCTGATGAGGATTGTGAAGAAGTCACACTCTGTG	36887	0.211547	-0.0275636	0.00392174
NOT_000641-D-1	2	91764489	91764549	Dgkz	26740	GAGGGGGCGTGCTCGGCGGCGGGCGGGCAGGCAGAGGCCCGGCCAGCTATGCGGGGTCCT	26109	0.0266288	0.0335166	0.0037295
NOT_000641-U-1	2	91764429	91764489	Dgkz	27668	CTCGCGCCCCACTCCCAGGTGCCGGGGAAGCAGCCTCCGCTTCAGGAAGTGCCGACAGCC	26923	-0.00327205	-0.0105301	0.016396
NOT_000642-D-1	2	91984137	91984197	No_gene	1686	GTGAAGTAGGGCAGCAGCAGCCAAACTCCGGTGCAGCGGCGGCGGCGGCGCTGGGGCCGA	1451	0.0594086	0.0765515	0.0787075
NOT_000642-U-1	2	91984077	91984137	No_gene	6965	GGAGGGGACCGGGGCTCGGGCCTGGCCGGGGCTGCGACGCGGCGGCGGGCCGGGAGTTTG	6643	-0.0114802	-0.0203142	-0.108042
NOT_000643-D-1	2	91986202	91986262	No_gene	30887	GGACCAAACGGAAAGAGTCCCACTCCGCGCGCCCCTCCCCCCGCGGCCCGGGGGGGAGGG	30064	-0.118124	-0.138628	-0.183361
NOT_000643-U-1	2	91986142	91986202	No_gene	4395	GGCCGGCCGCCCCGGGACCCCGCGCGGGCCGGGGACTCGCAGGCCCCTCAGAGAGGGGCC	4080	-0.11417	-0.0485071	-0.175991
NOT_000644-D-1	2	92190239	92190299	Mapk8ip1	11867	TAGCGGACGGGAGAGGCCCAGTGCTTCTGTCTCCGCCTGGCTCCCAGTGTTTCTCCCCTT	11446	-0.0255569	0.0713441	0.0297682
NOT_000644-U-1	2	92190179	92190239	Mapk8ip1	11844	CGCAGGAGGGGTGGGTCTGATGCCTCTGTGCCCCGCCTCCCAATCGGACGAGTCCATTCT	11402	-0.047612	-0.046083	-0.00784259
NOT_000645-D-1	2	92286025	92286085	No_gene	26925	GAACTCGCTCCTCCACCCTCCACCTTCCAGGCACAGGGCAGCTGCACCTTGTGCAAAACC	26304	0.0303853	-0.0419768	-0.0379262
NOT_000645-U-1	2	92285965	92286025	No_gene	39326	GAGGGGAAAAAGAAATGGCAGTCTTACAGAAGAAAGATACCACTCCAGGGACCGGTTTAT	38426	-0.0165361	0.1342	0.0417764
NOT_000646-D-1	2	92846496	92846556	LOC100042784	7160	GCACTCGCCCGCCTTGTTCCACTGTAGCCTTTTCCTCGGCTCCGCCGCGCGCTGACGGAC	6860	0.0336074	0.0294205	0.028277
NOT_000646-U-1	2	92846436	92846496	LOC100042784	2700	CCCCCTGTCTACGCGCTCTCTTTGCGAACGCCGGGCCCGAACAGCCGCTCCCATTGGCCG	2415	0.00548193	-0.0158869	-0.01426
NOT_000647-D-1	2	92846886	92846946	LOC100042784	40796	AGCGAGTCGCCGCCGCGCTGCCGCTGGCGCTGAAACTTTGCCCGGCCGGGGACCCCGCGC	39807	-0.0670228	-0.0717347	-0.133074
NOT_000647-U-1	2	92846826	92846886	LOC100042784	36724	GCTCCCACGCGGGGCGGCGAGCCGGGCCGGGGCCGGGGCGGCGGGACGCGGCGGGACGGG	35830	0.10503	0.0714026	-0.074258
NOT_000648-D-1	2	93630794	93630854	No_gene	18766	TTACAAGACTGGCTCAGGGTCTGTCGAGAGCTTGGGGGACCTCTCACCAATGCAGGCTTA	18338	0.213663	-0.051312	0.00763042
NOT_000648-U-1	2	93630734	93630794	No_gene	10163	CAATTAAAACATGTCCTCTGATCATTTCTGCTCATGGAGCGGTTCTGAGATTGGAGGATG	9760	0.325519	8.0986e-05	0.00700051
NOT_000649-D-1	2	93757587	93757647	LOC620695	23509	CCCCCGGAGAGCCCGGGCGCCCCGCCACCCCCCGGCTCCGCACCCGCCGACGGCGCCATG	22969	-0.210569	0.00085763	-0.0715429
NOT_000649-U-1	2	93757527	93757587	LOC620695	13852	ACGAAGTGTGGCATCACCGCTTGGTAGCTGGAGCAGATGCCCATGAGCTCGCCGGGCTTG	13521	0.026039	-0.023666	-0.0285708
NOT_000650-D-1	2	93757654	93757714	LOC620695	34668	AGATTTGGATCCCCCGCCCGGAGAGCCCCAGGCTGTCGCCTCCCGGGGGACCCCGGAGCC	33805	-0.054485	0.0382659	0.0163231
NOT_000650-U-1	2	93757594	93757654	LOC620695	25563	CCATGGCGCCGTCGGCGGGTGCGGAGCCGGGGGGTGGCGGGGCGCCCGGGCTCTCCGGGG	24977	-0.103409	-0.134732	-0.0793754
NOT_000651-D-1	2	94240424	94240484	Api5	30429	TACATATACATATACATATACATATACATATATACATATATATATATGTGGGAAGTGGGT	29664	0.0877486	-0.0336656	-0.0471988
NOT_000651-U-1	2	94240364	94240424	Api5	8329	GAGGAACTGTCCAGCCTGGCAGGCAGCCCATGCAGTAAACAAGTGGGTTTCACGGGGCCT	7987	0.00727618	0.0448491	0.0778715
NOT_000652-D-1	2	94406540	94406600	No_gene	12460	TTACAAGACTGGCTCAGGGTCTGTCGAGAGCTTGGGGGACCTCTCACCAATGCAGGCTTA	12112	0.219644	-0.0707821	0.00127593
NOT_000652-U-1	2	94406480	94406540	No_gene	17080	CAATTAAAACATGTCCTCTGATCATTTCTGCCCATGGAGCGGTTCTGAGATTGGAGGATG	16701	0.307575	0.074107	0.0037705
NOT_000653-D-1	2	98020748	98020808	No_gene	34138	CATGCAGCCTCACTGCACATGCTCAAGCAAGGCAGTAAACAAGTGGGTTTCATGGGTCCT	33265	-0.0195475	0.0509641	0.0407675
NOT_000653-U-1	2	98020688	98020748	No_gene	16397	ACCCTGAACACTGGAATCTGCATGCATGCATTTGTAGCTACCTATCTTTGGGAAGCGGGT	16024	-0.00274883	0.0162575	0.0510365
NOT_000654-D-1	2	99028141	99028201	No_gene	15763	TTACAAGACTGGCTCAGGGTTTGTCGGGAGCTTGGGGGACCTCTCAACAATGCAGGCTTA	15279	0.114141	0.0147651	0.0709521
NOT_000654-U-1	2	99028081	99028141	No_gene	25603	GGACAAGATCTATGCGTTGATTAATTTCTGCCTATGGAGCATTTTTGGGATTGGAGGATG	24892	0.174128	0.022884	0.0901898
NOT_000655-D-1	2	99425759	99425819	No_gene	23963	CAGGACTGAATAAACTGCTGTTAGAAGGACTGGTGGTCGCGTCGTTCTTGCTGGTCGAGA	23356	0.116643	0.121007	0.156686
NOT_000655-U-1	2	99425699	99425759	No_gene	35535	GGAAATAGAGTATAGAAGAAAGAGATGTGAGCCACATAGAACATGAAGACATGGCATGTT	34668	-0.0046372	0.0480905	-0.196193
NOT_000656-D-1	2	100221135	100221195	No_gene	5891	CAGTTAAAACATGTCCTCTGATCATTTCTGCTCATGGAGCGGTTCTGAGATTGGAGGATG	5529	0.317574	-0.0302614	0.00101053
NOT_000656-U-1	2	100221075	100221135	No_gene	7721	TTACAAGACTGGCTCAGGGTCTGTCGAGAGCTTGGGGGACCTCTCACCAATGCAGGCTTA	7460	0.224003	-0.0177466	0.00883071
NOT_000657-D-1	2	100949091	100949151	No_gene	15800	CAATTAAAACATGTCCTCTGATTATTTCTGCCCATGGAGCGGTTCTGAGATTGGAGGATG	15352	0.29068	-0.107139	-0.00706238
NOT_000657-U-1	2	100949031	100949091	No_gene	3871	TTACAAGACTGGCTCAGGGTCTGTCGAGAGCTTGGGGGACCTCTCACCAATGCAGGCTTA	3550	0.23192	-0.0220629	0.00529841
NOT_000658-D-1	2	101479286	101479346	LOC100042930	36649	CTCCCGGCTCGTGGGCCGCGGCTGCTGCGTCCGCCGACGGCCGGAGCCTCAGCCCCAGCC	35685	0.0180467	-0.0523585	-0.000327896
NOT_000658-U-1	2	101479226	101479286	LOC100042930	42047	TCCCGGGGCGCGCTCCCCTCCCCTTGCTGCTCCTAGCGAGCTGAGAAGGCGGAAGCAGCG	41089	0.0393355	0.000109281	0.0495784
NOT_000659-D-1	2	101479490	101479550	LOC100042930	2066	GAGGGCTCGCGGCGACAGGTCCCTGTCCCGTGGGGAACCGGGGGTGACTCTCCCGGGCCC	1842	-0.241371	-0.181532	-0.18998
NOT_000659-U-1	2	101479430	101479490	LOC100042930	913	TTGGTTGTGAAGTCTCAGCGTGTACGATCGGTGAGTGAGCGGCTTCGAACTAGAGTTCCG	815	0.285067	-0.0879126	-0.0429419
NOT_000660-D-1	2	101967644	101967704	Ldlrad3	29466	TCCACTCCGCAGATGCTTAAGGCTGCTGGAGCTCAAGTCAGAGCCATCCTCCAGTTGTGA	28775	0.0676624	-0.113921	0.0426685
NOT_000660-U-1	2	101967584	101967644	Ldlrad3	3941	GGGCCTTCACTTCCCCCTCCTGCTGGGAGTCATCAACCCCTCCCCATCACACCAATCAAA	3688	-0.128245	0.000891508	-0.0191459
NOT_000661-D-1	2	101986854	101986914	Ldlrad3	36758	TGCTGTTGTCGTGTGTGTGCGCGGGCGGAGCTTTGTGCGGCGCCGGCTCCCTAGAGCCGG	35896	0.0885709	0.0597119	0.112834
NOT_000661-U-1	2	101986794	101986854	Ldlrad3	2855	TCTCCTTTCCCTCCTCGGTTCCCAGCACACAGAGCCACACTCGAACTACGCCCAATCCGG	2554	-0.0952145	0.0148329	0.0260051
NOT_000662-D-1	2	101987168	101987228	Ldlrad3	32857	CGCCGAGAGGCGGGGTCTGACCGAGGCCGCGGGGCAGCAACGTCGCTGGGCAGCGGAGCG	32086	-0.293783	0.123786	0.0921166
NOT_000662-U-1	2	101987108	101987168	Ldlrad3	13352	CCCCCACTCACCCGCAGTGCTGCTCAGCAGCAGGCACAGCGGCCCCAGCAGCCACATGGC	12869	-0.0337406	0.0216797	0.0281803
NOT_000663-D-1	2	102201850	102201910	Trim44	11891	AAGTGAAAGGAGGCCGCTGACGGCGTGGGTAAAGTGGAACCGGGGCGGCGTGGGCCCGCG	11492	-0.000128568	0.00359302	0.00658311
NOT_000663-U-1	2	102201790	102201850	Trim44	24513	CAGCCTGCGCCCCGTCGGCCCCTGCGCCGCGCAACCCGGCCTCCGTTGCCCGGCAAGATC	23928	-0.00681634	0.0219955	-0.0387841
NOT_000664-D-1	2	102252551	102252611	Fjx1	23322	CACGGGGAGGCGAGTTCCCAGCGCCGGGGCAGAGCGCTGGCCAGAGCCCCGCAGCGCTCC	22769	-0.196176	0.0349428	-0.0926152
NOT_000664-U-1	2	102252491	102252551	Fjx1	13069	GGCGGCGAGGCGGGCCCGGCTGCTAGCTGGCTCCGGGGCTTCGGGTGCCGGAGCCCCATC	12645	-0.165228	-0.0300466	-0.0717279
NOT_000665-D-1	2	102540555	102540615	Slc1a2	1707	CCCCAGCACGGCGGCAATGATGGTCGTGGACATGTAATACACCATAGCTCTCGTGCCTAG	1484	-0.0558487	-0.0116254	0.0555126
NOT_000665-U-1	2	102540495	102540555	Slc1a2	24278	GAACTGATCTTTGTGGATTTCTTTTAAACCCAGGGTTGTCAGGCCTGGATGCTAAAGCCA	23638	0.158591	0.00356531	0.0623515
NOT_000666-D-1	2	103573839	103573899	Caprin1	27522	CACAAGTGAGGGGTATACAGCATCTCAGCCCTTGTACCAGCCATCTCATGCTACGGAGCA	26805	0.165989	-0.0185002	0.0461361
NOT_000666-U-1	2	103573779	103573839	Caprin1	32558	ACCATGCCAACTGATGCTTGGTAACAGAACTTACCTGAATCTGATCCATTGGCTCTTTCT	31668	0.0816099	-0.110186	-0.116425
NOT_000667-D-1	2	103828625	103828685	Fbxo3	11169	CCCGCTGCAGCCTTGGCACCACCCCGGCCCCGCCCCCGCCCCCGCCGCCCGAACCGCTCG	10741	-0.0470262	-0.0244596	-0.0256644
NOT_000667-U-1	2	103828565	103828625	Fbxo3	20579	GCGGGGCATCCCGGGGGCGGGGCTGGGGCCGGGTGACAGTTACATAACTAACCTGTGCTA	20055	-0.0931115	-0.0383636	-0.0618967
NOT_000668-D-1	2	104210825	104210885	D430041D05Rik	14124	CGCGCGTTGCCAGGGCGTGAGAAGCTCCGAGGCCCGCCGGTCCGAGGATGTGCTGCTGCG	13722	-0.125284	-0.110277	-0.040138
NOT_000668-U-1	2	104210765	104210825	D430041D05Rik	33973	TACCGGAGTCGGCCCAGCAGTGCCCGGAGAGGGCAGCCAGCAGCAAGAGTCCCAGCAGCA	33108	0.0767318	0.000334825	0.0837006
NOT_000669-D-1	2	104294198	104294258	Hipk3	19967	TGGGGAGGAGAAATGTGATCCGAGGCTTCGCGTCCCCAGCGGCGGCGGGAGGAAGGCGTG	19523	-0.014371	0.0155379	0.0100344
NOT_000669-U-1	2	104294138	104294198	Hipk3	27476	GCGCGAAGGGAAGAGGGCCGCCGCCGCCGTAACGAGAGAAGCCGGCAACAGCCCCGCCGC	26714	-0.0864063	-0.0836459	-0.0922731
NOT_000670-D-1	2	104294819	104294879	Hipk3	41878	AGCGCTTGGCTCCGGGTCCCCGCACGGCCCCCGCGACCCACCCCGGACATGCTCAGGGCT	40925	-0.136087	0.0301575	-0.020232
NOT_000670-U-1	2	104294759	104294819	Hipk3	35261	GCTACCCGCCCTTGCCTGGCTTCCTTACCTTCCTAGAGGCCCGCGCTCTCCCCGCTTCGG	34462	-0.0695997	0.000436828	0.00273949
NOT_000671-D-1	2	104294928	104294988	Hipk3	30646	CAGCAGCGGTCGGGGGAGGGTGTTTCGCCGTTTCCTCTCAGCCGCCAGGACAAGATGGCA	29922	-0.0739227	-0.0409076	-0.0102356
NOT_000671-U-1	2	104294868	104294928	Hipk3	18140	GGACCCGGAGCCAAGCGCTTCAGCAGGCGGCGCCACCCAGCCGGGGCTCAGCCCCTCTCG	17613	-0.107546	0.00264309	-0.122281
NOT_000672-D-1	2	104543443	104543503	Depdc7	37324	GGGCCGCGGCAGCGTGGGGCGGGCGCGGGCTGTGGGCGGGCGGTGCGCTCCGCGGGCTGC	36340	-0.0489578	0.0426051	-0.0114586
NOT_000672-U-1	2	104543383	104543443	Depdc7	35903	GGGGTCCGTGGCCCGTGGCCCGTGGCCGGCTGCCCACCCAGGAGGAGAAAGCGGATCCTC	35055	-0.288686	-0.200208	-0.181386
NOT_000673-D-1	2	105199915	105199975	Rcn1	40001	GCGGGCCAAGCCCACGGTGCGCAAGGAGCGCGTGGTTCGGCCGGACTCAGAGCTGGGCGA	39080	-0.240937	-0.073334	-0.198158
NOT_000673-U-1	2	105199855	105199915	Rcn1	34423	TGGAGTCCTCCTTGCCCAGGAAGGCCTCATGATCGTACTGGAAGCTCTGGTTGTCCTCGG	33657	-0.0089406	0.023685	0.0831839
NOT_000674-D-1	2	105461530	105461590	Pax6os1	43826	AGGAGGGGGTCAGTGCGCACCGGCCCAGACAGGCCTCTGCAGCGCGCAGGCGCGGATCCA	42703	-0.0689197	0.0204039	0.0261662
NOT_000674-U-1	2	105461470	105461530	Pax6os1	22629	CAGTAGTTGCTCAGAGTGGGGCTTAGGGTCTGTCCCCTCAACCCTGTGCATGGAGAGGGG	22072	0.0135103	0.0122668	-0.0122575
NOT_000675-D-1	2	105476029	105476089	Pax6	23362	GCTCCTAGGCTCTGGCGCTCGCCGAGGTCTCCCGCTCCATGCGCTTCGGCGGCCAGCGCT	22846	0.0266934	0.0317008	0.0897846
NOT_000675-U-1	2	105475969	105476029	Pax6	21953	TTGGGGTTACGGGGGCAGCATGCTTCCAGCTCAGAGGCCTCCATTAGACTGATCAAGTTC	21412	-0.148318	-0.0167659	-0.0143704
NOT_000676-D-1	2	105804206	105804266	Dph4	30561	CATTTCTCTGCGTACCTCTCACTGTTGACAAAACCTCAGAAATCCCGACGCGTTACCATA	29755	-0.00414354	0.0772632	0.0619827
NOT_000676-U-1	2	105804146	105804206	Dph4	43572	TTCCAGTCGCGCCCTAGTTGTTGGTGCACATTACTGAAAGGCCCCGCCTCCAGTCCAGAC	42548	-0.271006	-0.141691	-0.0994532
NOT_000677-D-1	2	105930738	105930798	No_gene	3647	AAGACTCTTACCCGCGTTCACGCACCAACTCTTACATGCGTTCTCGCCAATGCAGCCTTA	3443	-0.203757	0.0550504	0.0374489
NOT_000677-U-1	2	105930678	105930738	No_gene	1952	GGACAAGATCTATGCGTTGATTAATTTCTGCCCATGGAGCATTTTTGGGATTGGAGGATG	1790	0.201464	0.0469613	0.137804
NOT_000678-D-1	2	107400063	107400123	No_gene	43256	TTACAAGACTGGCTCAGGGTCTGTCGAGAGCTTGGGGGACCTCTCACCAATGCAGGCTTA	42277	0.216416	-0.0443026	0.00594873
NOT_000678-U-1	2	107400003	107400063	No_gene	23371	CAATTAAAACATGTCCTCTGATCATTTCTGCTCATGGAGCGGTTCTGAGATTGGAGGATG	22864	0.328473	-0.046623	-0.00287597
NOT_000679-D-1	2	108982239	108982299	Mett5d1	38723	TCATTGGGTGTTTTGTTCCCAATTCTAAGAAGGGGCAAAGTGTCCATGTGAGGAGCACGT	37748	0.161207	0.168967	0.141511
NOT_000679-U-1	2	108982179	108982239	Mett5d1	28095	TGAGGAAGTCCAGCGCAGGTCATAAGACCTGGCAGTTGTCCCGGGTGCCATCTTGGGGCA	27429	0.0368152	0.316857	-0.00379644
NOT_000680-D-1	2	109691779	109691839	Lin7c	14613	CTTGCCTCCGCTCCGGCCCGCAGGCAGAGCGGTTCGTAGTCTCGACCCGCCCCACCCACC	14185	-0.0995448	-0.083549	-0.0740996
NOT_000680-U-1	2	109691719	109691779	Lin7c	2491	AGAAGATGGCGGCGCTGGGCGAACCTGTCCGGCTGGAAAGGGGTGAGTGCGGCGGGGGTC	2170	-0.0477505	-0.00879006	-0.0195543
NOT_000681-D-1	2	109718948	109719008	Lgr4	43659	GCCGAGCCGAGCAGCCCCAGGGCGAAGAAGCAGAGCAGCCGCAGCGGGCCCGGCATTGCT	42552	-0.0389775	0.0833117	0.0414213
NOT_000681-U-1	2	109718888	109718948	Lgr4	2943	GGCGGAGGGCAGCGGAGGCGAGTCGAGCGAGAGGAGCCGCGGGAGAGGCGGGCGCGGGCG	2726	-0.117455	0.00665196	-0.031336
NOT_000682-D-1	2	112168748	112168808	Slc12a6	27509	TTGCAGCTAGTTCTTACCTGCAGAACGCAAGCGGCCGGAGGGTGTGGGTACTTTTAGCCA	26780	0.0198197	-0.0297257	-0.0115284
NOT_000682-U-1	2	112168688	112168748	Slc12a6	13186	ATGGCCCATTTGAACCGCCGGCCTCGGTTGGCCACTAGGCCCCCCTGGGTCGTCATGACA	12708	-0.103849	0.122584	0.0684279
NOT_000683-D-1	2	112293855	112293915	Aven	42425	CGTCGCTGCCCCGACCGGCTCTCGGTCCCCTCCGGGCCGCTCCCGGCCTCCCCGCCGCCC	41332	-0.0739308	0.0450511	-0.00174327
NOT_000683-U-1	2	112293795	112293855	Aven	12446	GCGGCGGCTCGCGCGTTCTGCTCGCCGGCGGCCTCATGCAGGCTGAGCGCGGGGCTAGGG	12084	0.152747	-0.0284793	0.0193029
NOT_000684-D-1	2	112294014	112294074	Aven	15694	GCAGCAACCCGCGCTCCTTACCCGAGTGCTGGCTCCGCCGCCCCGGCCTCCAGGCTCCCA	15310	-0.0505392	0.0462992	-0.028635
NOT_000684-U-1	2	112293954	112294014	Aven	17650	GCGGCCGGCGGGGCCGAGGCCGGGGCTTCCGCCGAGGCCGAGGAGGTGGCGGCCTGCGAG	17150	-0.179585	-0.045145	-0.0272917
NOT_000685-D-1	2	112294080	112294140	Aven	17391	GCGCCCTCCCGGCTCCATCCCGCGCAGGCGCTGTGCCTCGCGCTCCCCACACGCCGGCTA	16974	-0.0600734	0.0432201	0.0141452
NOT_000685-U-1	2	112294020	112294080	Aven	31396	GCTGGGAGCCTGGAGGCCGGGGCGGCGGAGCCAGCACTCGGGTAAGGAGCGCGGGTTGCT	30558	0.0364062	0.0190328	0.00354329
NOT_000686-D-1	2	113615944	113616004	Scg5	4794	TTACAAGACTGGCTCAGGGTCTGTCGAGAGCTTGGGGGACCTCTCACCAATGCAGGCTTA	4532	0.220193	0.121878	-0.00562334
NOT_000686-U-1	2	113615884	113615944	Scg5	19409	CAATTAAAACATGTCCTCTGATCATTTCTGCTCATGGAGCGGTTCTGAGATTGGAGGATG	18936	0.371492	-0.0301185	0.00174597
NOT_000687-D-1	2	113705185	113705245	No_gene	13904	CCGTCTCCCCATCTCCGGCGCAGCGGGGGGACTCCAGACCGTCTCCTCCCCCCGCGGCGC	13456	-0.059657	-0.0393193	-0.00496952
NOT_000687-U-1	2	113705125	113705185	No_gene	20714	CGGCGGAGGGGAGCAGAGCGCGGCGTGCCGCTGTCGCCGAGCGTCGGAGCCCGAGGGGCC	20154	-0.257007	0.0509828	0.0301399
NOT_000688-D-1	2	116182333	116182393	No_gene	12381	CAATTAAAACATGTCCTCTGATCATTTCTGCCCATGGAGCGGTTCTGAGATTGAAGGATG	11956	0.356518	-0.0283793	-0.012769
NOT_000688-U-1	2	116182273	116182333	No_gene	43135	TTACAAGACTGGCTCAGGGTCTGTCGAGAGCTTGGGGGACCTCTCACCAATGCAGGCTTA	42045	0.205832	-0.0773323	-0.0020813
NOT_000689-D-1	2	116650897	116650957	No_gene	38545	AATCAAAAACTCAACCAACAAACTACGTACATCGTAAAAGAAAAACAAAGAGGTAGGGGA	37566	0.469691	-0.154977	-0.0273498
NOT_000689-U-1	2	116650837	116650897	No_gene	1757	AGCAGTCATTGGAGGCAACAGAGTCAGAAAAACAACTCAGTCGCTTGTACTCAGTTTGCT	1579	0.384934	-0.134804	0.0279722
NOT_000690-D-1	2	116667286	116667346	Tmco5	38452	CGCGGGCGGGGCCGCGCTCCCCGGCCTGGAGATGGATGGCGTGCCCGAGCCAGCCCATCT	37549	-0.217202	0.00285366	-0.0767685
NOT_000690-U-1	2	116667226	116667286	Tmco5	1201	GCGGCTGGCAGCGAACAAAGCCCCATTCATCCCCGGGGACGGCTTCCTCCCGGACCAGCC	1018	-0.0215631	-0.12143	-0.145047
NOT_000691-D-1	2	116747095	116747155	No_gene	30970	GTAACCTGGGTGATATTTGTCAAAGTTGATCCTGTGGTGATGCCTGCCTCCAGCATTCCC	30222	-0.0312586	0.079104	0.0595535
NOT_000691-U-1	2	116747035	116747095	No_gene	10208	AAATCCGGGGCCACGTGGGCCACGGCCACGGCCGCATCAGTAAGCACTGCAAGCACACAG	9847	0.190023	-0.000837162	0.00741024
NOT_000692-D-1	2	117669426	117669486	No_gene	40655	TGGTCACTTCAAATCTTTTTGATCCAGCCTATACCAGACATCTACAAGGTTGTCTGAACA	39695	0.220515	-0.0274175	-0.0881725
NOT_000692-U-1	2	117669366	117669426	No_gene	35339	ATCAACAGATATAGGCAAAAAGCTTGATCTGGGTAAGTTATGGAACTGGTCTGCAATATG	34450	0.227333	-0.0388334	-0.139243
NOT_000693-D-1	2	117817815	117817875	No_gene	26176	AAGGGGTGGTGTGGGCCTTAGAGTACTCCTGGCTTCCATTACAAGGAGGAGTGAATGCAA	25504	-0.1393	0.00696008	-0.00650657
NOT_000693-U-1	2	117817755	117817815	No_gene	11164	TGATTTGGACTCCTTTGGCTTCCCCTTTGTTTTCTCTGTAGTTTCAAGTGGAATTAGGTG	10731	0.10893	0.0264138	0.0745693
NOT_000694-D-1	2	118064816	118064876	Gpr176	25102	CTGTGACCGTGCCGCCTCCATGTGGTTGCTGACGGGCCCAGGGGGGAGCAGGCATGGGGC	24405	-0.0946666	0.0538066	0.0159771
NOT_000694-U-1	2	118064756	118064816	Gpr176	32645	AGCCCCTCACGTCTGCTCATCGCCTAGCCAGCCATCCGCGAGGAGGGGTGGGAGGGAGGT	31839	-0.141467	0.101851	-0.0068743
NOT_000695-D-1	2	118593521	118593581	No_gene	11600	CTCCCGCCCTCCGTAGCCCGGGACGCCCGCGCCGCCGCCGCCCGGCCAAGCTGCCACCCT	11256	0.0105744	0.0958014	-0.0128812
NOT_000695-U-1	2	118593461	118593521	No_gene	5795	CGCCTCGAGGTGACAGCCCCCGGGGGGCGCCCGCCTCGCAGGCCGGGGGCGGGGTGGGTG	5506	-0.060577	-0.132421	-0.0621081
NOT_000696-D-1	2	118838880	118838940	Trnas-gcu	37133	GTGAGGATGGGGAGGAAGGACTCTCTGGACCTGGATGTGGAGGCGGCGTCCAGTCCGGCG	36299	-0.21092	-0.07268	-0.10265
NOT_000696-U-1	2	118838820	118838880	Trnas-gcu	42731	TCGGCCTGCAGCAGGACCAGCTGCACATCCTCTCGGCCTGAGGAGTCATCCTCCTCCAAG	41762	-0.032552	0.0172769	0.0432896
NOT_000697-D-1	2	118991675	118991735	Dnajc17	26417	AGGCGGCCCCTAGGGCCCTGTCAAGGGCGGGCCTCAGGAAGCACCTGCTCCCCAGGACCA	25811	-0.126845	0.0110299	0.0405946
NOT_000697-U-1	2	118991615	118991675	Dnajc17	33183	TGACGCTGAGACCAGGGCAGGAGGCCTGTAAACAAGGAAGCCACCTGGGGGAGATCGAGG	32392	-0.0479474	-0.0562597	-0.0603769
NOT_000698-D-1	2	119491101	119491161	Rtf1	25076	AGGGGCGGGAGGCCCGCGGGAGGGGCGGGGGGCGGCGCTCGGCCCGGGCGTCCCGGACCC	24355	-0.105968	-0.0294666	-0.099231
NOT_000698-U-1	2	119491041	119491101	Rtf1	22693	GGTGGCCCAGCCGCAGCCCCGGGGACTCCTCGCTGCTGACGGCGGTGGCCGCGGCTCTAG	22198	-0.0196301	-0.0267242	0.0377263
NOT_000699-D-1	2	119491315	119491375	Rtf1	15281	CCTCAGTCGTGCGGCTCAGCAGCCCCCCGCTTCCCGCCGCCTCCCGGGCCACCCCTACCT	14832	-0.0283844	0.025219	-0.0245023
NOT_000699-U-1	2	119491255	119491315	Rtf1	10406	TGGCCGGGGCTCCGGCCGCTGCTGCTGGCGGGACTGGCTTCTCTGCTGCTCCCCGGGTCT	10072	0.000941775	0.0639287	0.0772503
NOT_000700-D-1	2	119761777	119761837	Mapkbp1	6827	AGAGGACATCCAGGCTCAGCTGTGCAGCAAAGAGGAGCGGCAGGTTGAGGCTTCAGCCCT	6537	-0.0189206	0.0251838	-0.00453279
NOT_000700-U-1	2	119761717	119761777	Mapkbp1	28242	TCTGTCCTGACCTCTCTTCCCACAGGCAGGTCTCCTCCTGTAGGGTTCCATGCCTCCTCA	27550	0.0256065	0.00428687	-0.00687787
NOT_000701-D-1	2	120300897	120300957	Zfp106	10748	ACCAAGTGGTTTAGCAGTAACCCAGCTGCAGTCTGCGAGGACGCTGGGTCCCACGGGTTG	10412	-0.278678	-0.0560173	-0.0257608
NOT_000701-U-1	2	120300837	120300897	Zfp106	15676	CCTGTTCGCGGTGTTGCCCCTCACTCCTCGCGCCAGTTCCAGAGGTGTGCGGAAGCCATG	15274	-0.0129358	-0.00896606	0.0241178
NOT_000702-D-1	2	120328548	120328608	Zfp106	21043	TTACAAGACTGGCTCAGGATTTGTCGGGAGCTCGGGGGACCTCTCACCAATGCAGGCTTA	20465	0.126213	0.00710823	0.0371271
NOT_000702-U-1	2	120328488	120328548	Zfp106	37950	GGACAAGATCTATGCGTTGATTAATTTCTGCCCATGGAGCATTTTTGGGATCGGAGGATG	37065	0.190234	0.0573125	0.0918515
NOT_000703-D-1	2	120507318	120507378	Stard9	27608	CAGTTAAAACATGTCCTCTGATCATTTCTGCCCATGGAGCGGTTTTGGGATTGAAGGATG	26972	0.28402	-0.0529573	0.0166846
NOT_000703-U-1	2	120507258	120507318	Stard9	9580	TTACAAGACTGGCTCAGGGTTTGTCGGGAGCTTGGGGGACCTCTCACCAATGCAGGTTTA	9282	0.108083	0.0368781	0.0531755
NOT_000704-D-1	2	120668782	120668842	Ubr1	9277	TTCGGCAGCGGCGTAGTCGGCCCAGCCAGGCCGTAGTGCTCCAACAGCAGGGCGGCCACC	8853	-0.0204875	-0.00319988	0.070491
NOT_000704-U-1	2	120668722	120668782	Ubr1	13273	CTCCGGGGCTGCGCCGAGATGGCGAGAATGCTGGCGGTCCGGGTGGTGGCAGGGCTGGCG	12880	0.0220599	-0.0583004	-0.00763769
NOT_000705-D-1	2	121241113	121241173	Serf2	1920	CAGGGCTTAAAGAGTTCTGTTTCATCAGTGACGCAGAAAGTATTTCTGTCATGCGTGCCA	1726	0.438023	0.0484416	-0.156266
NOT_000705-U-1	2	121241053	121241113	Serf2	29262	TGGGATTAAGAGCCGTTGCCCCAGAACTCTGGATGCTTTGGCTTCTCTGTATTTCCTGAT	28541	0.192631	0.066611	0.128588
NOT_000706-D-1	2	122302724	122302784	RP23-357I14.1	8170	GCCACCTGTTCCTGGCAGCCAATGGGCCAGGCCCTGGGCGCGGCTACAAAAGCAGCGCGC	7841	-0.125046	-0.1082	-0.0662935
NOT_000706-U-1	2	122302664	122302724	RP23-357I14.1	4388	GTCTCTGCTGCTCCGCGTGCACAAGGTCCTAGTCGCCAAGCTCGCGCCAGCTCCCAGCCT	4066	-0.0472599	-0.029809	0.00876447
NOT_000707-D-1	2	124222404	124222464	No_gene	7332	GTAAAGAGGAACCTGGGGCAGAGGCTGGGGAGTGTTAGACAAGGAACCACAGTAGAAGGG	7029	-0.119243	-0.0317042	0.00802685
NOT_000707-U-1	2	124222344	124222404	No_gene	7338	TCTCCTCTCTGACAGTACCAGTATGAGAGCAACGAGTATACTTTCTATAGCACCCAGGAA	7041	-0.268131	0.0224948	0.0343419
NOT_000708-D-1	2	124492304	124492364	LOC100043367	7704	CAGTTAAAACATGTCCTCTGATTATTTCTGCCCATGGAGCGGTTCTGAGATTGGAGGATG	7426	0.404007	0.00914163	-0.00839671
NOT_000708-U-1	2	124492244	124492304	LOC100043367	14109	TTACAAGACTGGCTCAGGGTCTGTCGAGAGCTTGGGGGACCTCTCACCAATGCAGGCTTA	13693	0.189254	-0.0803809	0.00699738
NOT_000709-D-1	2	124814928	124814988	No_gene	43272	AGCCCTCATCGCGGCCGAGGCGGAGCCCGCGGCGGGATGGCCGATGCCGACAAGTCCGAG	42143	-0.188956	-0.113408	-0.170406
NOT_000709-U-1	2	124814868	124814928	No_gene	34497	TCGCCGGGGTGCGTGTCTCGCCGCGGCTCAGCCGGTTGCTGCTGCGAGCCGTCGTCACCC	33636	-0.0166308	0.0789303	0.105079
NOT_000710-D-1	2	125474237	125474297	Shc4	22178	TACTGCGCCTCCGCCCTTTCGGTCCCGCTCGGCTTCCGTCCCAGATGATCCCTCCCCGGG	21683	0.0357195	0.00530539	0.0128991
NOT_000710-U-1	2	125474177	125474237	Shc4	10285	ACGCCGACTCGGCTACGCCACTGGCTGGGGAGGCGGCTCCAGCTCAAGGCGGGGGAGGCG	10000	0.028644	0.0980839	0.0319171
NOT_000711-D-1	2	126366519	126366579	Slc27a2	25710	GCCGCCGCCGCGCTTTGTCCGCCCGGCGCTTGGCTTCTGGGAGGGGCGGCAGACATGGTG	25095	-0.077257	-0.0593954	-0.0488554
NOT_000711-U-1	2	126366459	126366519	Slc27a2	24841	ACCGCAGACCCGACCCGTGGGGCCCGCAGGAGGCCGCGGCGCCTGACCGAGGAGGGGGCG	24230	-0.00105279	-0.0322274	-0.0381243
NOT_000712-D-1	2	126624638	126624698	Trpm7	9375	TACGTGGCAGAGGCCAGAAAGGAAACTGAAACCCGAAGCTCCAGTGGCTTGGAATGGGCG	9047	0.00454455	-0.045737	-0.0358931
NOT_000712-U-1	2	126624578	126624638	Trpm7	37184	CTCCTGGCAGAGCCGTTTTAGCTGCGTAAATCCTGGGTTCTCGTTCGGTTCCCCCTAACT	36233	-0.0199835	0.0325426	-0.0188211
NOT_000713-D-1	2	126661621	126661681	Trpm7	34063	TTACAAGACTGGCTCAGGGTCTGTCGAGAGCTTGGGGGACCTCTCACCAATGCAGGCTTA	33284	0.232952	0.011663	0.00278773
NOT_000713-U-1	2	126661561	126661621	Trpm7	44586	CAGTTAAAACATGTCCTCTGATCATTTCTGCTCATGGAGCGGTTCTGAGATTGGAGGATG	43443	0.391232	0.0314775	-0.00116277
NOT_000714-D-1	2	127480277	127480337	LOC668892	43994	TTTGGTTTCCCTGACAACCGGCGCGGTCCCGCCGGCGGCGGCTAGGCCGATGCTCGCCCG	42853	-0.396616	-0.124586	-0.0137596
NOT_000714-U-1	2	127480217	127480277	LOC668892	30984	CCGGACCTACCTGCAGCTTCAGCTCCTGCCCGCGGCGCCTCAGCGCCTGCAGCGGGTCCC	30250	-0.318831	-0.105695	-0.197576
NOT_000715-D-1	2	128128833	128128893	LOC100043424	37281	TGTGGAGCCTTCATGACCACTGGGCTCCTAGCTTCTGCTGAGGGAGCCCCTTCCCACGGG	36420	-0.0389142	0.0137387	0.0601248
NOT_000715-U-1	2	128128773	128128833	LOC100043424	5934	ATGAGCTAGAAAATCTATGTAGCCCTCACCAAGATAACACATCCAGTCATGGATTGTCGT	5613	-0.324618	-0.221333	-0.198885
NOT_000716-D-1	2	128659457	128659517	1600015H20Rik	14090	ACGTGCCCGGCGGGGGCGGGGCGGCGAGAGCGACGGCGACCCCGGCTCCGGGAGGCGGGC	13655	-0.265558	-0.0773657	-0.18221
NOT_000716-U-1	2	128659397	128659457	1600015H20Rik	36184	TCCGTGACGCGCACCTTCGTCCACCGCCGCTGCCTGCCGGCCGCCGCGGGGGAGGCCGAA	35275	0.0215881	0.0130492	-0.0015368
NOT_000717-D-1	2	128659585	128659645	1600015H20Rik	12152	CTGAGCTTTTGGGGCCGGTTCCAACGGGGCTGCCAACGCCGGTCACTGGCCTGGCGGGCA	11837	-0.000280731	0.0478843	0.0111057
NOT_000717-U-1	2	128659525	128659585	1600015H20Rik	27867	GCGAGCCCCCCGCCCCTGGCCCGGCTCAGTCGTCGGCGCCACGCGGGCGGCGGCGCGGCT	27149	-0.110035	0.013753	-0.0528516
NOT_000718-D-1	2	128861588	128861648	Ttl	2239	TCCTCGTATCTCTGCGGTGGTGCCCTCTCCTCCATGTGTTTACGGTAGTACTCCCAGTTC	2011	-0.0111264	-0.12704	-0.168272
NOT_000718-U-1	2	128861528	128861588	Ttl	39696	ACAATGGCCATCAAATTGTGCTTGGGTGAAAAGGAGATTTTGGAAAAAGCAGTGAAGAGT	38650	0.131878	-0.0301675	-0.000830659
NOT_000719-D-1	2	129986749	129986809	Tmc2	5941	GCAGGAGCAGCAGCAGACCGGCCGAGTCCCCCCGGGGCCCGGTCCCCGCGCCTCCCCGCC	5627	-0.00353656	0.0590865	0.0779279
NOT_000719-U-1	2	129986689	129986749	Tmc2	40206	CGGCGGCGGCGGCGGGATGGCCAGGGCCCGCGGCCAGGCCCCGGGGAGCGGCGGGCGGCG	39150	-0.217275	0.0780781	0.0255181
NOT_000720-D-1	2	130255293	130255353	No_gene	36293	GGCGGGAGGCGTCTGCACCCGTCCGACCTTGGATTTGGCAGGCGGGTCATGGCGGGTCTT	35487	-0.148241	-0.0141672	-0.0108146
NOT_000720-U-1	2	130255233	130255293	No_gene	12521	TGAACCGCCTGGCGGCGCGGCCGGAGACTCGGCCCCCGACCCCGCTGCTCCTGCCCGTGC	12066	-0.0970266	0.0446593	-0.00592763
NOT_000721-D-1	2	130572310	130572370	4930402H24Rik	21434	ATGGAGGCCTCCCGGTCGGTGCTAAGTAGAGACTGGACTCTCTGGAACTCCACCACCGCT	20896	-0.181564	0.0555795	-0.0157756
NOT_000721-U-1	2	130572250	130572310	4930402H24Rik	39981	AAGAAAGGGCGGCTGGGGACAGTGTGAGGCAGCCGGGGACGGTGTGAGAGTGGTAAGATG	39042	-0.148115	0.0370377	0.0140881
NOT_000722-D-1	2	130598321	130598381	LOC100043766	27075	CTGGCATTGCTCGCCCACCCAGCCCGTGGGGCAGACGCACTGGCCGGTGCCAGGGTTGCA	26433	-0.0151587	-0.0196781	-0.0331469
NOT_000722-U-1	2	130598261	130598321	LOC100043766	27550	CGGCGGTGTCGGGCTCGGCCGCAGCCGAGGCCAAGGAATGTGACCGGCCGTGTGTCAACG	26859	-0.169134	-0.147193	0.00916546
NOT_000723-D-1	2	130839795	130839855	Adam33	869	GGAGAGTAGCAAGCGTTGGGCTTCCAGGGAGGCAGGTGCTGGGGCCCACCAGGAGCCCAG	728	-0.0812103	0.125762	0.0475971
NOT_000723-U-1	2	130839735	130839795	Adam33	40610	CCTGCAGCAACAGGGGAGGAGGGAGAAGCACCTTCACTGGGGCTCCTCTAGGGCATCAGG	39609	-0.159198	-0.115734	-0.0987737
NOT_000724-D-1	2	130878693	130878753	Siglec1	21670	CTGTAGGCTCCGGAGACCCCAGGAAGCCATCAGACTCAAACTCAAAGACCGAGAGGTGGC	21189	-0.533492	-0.134548	-0.181239
NOT_000724-U-1	2	130878633	130878693	Siglec1	37752	CCTGCAGAAGTCTGCGCCGGGTTCAGCTCTCAGTCCTGCCCGCGTGCTGGGTGGCATTCA	36845	-0.035158	-0.0714088	-0.0114372
NOT_000725-D-1	2	130954249	130954309	Spef1	35039	GGAGCCCTCGCGCGGGCACCGCCGGCGCGCAAACAACGACGGCCGTGCCGGGGCACTTAC	34194	-0.186878	0.0659585	-0.0377682
NOT_000725-U-1	2	130954189	130954249	Spef1	10456	CGGCTCTCTAGGCGGCTCCACCTCGGCCGGCCGCCCGCGCGCCGAAGGCCTCCGGAAGAG	10003	-0.169116	0.00953301	-0.0355958
NOT_000726-D-1	2	131620521	131620581	No_gene	15589	TTACAAGACTGGCTCAGGGTCTGTCGAGAGCTTGGGGGACCTCTCACCAATGCAGGCTTA	15105	0.209044	-0.0658646	0.00395936
NOT_000726-U-1	2	131620461	131620521	No_gene	40076	CAATTAAAACATGTCCTCTGATCATTTCTGCTCATGGAGCGGTTCTGAGATTGGAGGATG	39062	0.391199	-0.0945317	0.0125289
NOT_000727-D-1	2	131799170	131799230	Rassf2	9005	ATGCCAAGTGCTGTGGAAATGCAGAAAAGGAAGAGGCAATTCAGGAGTGCTTCCGAGGCG	8650	0.0965861	0.0109913	0.0469608
NOT_000727-U-1	2	131799110	131799170	Rassf2	12549	TACACTGGCCATGCTCGGTCTGATTTCCAGGCTATCTCTAGTTTCCAGATTTGAACTCAG	12121	0.107338	0.0309688	0.0249456
NOT_000728-D-1	2	131954665	131954725	No_gene	19322	GGCCCCGCCCAGCACCGCTGCCGCCGCCCTTGCCCGGAGAGCGGAGCCGCTGTTTCCCCA	18767	-0.00180039	0.070056	0.0292047
NOT_000728-U-1	2	131954605	131954665	No_gene	33916	GGCGGAGATGGCGGCAGTGCGCGTGCGCGCTGGCTCGCAGCTTCCCGGGAGGAGGAGCGA	32995	-0.076832	0.0295158	0.0523803
NOT_000729-D-1	2	132269739	132269799	No_gene	21164	TCGGGCCACCTCAGGTCTCTGGGCAGCCCTTCCAGGAACACGCAGCCCGCCCCCCGGCGC	20699	-0.236673	-0.0653366	-0.0696808
NOT_000729-U-1	2	132269679	132269739	No_gene	16696	GGGGTCGAAGGGCGGCGGGGCGGGGCCTGACGTCACGCCCGGTCCGGTCCTGGCCAATCG	16279	-0.127329	0.00883428	-0.0444337
NOT_000730-D-1	2	133243472	133243532	A430048G15Rik	43274	CAGGGGTGTGGACGGCGCGCCCTACGGGGCGGCCGCGGTGGAGCGGGGCGGGGCGAGCGC	42147	-0.113146	0.0107467	-0.0510479
NOT_000730-U-1	2	133243412	133243472	A430048G15Rik	3932	GTGGGCGCGGATCCAGGTCCCGGGGGTCGGCTTCACACTCATCCGGGACGCGACCCCTTA	3670	-0.0560619	-0.0717335	-0.0484612
NOT_000731-D-1	2	133243504	133243564	A430048G15Rik	4412	CCGGGGATCCCCGGGCGGGCGGGAGCGGCGCGCAGGGGTGTGGACGGCGCGCCCTACGGG	4114	-0.208319	-0.062441	-0.102432
NOT_000731-U-1	2	133243444	133243504	A430048G15Rik	2645	TCACACTCATCCGGGACGCGACCCCTTAGCGGCCGCGCGCTCGCCCCGCCCCGCTCCACC	2306	-0.136444	-0.0233772	-0.0790337
NOT_000732-D-1	2	135350970	135351030	No_gene	44818	GAGCCTGTTTGCGGCGCGGCTCCTGAGCCGCTCGCGCGCCGCCACCCCCTCCCCGCCGCC	43541	-0.109695	-0.0909046	-0.120182
NOT_000732-U-1	2	135350910	135350970	No_gene	2218	GAGGCGCTGGCCGGTGGGGGGCGGAGGCGGCGGAGGGCGGGGCGGCGCCGGAGGGGCTCG	1969	-0.127515	-0.0500752	-0.0901717
NOT_000733-D-1	2	136807787	136807847	2210009G21Rik	25619	TAGTGTTGTTTTCCAGTCGTGCATGCTCCAATCCACGGAGTATATTAGAGCCGGGACGCG	24923	-0.042175	0.0215212	0.0568444
NOT_000733-U-1	2	136807727	136807787	2210009G21Rik	904	GACGCCGCCGCCGCTGCTAGCGCTGGTGCTCCCGCCGAGGCTGCCGTCGTCGCTGCCCCC	797	-0.0361464	-0.0244119	-0.00111476
NOT_000734-D-1	2	137087705	137087765	No_gene	5010	GGACAAGATCTATGAGTTGATTAATTTCTGCCCATGGAGCATTTTTGGGATCGGAGAATG	4794	0.188394	0.0310065	0.0978816
NOT_000734-U-1	2	137087645	137087705	No_gene	43382	CTTACAAGACTGGCTCAGATTTGTCGGGAGCTTGGGGGACCTCTTACCAATGCAGGCTTA	42351	0.132881	0.0154402	0.0498913
NOT_000735-D-1	2	138269912	138269972	No_gene	15946	TTACAAGACTGGCTCAGGGTCTGTCGAGAGCTTGGGGGACCTCTCACCAATGCAGGCTTA	15472	0.208251	-0.0414982	-0.00894528
NOT_000735-U-1	2	138269852	138269912	No_gene	38943	CAGTTAAAACATGTCCTCTGATTATTTCTGCCCATGGAGCGGTTCTGAGATTGGAGGATG	38011	0.432324	-0.072363	-0.000168303
NOT_000736-D-1	2	139125890	139125950	No_gene	22883	ATTCCTCTCTTACAGCTCGAGTGGCCTTCTCAGTGGAACCGTTCACGTTGCGAGCTGCTG	22239	0.0229684	0.0378002	0.0492331
NOT_000736-U-1	2	139125830	139125890	No_gene	12810	AATTTTTGATCTTTGCCATTCTGACTGGTGTGAGGTGGAATCTCAGGGTTGTTTTGTGTT	12466	0.211014	0.0484144	0.0528101
NOT_000737-D-1	2	139369655	139369715	Sptlc3	16616	GAGCCCCCGAGCGCACATGGGCTCCCCAGATGTGGCCGCGGTGCCGCAGCTGGAGCGGGA	16123	-0.163203	-0.0648886	-0.116218
NOT_000737-U-1	2	139369595	139369655	Sptlc3	9235	GCGGCCTCTGAAGCCCTCCTCCTCCTTCTCCTCCTCCGCCTCTAACCCCGCGCTCCTCTG	8937	0.0749352	-0.0112382	0.0576337
NOT_000738-D-1	2	139370213	139370273	Sptlc3	13767	ACCACGCACGCCCCCTCCGGCGGCGCACTCACCTGCAACTGGGACCCGCTGACGTTGCCG	13353	-0.108529	0.0212373	0.0299511
NOT_000738-U-1	2	139370153	139370213	Sptlc3	25876	CTGCTGCTCACGCTGCACATCACGGTTCTGCGCGGATCCGGAGCCTCCGACCGGCAGGAC	25252	-0.141536	0.0796646	0.0725133
NOT_000739-D-1	2	140086924	140086984	Sel1l2	31694	CCGCGCCGCTAGCCGCTGGCCCGTCGCCGCCCTCCTCCCTCGACCCGCCCGCTCTGCCAG	30977	-0.049676	0.030997	-0.00341075
NOT_000739-U-1	2	140086864	140086924	Sel1l2	3577	GGGTGTTAGGTTAGCGCGAGGCGTGACCTAGTTGACAGGCTCTGAGGTGCTGCTGTGGCG	3306	0.0360951	-0.00904751	0.105293
NOT_000740-D-1	2	140087292	140087352	Sel1l2	4485	AAGTGCGCGAGCCGCAGGTGCCCGGGCGGCGCGTGGCCGGTGGCGTGCGCGCGCGTGGAC	4257	-0.052992	0.106793	-0.0450719
NOT_000740-U-1	2	140087232	140087292	Sel1l2	2719	ACGCCCTCCGCCCGCAGCCTCCTCGCGCCCTCTCTCTCTCGGCCGGTGCCGCTCCTGCCC	2453	-0.000268957	0.0568346	0.0411056
NOT_000741-D-1	2	141893765	141893825	No_gene	185	TTACAAGACTGGCTCAGGGTCTGTCGAGAGCTTGGGGGACCTCTCACCAATGCAGGCTTA	140	0.211701	-0.00205417	0.0093819
NOT_000741-U-1	2	141893705	141893765	No_gene	44088	CAATTAAAACATGTCCTCTGATCATTTCTGCTCATGGAGCGGTTTTGAGATTGAAGGATG	43025	0.343706	-0.051089	0.00280261
NOT_000742-D-1	2	142592861	142592921	Kif16b	38289	GGGCGGGTGAGAGGGAAGTGGGCGGGGGCGCGGGCACGGGCACAGTCGCTGGAGTGGCCG	37398	-0.00583128	-0.0738862	-0.048128
NOT_000742-U-1	2	142592801	142592861	Kif16b	31541	GACCGATGCCATAGCTCATCCCGGCCCGGCCCGCGGGGGCTTCCAACAGGCCTGCGCCCC	30675	-0.2713	-0.0150578	-0.104324
NOT_000743-D-1	2	143840729	143840789	4930517K23Rik	39032	AGCGTTCCTCTTAGCATCTCTCTGCCATTCTTCAGGTCCCAGTTCCGGCGCCAAAATGTT	38019	0.222609	-0.0213422	0.0327254
NOT_000743-U-1	2	143840669	143840729	4930517K23Rik	5953	ATTCCTCTCTTACAGCTCGAGCGGCCTTCTCAGTCGAACCGTTCACGTTGCGAGCTGCTG	5649	0.104833	0.0245057	0.0601122
NOT_000744-D-1	2	143847887	143847947	4930517K23Rik	13388	TCATTTCCTTTGCTTTCATTAAAAAAACAAAAAACAAAACCAAATTCATACTTTCATGTT	12941	0.351046	-0.0697196	0.0489262
NOT_000744-U-1	2	143847827	143847887	4930517K23Rik	5780	ATTCCTCTCTTACAGCTCGAGCGGCCTTCTCAGTCGAACCGTTCACGTTGCGAGCTGCTG	5477	0.0989701	0.087661	0.0541929
NOT_000745-D-1	2	143961950	143962010	EG433481	26617	GTGGCGGAGTCCCGCGGCCTCCAGCCGCCGTCCGGCAAGGAGGCCGGCGGAGGCGGGGCC	25872	-0.183362	-0.172684	-0.208573
NOT_000745-U-1	2	143961890	143961950	EG433481	20147	GGGCCGTGTGGCTGTGCGAGGAAAGAAGAGGCTGGGCCGCCGCCGGGGCGCCTTTCAGGG	19544	-0.0152821	0.0172576	0.0607313
NOT_000746-D-1	2	144859440	144859500	No_gene	8608	GGCGGCATCCTCGGACAGCCGGGCGGCGTCCCTGGCGGGCGGCGTCCGCTCGGGTCGCGG	8203	-0.0932546	-0.0463105	-0.0159969
NOT_000746-U-1	2	144859380	144859440	No_gene	32747	GAACGCAGCGAGGACGCGCGGCTGCTGCGCGCAGGGCTGCCTCCTGCCGCCGTCCCCGCC	31873	-0.0298505	0.0313557	0.0111886
NOT_000747-D-1	2	145594674	145594734	Rin2	8137	GCCAGCCTCCAACCCGCTCGGCGCGACCCCGCGCCCGCACTACCGGAAGTACTCGCGCCC	7778	-0.0544256	-0.0261158	-0.0480166
NOT_000747-U-1	2	145594614	145594674	Rin2	28473	ACGCTACTCTTGTTGCCCAGCAACCTCTGGTCCGGAAGTAGTTCTTTGTCCCACCCCATG	27834	0.0770442	-0.0268761	0.0736598
NOT_000748-D-1	2	146775825	146775885	No_gene	35988	GCCGGCATGGGTTCGCTGACCGGCATCGCGGACGCCGCCAAGTCGCTGGCACCGCTGCAC	35056	-0.347251	0.151824	-0.0635471
NOT_000748-U-1	2	146775765	146775825	No_gene	2282	CGCCGCTCCAGCTCGTAGACCTGCGCTTGCGAGAAGAGCACTCGGCGCTTCCTTCGCGGC	2095	-0.132141	-0.0704688	-0.036756
NOT_000749-D-1	2	146776383	146776443	No_gene	32061	GGCGGCCTGGGCAACATGGGTGAGCTGCCCGCCTACACGGACGGCATGCGGGGCGGCGCG	31196	0.0374637	0.0731552	0.0487228
NOT_000749-U-1	2	146776323	146776383	No_gene	4863	TGGCCCCGCTCACTTGACGAGTAGCGCGGGTCCGTGTTGGCGCCGTACCAGCCGGTGGCC	4501	-0.355483	-0.133695	-0.260489
NOT_000750-D-1	2	146776515	146776575	No_gene	25798	CACGCCATGGCCGGACACAACGCGGCGGCGGCAGCAGCGGCGGCAGCGGCGGCGGCCGCG	25100	0.0149205	0.0123632	0.0380558
NOT_000750-U-1	2	146776455	146776515	No_gene	21428	CAGTAGCTGCCCATGGCGCTGTGCGGGAACTGCGAGACGCCGGGAGGCATGTGGTAGGTG	20884	-0.033233	-0.0266071	0.0328061
NOT_000751-D-1	2	146776524	146776584	No_gene	29324	CAGCCGCCCCACGCCATGGCCGGACACAACGCGGCGGCGGCAGCAGCGGCGGCAGCGGCG	28661	0.0114018	0.108086	0.0508818
NOT_000751-U-1	2	146776464	146776524	No_gene	2558	CCCATGGCGCTGTGCGGGAACTGCGAGACGCCGGGAGGCATGTGGTAGGTGGCGGCCGCC	2301	0.040796	-0.01969	0.0286099
NOT_000752-D-1	2	146776840	146776900	No_gene	32945	CGCCGCGGACAGCTCTCCACTGGCGCTGCCGCCGGGCCGAAGTGGCGGCGGCGGCGACGA	32093	-0.053165	-0.0603261	0.00217696
NOT_000752-U-1	2	146776780	146776840	No_gene	38617	ACGACATGGCTCGGCGGACGGCCAGGTAGGGGGGCCCGGGGCGGGCGCGGGCGGGACGCG	37706	-0.0972373	-0.0658893	-0.0913765
NOT_000753-D-1	2	146877801	146877861	Nkx2-4	39822	GACTGATCGCTCAGGCAATGGCCCATTTTTTCCTCGCCACCAGCCGCCACCGCGCGCGGA	38898	-0.0363215	-0.0107663	-0.0267206
NOT_000753-U-1	2	146877741	146877801	Nkx2-4	7386	CGCGCGGCCTCAGTTTGTAACTCCAGGAGAGGTGCCAAGGTGCCGTCAGCTCCGGCTCCG	7135	-0.0372755	0.0464587	0.034215
NOT_000754-D-1	2	148309711	148309771	No_gene	20578	CAGTTAAAACATGTCCTCTGATTATTTCTGCTCATGGAGCGGTTCTGAGATTGGAGGATG	20053	0.319271	-0.0446601	-0.00807187
NOT_000754-U-1	2	148309651	148309711	No_gene	33850	TTACAAGACTGGCTCAGGGTCTGTCGAGAGCTTGGGGGACCTCTCACCAATGCAGGCTTA	33032	0.223541	-0.0457226	0.00486395
NOT_000755-D-1	2	148369352	148369412	No_gene	22787	CAGAAGTGAGAGGCTGTGCGGTCCTGACATCCAACCAAGCAGAGCAGCAGTTGCTACCAC	22216	-0.344465	-0.251782	-0.108072
NOT_000755-U-1	2	148369292	148369352	No_gene	27503	CCCGTCAACTCCCACGCCCGCCCTGTTCTTTCTCATTCCTTGCCTCCGATAGCTTCCAGC	26768	-0.130724	-0.252949	-0.23884
NOT_000756-D-1	2	148398840	148398900	No_gene	17636	GGATCCCCTAAGAGTTACTAAGCCAGGATGACTGCAGCTTCACTGCTTTTAAATACCAGT	17123	0.296328	-0.0714343	-0.0380514
NOT_000756-U-1	2	148398780	148398840	No_gene	41825	GTTAGTAGGAGCAGATACAATCATGCACAGTACAGATTCATTAGTGTGGCTTTGTTCCCA	40821	0.431865	0.00247817	0.0244386
NOT_000757-D-1	2	149521990	149522050	EG667048	27305	CGGGATGTGCCGTTCCACTCTTTGGTCTCGCGGAGCCTGGCGACTTGTGTGCAAGAGTAT	26548	0.0972669	0.0648539	0.114551
NOT_000757-U-1	2	149521930	149521990	EG667048	4515	TCGTGTGCTGCCGCTCTCTCTCCCCCTCCTCTTCCTCACGGCCACCTTCTCCCGGGGACC	4149	0.00896217	0.0222361	0.0328142
NOT_000758-D-1	2	149522325	149522385	EG667048	13564	GCGCAGCTCTGGTGCTCGGGACTTACCTCCGGGACAAGGTGACCCGGCTGGTGCGCCCAG	13121	-0.0327381	-0.000693545	-0.0118599
NOT_000758-U-1	2	149522265	149522325	EG667048	31059	CAGAGGCGGGCTCCGCACCGCCCCGCGCCCCTCACGCTTCCCGGCTCTCGAGACGCGCGG	30231	-0.0577526	0.022496	-0.0525256
NOT_000759-D-1	2	150192105	150192165	LOC100043832	2386	TTCTTCAACTCCGAGCTGCTGAGCGATGTGCGTTTCGTGCTGGGCAAGGGCCGAGGTGCG	2129	0.0218614	0.0808146	0.0821592
NOT_000759-U-1	2	150192045	150192105	LOC100043832	41736	AAGACCGCAATGCCAGCCGCCAGCACGAAGCGGTGGTCCGGGATGCGCTGCGGGCCCCCG	40650	0.188677	0.0546746	-0.0147595
NOT_000760-D-1	2	150299875	150299935	No_gene	24497	GTGTCAGTGGAGAGGCGGCAGAATGAGCGAAGCGGACGGGCTGCGGCAGCGTCGGCCCCT	23897	-0.0762321	-0.0710637	-0.052418
NOT_000760-U-1	2	150299815	150299875	No_gene	30713	CAGGTCCTGCCTACCTGCCCTCCTTGACCTCCGGGACCTGGCCATCGTCCGTGACGACCT	29887	-0.0661193	0.045726	0.0145891
NOT_000761-D-1	2	150451679	150451739	Acss1	3235	TTCAGGCCTGGAGTCGGTGCAGGTGCAGCAGCGGCAGCAACAGAAACAGCAGTGGTGGCA	2969	0.0837362	0.0573325	0.114362
NOT_000761-U-1	2	150451619	150451679	Acss1	39364	GGTAGAGTTGACAAATGGGCATCTCATCAGTGCATGTCCCAGTCAGACAAATGTGCCACT	38335	-0.130637	0.0108452	-0.0325673
NOT_000762-D-1	2	151323538	151323598	No_gene	7640	AGGGCGAGTGGACCCAGGTGAGGAGGCCACGGCGGAGCGGGAGGGGGCCTCCGTGGCTCC	7300	-0.0827508	-0.0980211	0.0147189
NOT_000762-U-1	2	151323478	151323538	No_gene	28622	CCTCCTCGCCTGGTACCTCTGCGGGATCGCGCCACCGCAAGCGGTCTCAAACTGACCCTG	27959	-0.104431	-0.00110572	-0.056777
NOT_000763-D-1	2	151534348	151534408	Psmf1	10149	ACGGCCACCAGGGACCCGCCGGTGCGCCCAGGGCGCGGTGGGTCGAGTGAGGGCGTCAGC	9732	-0.125268	0.0615734	-0.068631
NOT_000763-U-1	2	151534288	151534348	Psmf1	40506	GCAAGGGCCCCCCGAGGGTTAAGCGCCGCCCAGCCGCCGACTCCTCCCCGCCCCGGCCGC	39570	-0.0503359	-0.0320196	-0.0427433
NOT_000764-D-1	2	151806215	151806275	No_gene	331	AGACATTACACGGCTGTCGGCCGGGGGGCGTCGCCGGGAGTTCCGGAGGGGGTCCCGGAG	262	0.0804837	-0.0208813	-0.0499379
NOT_000764-U-1	2	151806155	151806215	No_gene	3644	CAGCTCCGGGGGGAGGGAAGAACAAAGCACGCTTTGTGGCCGGCTGTCCCCTCGCCCGGC	3437	-0.494553	-0.0941736	-0.305824
NOT_000765-D-1	2	152088502	152088562	Tbc1d20	13010	CCGGCGGGGCGCGCCGCCCGCGGACCCGCGGAGCGCGCGCAGGGGCCATCCGGCGAGGGG	12527	-0.24999	-0.0946094	-0.130665
NOT_000765-U-1	2	152088442	152088502	Tbc1d20	38677	GCCTCCTCCTCCTCTTCCTCCGGCTCCTCGTCCTCGGACAGGGTCGGAGAGGCGGCGCTG	37658	0.0551365	0.0281806	0.0369765
NOT_000766-D-1	2	152361091	152361151	Defb19	34890	GCAGCAGCGCCATGAGCAGGAGGCTGCCGTAGGCCAGCGCGATGCCCTCGGGCGTGGAGG	34072	-0.0191172	0.0106019	-0.027751
NOT_000766-U-1	2	152361031	152361091	Defb19	42146	GGCTGTCAGCGATCCGCACAACGGCAGCGCCGAGGCTGGCACCCCAGCCAACGGCACGAC	41117	-0.101738	-0.0667612	-0.0788086
NOT_000767-D-1	2	152430965	152431025	No_gene	44137	GCCGACGCCCGCCCCGTTCCCAGGCCGGGCTGCAGCTGCGGGCGGAGGGGCAGGGCGGGG	42955	-0.207908	0.0524125	-0.00136188
NOT_000767-U-1	2	152430905	152430965	No_gene	30991	GTACGGAGGCGCCTGGCTGTCTGGGCCCGCCGACTTTGGCACGGCCGCGCTAGACAAACA	30264	-0.053115	-0.00493355	0.0792924
NOT_000768-D-1	2	152643148	152643208	Tpx2	13400	GCCTGACGGTGCCAGGGTTGGGGGAGTGCCCCGCCCCCACCTCCGGAGGTGGCGTCCCAC	12965	-0.19827	0.0282406	-0.110769
NOT_000768-U-1	2	152643088	152643148	Tpx2	3507	GGGGCCGGACAAAGCCCCAGTGTGCGGGGCCCACGGCCCGCGGGACAACGGCAGCTTGTT	3169	-0.263311	-0.0718883	-0.0712333
NOT_000769-D-1	2	152982936	152982996	Tm9sf4	32320	GCAACGACATCGGGATAATGCTGGGCGCCCCGCGGTGACCCCAGCATCTCGAACTCACCT	31533	-0.132899	0.0785255	-0.0303708
NOT_000769-U-1	2	152982876	152982936	Tm9sf4	21336	CATCCGGGGCAGCTGGGAATGGCTGAGCCCCGGGTTCGCCGCCGCCGCCCGCTCTCGGCT	20704	0.0248781	-0.0435191	-0.0569767
NOT_000770-D-1	2	153088910	153088970	Kif3b	11193	GATCTGGCCGAGAACGTTTCTTAAAATGTCCGTCCCGTTGACGGGTGTTGGGCCCACGCT	10789	-0.0778136	0.0401548	0.0247435
NOT_000770-U-1	2	153088850	153088910	Kif3b	35569	GAAAGAGGTCCAGGAGGAGGCCAAAGTCAAGAGTGGTTTATGTGTCTCTGGAGAGTCTGT	34736	-0.151103	0.00104953	0.0242962
NOT_000771-D-1	2	153135904	153135964	Asxl1	35030	CCACCCCCGCCCCCGGGCCGGGCAGTGACGCGCCGCGGCGGTGCCAGCCCCTCTCCTCCG	34176	-0.0793576	0.0201849	-0.00732394
NOT_000771-U-1	2	153135844	153135904	Asxl1	13774	AACCGGGCGGGAGGCGGTGACAGCCCCACTGCTCCAGCTGCTGCTGCTGCTGCTGCCGCC	13366	0.124718	0.0383725	0.122196
NOT_000772-D-1	2	153219422	153219482	8430427H17Rik	18305	CGAGCGCAGAGGGCTGGCGGCCCATCTGCGAGGAGCGCTGATAACCGCGCCGCTGCCGCT	17772	-0.321137	-0.0650941	-0.204192
NOT_000772-U-1	2	153219362	153219422	8430427H17Rik	10434	TCGGCCCTGCCCCCTGTTACCCGGCCGGCCGGAGGCGGCAGCGGCGCAGATGGGCTGCTG	10128	0.0398837	-0.0859795	-0.100071
NOT_000773-D-1	2	153219619	153219679	8430427H17Rik	2044	GCTCTTCACACACAATTGATTCGGTCGTTACGAAAAGTGCACTTGTCCCCTCCCCCTCCG	1799	-0.0387725	0.00754849	-0.0304652
NOT_000773-U-1	2	153219559	153219619	8430427H17Rik	14024	CTCCACTCTGCCTCCTGCCTCCCTCCCTCGCGGTCCCCTCACCCCGCGGGCCCGGCCCGG	13692	-0.00479005	-0.00648621	0.0643086
NOT_000774-D-1	2	153220860	153220920	8430427H17Rik	40349	CCCAAGATGGGCCAAGTGGTGTATGTGCCGGTCAAGACGGGCTCGGTGAGTGCGCGCGCG	39429	-0.0717155	0.0249456	0.0976877
NOT_000774-U-1	2	153220800	153220860	8430427H17Rik	17504	CACACATCCACACCCCCACCCCGCCCCCGCCCTCCCCAATCCCGGCCACGGGACTAGCCC	17031	0.0729824	0.0680131	0.0875892
NOT_000775-D-1	2	154128062	154128122	Cdk5rap1	18635	GCAGGCCCCTCAACACACACCCCTCAGCCGTCCGCCTTCCCGCCCCACTTACGTTGGAAG	18082	-0.0542756	0.0479917	0.0266304
NOT_000775-U-1	2	154128002	154128062	Cdk5rap1	20267	AGGGTCGAAGCGAGCGGCGCTCGCGACAGACTGCGCTCCGCGATGGTGGGCGTCCCTGGA	19779	-0.153212	-0.00873787	-0.00611566
NOT_000776-D-1	2	154817705	154817765	a	33819	TTACAAGACTGGCTCAGGGTCTGTCGAGAGCTTGGGGGACCTCTCACCAATGCAGGCTTA	32972	0.213034	-0.044129	0.00127122
NOT_000776-U-1	2	154817645	154817705	a	13831	CAGTTAAAACATGTCCTCTGATTATTTCTGCCCATGGAGCGGTTCTGAGATTGAAGGATG	13479	0.410505	-0.0451189	-0.00722286
NOT_000777-D-1	2	155073311	155073371	Pigu	13485	CCGCATACCGGGGACGGGCCGAGAGACGGCGGGGCTCCCGAACGGACGCCCGGAGCTGCT	13132	-0.215691	-0.105182	-0.0981855
NOT_000777-U-1	2	155073251	155073311	Pigu	36930	CTTTGTGACGTCACAATCAGCTGTTGAAGCGTTCGGATTTGTGCCCTGAGCCCGGGCGCA	36067	-0.0364303	-0.0554827	0.0884587
NOT_000778-D-1	2	155433824	155433884	Trpc4ap	42629	CAGTGTAGTGTTAGCCGTTCTCAACACACTTCAGCCTAGGGCATGTGGGACATGTGACCA	41563	-0.233306	0.0305526	0.0671795
NOT_000778-U-1	2	155433764	155433824	Trpc4ap	26716	GCAACACCATCAGGTGCCTGCCAACCATTGGGGCTGGCAGAGCTGGAGTTTGCCTGGCCT	26063	-0.252814	-0.0932693	-0.0683027
NOT_000779-D-1	2	155466930	155466990	Trpc4ap	7525	CGGCAGCAGCCGCCCCGGGGCCCGCCAGCCGCTCCAGCGCGAGGCCTGGCCCGGCGCAGC	7239	-0.115595	-0.0182117	-0.111832
NOT_000779-U-1	2	155466870	155466930	Trpc4ap	30794	CGCCGCCGCCATCGCAGCCGGGCGGCCGGGCCCCCGCCGCCGGGATGCCGAGGAGCCGGG	30047	-0.201589	-0.0385234	-0.0341204
NOT_000780-D-1	2	155564807	155564867	Mmp24	22756	AAAATAAATGCAATCTTTTTTACTTTAAAAAAGAAAGCTATGTGGAAGGCTTTGTTTTCA	22156	0.348082	-0.0971144	0.0578366
NOT_000780-U-1	2	155564747	155564807	Mmp24	28987	GAAGAGTGAGCGTGGAAAGAGCTGCACAATGACCCCTCCTGACAGCTGGGGGCTGGGCAG	28174	-0.0382707	0.0142495	0.0302592
NOT_000781-D-1	2	155578559	155578619	Mmp24	32192	GGACTGGGAAGTACATGTGCCGGATCATAGTTCATTTCATGTGGGAAGATGTGGAGCAGC	31447	-0.279581	-0.0861591	-0.0391087
NOT_000781-U-1	2	155578499	155578559	Mmp24	34379	CCAGGCTTGGCTCAGCCATTCTGCCGTGGCAGCACCTGGGGAAGCACTCACCCCCATGAC	33569	-0.225263	0.0327342	0.0105372
NOT_000782-D-1	2	155748003	155748063	Cep250	22719	GGTTAAAGCAGATGGCTCGATGTCTTATGGCATCCAGTGTTTGTGCATCGAAGAAATCAT	22083	0.381589	-0.073536	0.0853713
NOT_000782-U-1	2	155747943	155748003	Cep250	33264	TTCTAAAGCTGGAATGAACAAGCGGAGGAAACTAAAGAACAAAAGACAGCGCTCATTACG	32385	0.221495	-0.0643608	-0.0420643
NOT_000783-D-1	2	155803123	155803183	Ergic3	43061	GCGGGGCTCGAGCCGCCTCCTTGGTGCCTCGGGGCGGGGCCTTCCCAGGCCTCGGAGCCC	42066	-0.0750867	-0.0228322	-0.0655936
NOT_000783-U-1	2	155803063	155803123	Ergic3	3142	AGCGTGAGCGGCGCCCCAGGACCCCCGCAGCCCCGCCGCGACCCTTTGTGTTGGGCGCTC	2953	-0.0603891	0.0719713	0.0489091
NOT_000784-D-1	2	155871589	155871649	Cpne1	7062	CGGGAGACCCCGGGTGTTTGTGTGTGTGTATGTGTTGGTGACTGTGAGTACGGAGGAGCA	6667	0.0975097	0.114216	0.204394
NOT_000784-U-1	2	155871529	155871589	Cpne1	17135	CAGCGGCTTCGGCAGCTCAGGATCCACCCCTGCGACAGCGTCGGCTAGCTCCCTGAAATG	16643	0.00571383	0.0332371	0.0393677
NOT_000785-D-1	2	156053517	156053577	Phf20	1545	GACCCCCCGCCGTACGGAGCACAACCTTCCTCCTCTGCCAGAGGGAACGATGAAGAAGAG	1341	-0.0934355	-0.0919934	-0.0542201
NOT_000785-U-1	2	156053457	156053517	Phf20	33131	GGGTCCCTCCTTCCCCGCAGTCGAGACACCATGGGAGAAGGGGGGGAAACCTCGGAGGTG	32291	-0.0878685	-0.0955067	-0.108675
NOT_000786-D-1	2	156167166	156167226	No_gene	2221	CCGGGCCTGGCGCCCGCCGCGCGGCCCGCCCCCGCCGCGGCCTCCGCGCCCAGCCCAGGG	1975	-0.0847311	-0.0128917	-0.0463225
NOT_000786-U-1	2	156167106	156167166	No_gene	24042	AGGCAGGCAGCCGAGGAGGCGGAGGCAGGGGCTGGGCGCCGCGAGCGAGGAGGCAGGCTC	23509	-0.0303577	0.0319898	0.00535919
NOT_000787-D-1	2	156167277	156167337	No_gene	36954	CGGAGCAGCCTGTTCCGCGACACCCCCGCCCGCTGATGGATGCCGACTGCAGCAGCGGCG	36114	-0.100825	-0.0418339	-0.0648178
NOT_000787-U-1	2	156167217	156167277	No_gene	24637	GCGGGCGCCAGGCCCGGGGCTGTGGGCACGGTGCCCAGCCCCCGGCGCACGCCGACCGCC	24001	-0.250104	-0.106884	-0.141281
NOT_000788-D-1	2	157115648	157115708	Ghrh	15513	GAGGCGGCGGCGGTGGCGGCGGCGGCGGCGAGGGGGAGGGAGCGCGCGGGAGGAGGGGCC	15121	-0.121052	-0.0119803	-0.0524134
NOT_000788-U-1	2	157115588	157115648	Ghrh	40345	CAGGTCTCCCGGGTCGCCGGCGGGGCCCGGGTCCGCGCTTCCTCCTTTCTCCGGCTCGCG	39421	0.00812872	-0.0102762	-0.00281992
NOT_000789-D-1	2	157257638	157257698	Src	32234	CATGGTGGGGCTCGCAGGTATCGTGGCGTCGCCCGCCTGGGCAGGGTGAGAGCGCTCGGT	31365	-0.240382	-0.0204326	0.00895595
NOT_000789-U-1	2	157257578	157257638	Src	28032	AAAGCCCCGGCGAGAGGCCAAGCGACGCCTAAGGTGACCCCGGAGGGCTAACATGGCGGC	27306	-0.0489636	-0.108019	-0.175899
NOT_000790-D-1	2	157314353	157314413	No_gene	9581	TTACAAGACTGGCTCAGGGTTTGTCGGGAGCTTGGGGGACCTCTCACCAATGCAGGCTTA	9284	0.128992	0.0522961	0.0486868
NOT_000790-U-1	2	157314293	157314353	No_gene	19317	CAATTAAAACATGTCCTCTGATCATTTCTGCTCATGGAGCGGTTCTGAGATTGGAGGATG	18757	0.320911	-0.0894715	0.0103563
NOT_000791-D-1	2	157465934	157465994	No_gene	43287	CAGCAGCCTTTTCTTGTCATCAGCTGTGTCTTCGGCTGCCGTGGCCTCCTCTTCGCGATA	42173	-0.128461	-0.00428753	-0.0199769
NOT_000791-U-1	2	157465874	157465934	No_gene	31335	CCCGGGATGATGAGGAAGAAGAACTGAAGACACGCCGCAAGCAAACTGGTCCTCGAGAAC	30605	-0.0439454	-0.13028	-0.183871
NOT_000792-D-1	2	157833680	157833740	2610304G08Rik	29655	CAGGGGTGGAAAGGGCCAGCTTTCTTTGCTCTTTGGGGGTAGAGAGAGTGGTAAGCAGGA	28977	0.036906	0.0749618	0.108558
NOT_000792-U-1	2	157833620	157833680	2610304G08Rik	14089	TGGCCTCCAAGATAAGCTTATCAAAGTCCCTCAGATAGAAAGGGCCTCAGCAGGGCTGGG	13653	-0.23833	0.190729	0.104939
NOT_000793-D-1	2	158305472	158305532	LOC545481	10158	CACCACGACGTACAAGATACACGTCATCACCAGCTCGATGATCTGCGCCACATTGACCAC	9750	-0.703595	-0.0375402	-0.163656
NOT_000793-U-1	2	158305412	158305472	LOC545481	37211	TGCGGGACTCGTATGTGGCCATAGCTAACGCATGCTGCGCTCCTCGATTCCCCACCCTGG	36286	-0.0242283	0.0463206	0.022074
NOT_000794-D-1	2	158316782	158316842	LOC545481	31475	AGGCTCCAGGCTTCCCAGCGCGTTGCCCACCTGCGGCCCCGGCCCGCCGCGCGCCCCGCC	30710	-0.0138533	0.0763836	-0.0307341
NOT_000794-U-1	2	158316722	158316782	LOC545481	26789	CGTGCCCCGGGCCGGACCCCGGTCCCGAGCCTCGCCTGCAGTTCCGCGCCGTGTGTGCGC	26040	-0.0847831	0.0383863	-0.0176307
NOT_000795-D-1	2	178700276	178700336	No_gene	16086	AAGCTGCCTCAGAGAGACTTGGGGAAGAGTGGAGTGTTTTATAATGGGTTATACTCAACA	15581	0.111883	-0.085472	-0.0335008
NOT_000795-U-1	2	178700216	178700276	No_gene	32733	CAGAACGTGCCCTGTGGAGACGGCAGGCACAGCCTGAGCTCTGTTCTGTAGTCGAGTCTA	31846	-0.114228	-0.0435175	-0.046715
NOT_000796-D-1	2	179904961	179905021	Taf4a	22750	GCCATGCCGGGCGCGCTGCCGGGGCCTGCGCCCGGGACCCCCGCGGGGCTGGCGAAGGGT	22144	-0.131743	-0.0832279	-0.0542831
NOT_000796-U-1	2	179904901	179904961	Taf4a	6205	AGCGTGGCCCGGATAGCGCCGGTGGTGGCCGCCGGCGTCCGAGGCAGGCTGGGGGTCGCC	5980	0.00265843	0.0142827	-0.0126815
NOT_000797-D-1	2	179905891	179905951	Taf4a	33266	CTGGCGGCCAGCGCGGCCCACCACCACCACCTCGCGCCGCGCACGCCCGAGCTGCGGGCC	32389	-0.0215582	-0.0460951	-0.0238703
NOT_000797-U-1	2	179905831	179905891	Taf4a	19950	GGCCCTGCGCCCGCGGCTCCGGCCGGGCTGCCGCTCACAACATGGTTCCCGAGCGCGCCG	19490	0.0302812	-0.0235084	-0.0919836
NOT_000798-D-1	2	179972430	179972490	Psma7	23993	CTGCTGCCTGGGGCGCTCTGGGAGAAGAACGCGCAACGCGCTCCGGGGTCCCCACCCCCT	23412	-0.028482	-0.0206137	-0.00936443
NOT_000798-U-1	2	179972370	179972430	Psma7	6159	CCCCGCGCCCCCAGGAAAGCCTGCGCCAACTTTGCTGGAGGCACTGGCAGCGGGGGCCCG	5889	-0.0253859	-0.00334464	0.0511853
NOT_000799-D-1	2	180639705	180639765	Dido1	40284	TGCGGCCATCTTACCGTGCGGATCCCGCCTCCCGTGCGACAGTGTCTGGGTGGCGGCTCC	39305	-0.147077	0.196841	0.00298093
NOT_000799-U-1	2	180639645	180639705	Dido1	15316	CGCCGCCGCCTCCGCCTCCTCTATCTCCGCAGTCTCTGCCGCCCCTCCCCGGCCCCGGGA	14901	0.00189704	0.0124097	0.0108137
NOT_000800-D-1	2	180818831	180818891	Mirn124a-3	5299	ACCAGGGCAGGACAAAGACTGAGGGATCCAGGCTGAGCTGCTGGCCTGTGGCGGGCGGCA	5029	0.0141287	0.0389576	0.0520801
NOT_000800-U-1	2	180818771	180818831	Mirn124a-3	12970	GCCTAGCCAAGGATAGCCAAAAGGTTGGACCCCAAGAACAAAAGGCCTGTTCCCGCCGCC	12616	-0.371916	-0.16252	-0.291321
NOT_000801-D-1	2	180850325	180850385	Ythdf1	8987	CTCGACGGCGCTCCCGGCCTGCCCCGCGCGCTGACGTCGCGTAGCTTCGTCCCAGCCGCC	8614	-0.491216	0.266489	-0.0424246
NOT_000801-U-1	2	180850265	180850325	Ythdf1	2487	CCGGAACAGCGGGAAGCAGCGGAAGGTAGCGGACAGGCTGAGGGGGCGCCGACTCCAATG	2162	-0.17576	-0.0276044	-0.0148193
NOT_000802-D-1	2	180968575	180968635	Chrna4	20186	GAGCTCCCGCCCCGCCGCCGCACCCCGCGGGACGAGCTGCGGAGCCCGGTTTGGGGACGA	19619	0.0154755	-0.0406006	-0.0637045
NOT_000802-U-1	2	180968515	180968575	Chrna4	19400	CCCGGCAGTACCGCGCCTCCGCTCCGAGACCCGCGCGCACCCAACTTCATGCCCCGTGTC	18918	-0.603381	-0.0712772	0.0412955
NOT_000803-D-1	2	181005419	181005479	Kcnq2	24251	GCGCACCCTGCGCTTCCAGTCCACACCTGCCCATTGCAGTCCTGTACCCCGGCCGCAGCT	23586	-0.0730203	0.0824646	0.0189827
NOT_000803-U-1	2	181005359	181005419	Kcnq2	26071	CTTTGGAGCATGAACAAAAGTGCAAAGACAGCCAAAGGCAACAGCGCAGATGGGGAAGCT	25463	-0.363863	0.078804	0.140602
NOT_000804-D-1	2	181217356	181217416	Gmeb2	44067	GCGCCCGAGCCGCCGCCGCCGCCGCCGCCGCCGCCGAATCCCCAACAAGGAGCGAAGGCT	42984	-0.0202679	0.0400286	0.00877074
NOT_000804-U-1	2	181217296	181217356	Gmeb2	6671	CCCACACGGGCCTGCTCCGGCGCCCGGCTGTGACGGGTGCGGCGGCGGGTGGTGGCGGTG	6397	-0.0880995	-0.0864603	-0.0113577
NOT_000805-D-1	2	181388302	181388362	Zbtb46	24225	GAGCGTAGAGGCGGCCGCGGCGCGGGGCTTCCCGGCCCCTTGGCACCTTCGGCAGCCTCT	23699	-0.133921	-0.111011	-0.118452
NOT_000805-U-1	2	181388242	181388302	Zbtb46	31327	ACGCAGCAGAAATTACCAGCTGGAAAAATCCCCTTTCGGAGGTGACGAAGAAGGACCCCG	30589	-0.283269	0.0557161	-0.0349972
NOT_000806-D-1	2	181388352	181388412	Zbtb46	16924	CACGGCCCGAGTGGCGTGGGCGGGGCGGCACGGCAGGTCCCTGCGGGGTTGAGCGTAGAG	16395	-0.101107	-0.0599673	-0.0470018
NOT_000806-U-1	2	181388292	181388352	Zbtb46	34187	AAGGACCCCGGCGGCCGCAGAGGCTGCCGAAGGTGCCAAGGGGCCGGGAAGCCCCGCGCC	33360	-0.104811	-0.198827	-0.192338
NOT_000807-D-1	2	181450357	181450417	Dnajc5	41685	TCGGAGCCTTTACTGCCCGCCTCCCTACACACCAGTTTCTGCGTTCCGGGAGCCGCGGAG	40717	-0.137246	0.170595	0.0316189
NOT_000807-U-1	2	181450297	181450357	Dnajc5	17733	CTTGCGCACGGCGGGGCGGCGCGGAGACGAGGCTTTCCGGGCCAACTCCGGTTCGCACGC	17312	-0.161401	-0.0538702	-0.0861838
NOT_000808-D-1	2	181522247	181522307	Samd10	34000	GGCCACGGACCGCACTGCCCGGAGCGGCGGAACGGCCCCACCGGCCCCTTCCCCGCAGCG	33161	-0.0613744	-0.0309313	-0.0472666
NOT_000808-U-1	2	181522187	181522247	Samd10	16884	CCTCCTACCTTTGACAGTTTTACTGCGGGGGGGAGGGGGGCGAACTCTCGCGGTATTCAC	16483	0.147398	0.0475221	0.0515442
NOT_000809-D-1	2	181528220	181528280	Samd10	24793	GCGGGAAGGGTACCGGGGCCCAAGGAGAGCACCGGGGCTAGACTCAAAGGGTTTCCGGGT	24139	-0.302642	-0.080031	-0.0760829
NOT_000809-U-1	2	181528160	181528220	Samd10	4690	CCCGCCCCATAACGCTGGACAAAGGCCCTTGGACTCTAGTAAAAAGACTTCCTCCCCGCA	4328	-0.270655	-0.087329	0.0307443
NOT_000810-D-1	2	181609710	181609770	Tcea2	31847	CCGCCCGGCCTGACCTCGGCCGCCGCCGCCGCCTAGATCCGCGGTCCAAACCTCCGCCTG	31107	-0.0228421	-0.314069	0.0192956
NOT_000810-U-1	2	181609650	181609710	Tcea2	17023	AGTTGTGGTCCCGGGGGCGGGGACTCTTTTTTTTTTTTTTTTTTTTTAATTCTGTCGCAC	16589	0.17677	-0.131765	-0.129869
NOT_000811-D-1	2	177217368	177217428	No_gene	39446	CAGTTAAAACATGTCCTCTGATCATTTCTGCCCATGGAGTGTTTTTGGGATTGGAGGATG	38494	0.288883	-0.0527875	0.0330863
NOT_000811-U-1	2	177217308	177217368	No_gene	14571	TTACAAGACTGGCTCAGCGTTTGTCGGAAGCTCGGGGGACCTCTCACCAATGCAGGCTTA	14103	0.126221	-0.129916	0.0135003
NOT_000812-D-1	2	177527566	177527626	No_gene	45117	CAGTTAAAACATGTCCTCTGATCATTTCTGCCCATGGAGTGTTTTTGGGATTGGAGGATG	43893	0.285314	-0.179632	0.0193169
NOT_000812-U-1	2	177527506	177527566	No_gene	39808	TTACAAGACTGGCTCAGTGTTTGTCGGAAGCTCGGGGGACCTCTCACCAATGCAGGCTTA	38870	0.113638	-0.0415758	0.00864877
NOT_000813-D-1	2	172388704	172388764	No_gene	2103	CAGTTAAAACATGTCCTCTGATCATTTCTGCTCATGGAGCGGTTCTGAGATTGGAGGATG	1914	0.34417	-0.00202484	0.0285029
NOT_000813-U-1	2	172388644	172388704	No_gene	12233	TTACAAGACTGGCTCAGGGTCTGTCGAGAGCTTGGGGGACCTCTCACCAATGCAGGCTTA	11830	0.236434	-0.00460659	0.00583097
NOT_000814-D-1	2	172643229	172643289	Rae1	24952	CCGGCTGCAGAGAGGGGCTCGGTCTCCTCACGCGGGCCCGGGCTTCCCGGAGGGAGCGCG	24281	-0.150072	-0.117642	-0.0366919
NOT_000814-U-1	2	172643169	172643229	Rae1	30921	CTCTGCCCCGCGCCAGAGCAGGTCCGTGGCTTCGGGCCCCGCCGCGTGCGTGTTCCTCAG	30125	-0.0476249	0.000324098	-0.00497785
NOT_000815-D-1	2	172647666	172647726	Rae1	30255	ATCTTACAGCCAACAAACCAGAGACAGCACTGGAACTCGCGGCCAGCTTCTGCTGCTGCT	29489	0.0783118	0.020724	-0.0127684
NOT_000815-U-1	2	172647606	172647666	Rae1	43835	AAAAACATAAGCCAGGTTAGAAGCACGGTCAGAGCTGGACAGGGTGGGCCTGCAGGGGAG	42720	-0.0910081	-0.0135732	0.00911995
NOT_000816-D-1	2	173474929	173474989	LOC620189	35508	GGGGACATTTAGACAAGGACATGAGAAAGGGATTCCTGTGTGAAGTGGTACAAGAAGCAG	34616	0.121566	-0.0100284	0.046794
NOT_000816-U-1	2	173474869	173474929	LOC620189	979	TATGTTCTAGAGGCCAGTGGTGAGAGGTGAGGTCAAGGGATCATTCTGAGTTTCTGAGAC	778	-0.0404118	-0.0669085	-0.0885068
NOT_000817-D-1	2	173753523	173753583	Npepl1	1585	GGCGGGGCGCGCGGGCGAGGCGGGGCCCGTGGCCCAGGGCCTGGGCTTGGCAGGCGCATG	1419	-0.142176	0.0367523	-0.0477669
NOT_000817-U-1	2	173753463	173753523	Npepl1	11733	GCCCTGGAGCCACGTCCGCGGGAAGCTGCAGCCCCGGGTCACCGAGGAGGTGAGCGGGCC	11350	-0.04204	-0.0143986	-0.0256301
NOT_000818-D-1	2	173802266	173802326	No_gene	36736	CAGCTGTTTAGACTTGAGTTTTTAAATTCTCTAAAATTGTGTCCAAACACACATGCGAAA	35853	0.00736019	-0.0501521	-0.254216
NOT_000818-U-1	2	173802206	173802266	No_gene	464	GGTGGCACAGCCCTGTGAATGTACTCGGTGCTGTGCAGCTGTACCCAGCAACAGGTTTGG	327	-0.0030046	0.0737179	0.067107
NOT_000819-D-1	2	173913682	173913742	Mirn298	26515	AGGAGCCTCTGGTCCTCTGAATCTGCCATCCACGTGTCCGCAGATGGCTGTGGGCAAGGG	25838	0.0227547	0.00853259	0.0538761
NOT_000819-U-1	2	173913622	173913682	Mirn298	35841	CCCTCTTCAGTTGAGTGACAAGGTTGGCTGGTAGCAGGCACCAAAGCTGAACAACAGGGG	34935	-0.181507	0.0263572	-0.00555324
NOT_000820-D-1	2	173977563	173977623	Gnas	18170	GGCCAAGGGGTGGCCAAGGCCCGTCGGCCATGTTGGAGCTGCACTGCAGCAGGCGAGGCT	17673	0.134548	-0.0169436	0.0743263
NOT_000820-U-1	2	173977503	173977563	Gnas	5122	TTGCAGAGGACAGTGAACAGCACTTGGCCGGGTGACAGCGTCTCTGAGGCCAGGTCCTCT	4848	-0.0623162	0.031395	0.0428052
NOT_000821-D-1	2	174100385	174100445	Tubb1	964	CTGTTGGTCCACTTCCTTGGTGGACATCTTACCCCGGAATATACAAGCCACAGTCAGGTA	749	-0.1941	0.031029	0.0949775
NOT_000821-U-1	2	174100325	174100385	Tubb1	8928	CGGAGCTCACCCAACAGATGTTCGATGCCCGCAACATCATGGCTGCCTGTGACCCTCGCC	8496	-0.00717825	0.0525523	0.0682043
NOT_000822-D-1	2	174628864	174628924	No_gene	18510	CAGTTAAAACATGTCCTCTGATCATTTCTGCTCATGGAGCGGTTCTGAGATTGGAGGATG	18006	0.366845	-0.0412185	0.00914688
NOT_000822-U-1	2	174628804	174628864	No_gene	40968	TTACAAGACTGGCTCAGGGTCTGTCGAGAGCTTGGGGGACCTCTCACCAATGCAGGCTTA	39981	0.216741	0.0712608	0.00434509
NOT_000823-D-1	3	40805631	40805691	Intu	16668	GCCTGCACCTGCAGCAGCAGCTTCACACGCTCGATGGGCGCCACAGCTGTCTTCGACACC	16224	-0.0661219	0.0144858	0.0761894
NOT_000823-U-1	3	40805571	40805631	Intu	15337	TCAAAGAAGGCGCTGTTCGATCCGGTGTCTTTCTCGAAGGACCTGCTGGCCGGCGGGGTC	14943	-0.0489525	-0.0670189	-0.0482978
NOT_000824-D-1	3	41046849	41046909	Larp2	13887	GGCACGCTGTGTCCCAGCACGAGCGCCGGCGACGGCTCTCCCCGCGCACCCGCGCTGGTG	13422	0.188616	0.0383393	0.0207267
NOT_000824-U-1	3	41046789	41046849	Larp2	23318	CGGGCGGAGCAGCCGGCGCCCGGCGAGCGGGAGGGCAAGGAGGCGAGGGAGGAGCGGGCC	22761	-0.173728	-0.069698	-0.0924239
NOT_000825-D-1	3	41660170	41660230	No_gene	36874	CGAGCGAAGCAACAAAACCATCAAATATGGCTGAGCCTCTCGGCTCGTCCTGCAGCCGCC	35957	-0.29381	-0.0160447	-0.00108371
NOT_000825-U-1	3	41660110	41660170	No_gene	7174	CAGCAGGTACGCGGGGGCGGAGGCGCGGGGGCGCGCGGGTCGGGGTGCGCGTCTCAGGCC	6887	-0.18002	-0.0573095	-0.12315
NOT_000826-D-1	3	41660353	41660413	No_gene	12972	TCGTTGCCGGCCCCCACCCGGCGATGCCCAAGTTGCTGGTGGGATAGTGCCGCGGCGCGG	12620	0.122641	-0.0258839	-0.058507
NOT_000826-U-1	3	41660293	41660353	No_gene	40701	GTACGTCATTAATATGGCGCCAAAAGATTGGGCTGTGGATCTGTAGCGCGGAGGGAGGAG	39787	0.11844	-0.0767692	0.0118016
NOT_000827-D-1	3	41661885	41661945	No_gene	42908	CCTCTGTCACAGGAAGCCATCCGGCGCGCAGGGCGGCGCGCAAGCAACAAACAAACGCCT	41937	-0.0611246	-0.152652	0.0477116
NOT_000827-U-1	3	41661825	41661885	No_gene	12261	GCACAAAGCCCGCGGCGCGGGGTGGCCGCCGCCCGTCGCCGTCCCTGTTCCCGCGTCGCG	11885	-0.0920685	0.0304228	-0.000514362
NOT_000828-D-1	3	41662756	41662816	No_gene	6251	ATTTAAATCGCCCGCTTTTTTGTTGTTGTTTGCTCACAGCAATTCACCAGCGCCGAGAGT	5904	-0.0559717	0.0806512	-0.0267961
NOT_000828-U-1	3	41662696	41662756	No_gene	33569	CCGCATCCCCGCTCCCGGCTCGGGCTTCACACCCGGGCTCCCCCTTCTGGGCGCGCGGGG	32820	-0.0429806	-0.00270697	0.0187728
NOT_000829-D-1	3	41838998	41839058	Sclt1	18671	TCTCCAAGGAACGGTCTGGGGCACCGCTTTCAAAGTCGCAGGGCGGGCCGAGTGGACTCC	18154	-0.366404	-0.41715	-0.39911
NOT_000829-U-1	3	41838938	41838998	Sclt1	34368	GGCTGGGCGGCAGCGTCCCCGCCGGCTGAGGGGCGACGCCAGGGCCGCGGGAAAGCAGGA	33547	-0.138879	-0.0703378	-0.0174721
NOT_000830-D-1	3	43999615	43999675	No_gene	16387	GGACAAGATCTATGCGTTGATTAATTTCTGCCCATGGAGCATTTTTGGGATTGGAGGATG	16004	0.145111	0.0493355	0.100198
NOT_000830-U-1	3	43999555	43999615	No_gene	3094	TTACAAGACTGGCTCAGGGTTTGTCGGGAGCTTGGGGGACCTCTCACCAATGCAGGCTTA	2858	0.115268	-0.0252905	0.0522649
NOT_000831-D-1	3	44745041	44745101	No_gene	2979	AGCGTTCCTCTTAGCATCTCTCTGCCATTCTTCAGGTCCCAGTTCTGGCGCCAAAATGTT	2631	0.221918	0.0394104	0.0345175
NOT_000831-U-1	3	44744981	44745041	No_gene	3881	ATTCCTCTCTTACAGCTCGAGTAGCCTTCTCAGTCGAACCGTTCATGTTGCGAGCTGCTG	3570	0.10377	-0.0130693	0.062591
NOT_000832-D-1	3	44748669	44748729	No_gene	21077	TCTCCCATCTCGGCTCCATTGTTTGTGCTTGTGGGGATATCCATCACATCCACAGGTGTG	20531	-0.0480387	0.203307	0.158419
NOT_000832-U-1	3	44748609	44748669	No_gene	26290	ATTCCTCTCTTACAGCTCGAGTAGCCTTCTCAGTCGAACCGTTCATGTTGCGAGCTGCTG	25559	0.0638402	0.0129584	0.048308
NOT_000833-D-1	3	45313504	45313564	No_gene	11209	TGAGGAAGTCAGGCGCAGGTCATAAGACCTGGCAGCCATCCTGGGTGCCATCGTGGGGCG	10821	0.076952	-0.0338933	0.0104271
NOT_000833-U-1	3	45313444	45313504	No_gene	10792	ACCGAAGACAAGCATTTTCTCTGCCAAAATAATAAATAAGGGGGATATGTGAGGAGCGGT	10498	-0.105588	0.00510105	-0.0238495
NOT_000834-D-1	3	45477759	45477819	Pcdh10	1004	GGCGCTCTGCACCAACATGATATCTGACTTGCTGAGTTTCTTCTTGCGCGCCCGGGCTTG	828	0.0560386	-0.00393618	0.0162622
NOT_000834-U-1	3	45477699	45477759	Pcdh10	16904	GTCTCGCGAGCGATTGCTGCCTCTGCTGCTGCTGCTGCGGCAATGGGAGCTCCACCTGCT	16522	0.122603	0.0724631	0.106866
NOT_000835-D-1	3	45899617	45899677	No_gene	45164	TTTGTTTGTCTGGCAGTTTTCCCAGGAACTAAATTCAGTTCAGTGGTTTGCTAAAGGACA	43818	0.290741	-0.0302574	0.107593
NOT_000835-U-1	3	45899557	45899617	No_gene	24735	ATGTCAGTGTAAGACACAATAAACTCTAAACATAGCTCATGGAGTGATCCATGGTAAAAA	24189	0.223832	0.0465193	-0.0723327
NOT_000836-D-1	3	46748678	46748738	No_gene	18443	CAGTTAAAACATGTCCTCTGATCATTTCTGCCTATGGAGCGGTTCTGGGATTGGAGGATG	18037	0.318221	0.0362571	0.0333097
NOT_000836-U-1	3	46748618	46748678	No_gene	25569	TTACAAGACTGGCTCAGGGTTTGTCGGGAGCTTGGGGGACCTCTCACCAATGCAGGCTTA	24987	0.12903	0.073248	0.0611838
NOT_000837-D-1	3	49258275	49258335	No_gene	28329	AGTTAAAACATGTCCTCCGATCATTTCTGTCCATGGAGCATTTTTTGGGATTGGAGGATG	27555	0.280966	0.0137391	0.0493925
NOT_000837-U-1	3	49258215	49258275	No_gene	34955	TTACAAGACTGGCTCAGGGTGTGTTGGGAGCTCGGGGGACCTCTCACCAATGCAGGCTTA	34033	0.082364	-0.171198	0.0249459
NOT_000838-D-1	3	51337036	51337096	Ccrn4l	38427	TGAGTAGCTTTCTCTCCTTACGAATGAACAGGATCATTCCCCAGGGGATAGAATCAAAGC	37501	-0.108621	0.0552298	0.0828854
NOT_000838-U-1	3	51336976	51337036	Ccrn4l	25459	TGGCAATTTCATATACAAATACCATGTATGTTAACCTAGATCCACCCCCGTCCACCCTGA	24775	0.0711268	0.057342	0.00104764
NOT_000839-D-1	3	51365004	51365064	Elf2	29072	CGGGGAGCGTCCCCCGGGGCGGTCAGCGCCCCGGGTCCGGTGTCCGTCTCCGGCAGCCGG	28339	-0.118578	0.0149264	0.0667773
NOT_000839-U-1	3	51364944	51365004	Elf2	3134	CTCCAAGGTGATCACTTCCTGATTTGTCGCCTCCATTACTTCATTCACTCCCCCCTCTCC	2938	0.0196747	-0.0760988	0.0408836
NOT_000840-D-1	3	51365499	51365559	Elf2	43456	GCCGAGGCGAGGCCCGCGTCCCCGAGGGCGGCCTGCGGCTCCCCAGCCTCAGGTGTCCGT	42330	-0.0842108	0.0335215	0.0298632
NOT_000840-U-1	3	51365439	51365499	Elf2	36197	GCAACGCGATCCTTCCGCCCCGCGCCCAGACAGGAAGTCAGTCCCGGGCGCCGGCAGCCG	35300	-0.0937552	-0.0247466	-0.0919299
NOT_000841-D-1	3	52319755	52319815	No_gene	28213	GGACAAGATCTATGCGTTGATTAATTTCTGCCCATGGAGCATTTTTGGGATTGGAGGATG	27495	0.150595	0.0805273	0.0939155
NOT_000841-U-1	3	52319695	52319755	No_gene	20437	TTTACAAGACTGACTCAGGTTTGTCGGGAGCTTGGTGGACCTCTTACCAATGCAGGCTTA	19945	0.0926687	0.019539	0.0348934
NOT_000842-D-1	3	52356393	52356453	Foxo1	37354	TGACAAGGGCCGCGGACGCCAAGGCAGACGGGCGGACGCTGCGGGCCGCTCTAGCTCTCC	36398	-0.219288	-0.0552454	-0.170309
NOT_000842-U-1	3	52356333	52356393	Foxo1	26985	TGCGGAGTCGCTTCAGTCCCCGCCGCCGCCACATTCAACAGGCAGCAGCGCCGCTGTCGC	26256	-0.162597	-0.00692507	-0.117049
NOT_000843-D-1	3	52356872	52356932	Foxo1	25364	CTCATAAAGTCGGTGCTGACAGCGGACGCCGAGGCCAGGCTCGCCGCGGCGTCGGGGTTG	24756	-0.0816307	-0.0671049	-0.136741
NOT_000843-U-1	3	52356812	52356872	Foxo1	13346	CCCAGGCCGGAGTTTAACCAGTCCAACTCGACCACCTCCAGTCCGGCGCCGTCGGGCGGC	12857	-0.164807	0.0190831	0.0520207
NOT_000844-D-1	3	53129685	53129745	Lhfp	6423	GGAAAGACAGGAGGGACCCGGGCACGGGGCCCCGGGGCGCGCTACTTACCCGGTCGGGCG	6076	-0.217266	-0.14949	-0.123919
NOT_000844-U-1	3	53129625	53129685	Lhfp	24747	GCGCTGTCCCCGCCAGGGAAAGACAGCAAGTTGTGCTGCGCCCGGGACTCGCGAGGGACC	24050	-0.123189	0.0350579	-0.00687966
NOT_000845-D-1	3	53197596	53197656	LOC100039808	7586	AAGGCTTTTCCTCAAAGAAGGACAAACTTCCTTAGTAACAGAATCAAGCAGGTGCTCTTT	7195	0.241814	-0.0926675	0.133046
NOT_000845-U-1	3	53197536	53197596	LOC100039808	40713	CCAAAGGACCATTGGGGATCTCACCTTTGTTAAGAACTTGATAGGTGCTGAAGAGATGGT	39810	0.549143	-0.200203	0.06828
NOT_000846-D-1	3	53945729	53945789	Ufm1	26483	CAATTGAAATCAGGCATTCACCATACAATGAAAGCACCAAGAATCAACAGAACAGGGAAA	25774	0.287532	0.0410839	-0.0297568
NOT_000846-U-1	3	53945669	53945729	Ufm1	44805	CGTACCCTCCACTCAAAGGCATTCTCTCTTTCCATGAAAAAAATGAACAGGAAGGGACAA	43515	0.275372	0.0161566	-0.0301909
NOT_000847-D-1	3	53951971	53952031	Ufm1	31913	CCGCCACGTCCGGCTTCGACTCAGTCCCTACTTCCGCCGTAACCAGCCAGTGGGGACCTA	31071	0.0178356	0.0208225	-0.0360619
NOT_000847-U-1	3	53951911	53951971	Ufm1	1058	CTACTTTTGGTAGTTCACTGACACATTTTTAGTCAGGCAATATAAGGGATGTCAAACAGA	917	0.113602	-0.109521	-0.0081468
NOT_000848-D-1	3	54780631	54780691	D3Ertd300e	9624	GCCTTGAGGTCGTACAAGGCCCGACACAACGCTCACTTACAGCTCCAACAGCGAGTTCCG	9201	-0.00981653	0.00882024	0.0467501
NOT_000848-U-1	3	54780571	54780631	D3Ertd300e	20025	CCAGCCACCGCCCCGCTTCCAACCCCGCCCACAGCCCCGCCCAGTCCGCCAATCAGAAGA	19472	-0.00388678	0.0248139	0.00824151
NOT_000849-D-1	3	54780734	54780794	D3Ertd300e	39182	CCGCAGAACTCACCTAAGGCCTGCTGTAACGCCCACCCACACCTCCAACCGCCACTTCCT	38310	-0.107849	-0.254734	-0.0676005
NOT_000849-U-1	3	54780674	54780734	D3Ertd300e	25631	GTCGGGCCTTGTACGACCTCAAGGCCCGCCCCTTCCACTAGCAACGCACCAATCGGAAGC	24945	-0.04352	0.0698796	0.0327289
NOT_000850-D-1	3	54852711	54852771	Smad9	14147	TTCCAGCCAGCCGACTCTCTTGCAGACACCAAAGTGAGAAGCCGGCTGCTGAGCTGCTGA	13768	0.0713032	0.175294	0.0668068
NOT_000850-U-1	3	54852651	54852711	Smad9	1101	TGGCTAAGAGCTGGCCCCATGCTTTCCAGTCCAGCATCTGGTAAGAGCAGCCAAGCAGGA	1003	0.0731888	0.0378026	0.0453095
NOT_000851-D-1	3	57935600	57935660	Pfn2	38591	CGGCCGTCACCAGCCCCGCTGCCAGCGTCGCTCCGCCGCCGGCTCCTGAGCCCCGCGGCC	37655	-0.0194647	0.0167285	-0.0149359
NOT_000851-U-1	3	57935540	57935600	Pfn2	35964	ACCGCCCCTCTCCGGGGAACTGCGGCGGGCGGTGACAGGACCCGCAGCGGGGAGCGCCGG	35008	-0.206638	-0.129392	-0.171512
NOT_000852-D-1	3	57935606	57935666	Pfn2	28688	GTGAGACGGCCGTCACCAGCCCCGCTGCCAGCGTCGCTCCGCCGCCGGCTCCTGAGCCCC	27924	-0.0702018	-0.0566809	-0.0540267
NOT_000852-U-1	3	57935546	57935606	Pfn2	14184	CCTCTCCGGGGAACTGCGGCGGGCGGTGACAGGACCCGCAGCGGGGAGCGCCGGGCGGCC	13841	-0.13034	-0.0427772	-0.0920503
NOT_000853-D-1	3	58503987	58504047	Tsc22d2	32616	CAAGTGGCAGGGGGCTGAGATGGAGTTGCACTACTCGGCCCAGGAGTGGACACCGAAGCG	31782	0.0413839	-0.0450055	-0.0353431
NOT_000853-U-1	3	58503927	58503987	Tsc22d2	22783	GGAGGCGGCGGTGGCGTGTCGGCCCGGAGCGTGGCGGGGGCACTCGCCCAGACCCTGGCG	22208	-0.14115	0.0523563	-0.038773
NOT_000854-D-1	3	58665038	58665098	2810407C02Rik	8408	GCGTCCCGGCCCGGCCACCGGCGCTCAGCGACGCCGAGCCGCGCCGCCCTCGCCTCGCAG	8143	-0.192446	0.113046	-0.00435473
NOT_000854-U-1	3	58664978	58665038	2810407C02Rik	14274	GCAGCCCCCGGCCCTCGGCTCTCTCTGGAGTGCTGCCGTGGGGCGGCTGGCCTTTCCGAG	13852	0.0203199	-0.0189676	0.0522092
NOT_000855-D-1	3	59031553	59031613	No_gene	29099	TCAGCTTCACAGGGACTCTGAGTAGGAAGCTTCATTGGATAGTCCATGAATCCTTCCAAT	28390	0.204719	-0.058922	-0.0552772
NOT_000855-U-1	3	59031493	59031553	No_gene	35124	TTGATTTGTATTACGGTAACAGAGTAGAGCTAAATTCGAGGGAAGAGGTTGGAGTCTGAG	34195	0.47712	-0.0722638	-0.0811344
NOT_000856-D-1	3	59093757	59093817	No_gene	4479	CAGCGTTCTCGCCCCCACGGCCCGGGAGCGCGAGCTCCCGAGTTGGCGGACGGCGGCGCG	4245	0.00760884	-0.0288043	0.0159674
NOT_000856-U-1	3	59093697	59093757	No_gene	7183	GCTCGAGGCGCTCGCAGCCAACTCCTCCGCGGTCCGGCCGCCAAGCTGGGCATGCTCAGT	6905	-0.120394	-0.0606693	-0.00950059
NOT_000857-D-1	3	59093942	59094002	No_gene	4637	CAGTTTACCTGTTGGTCCCTAGCTAGCGGCTAGGCAGGGGCGGGCAGCCGGGACGCCCTG	4389	-0.0446675	-0.031032	0.0367241
NOT_000857-U-1	3	59093882	59093942	No_gene	45077	GAGCCAGACACCTCGCAACGTCAAATCCAATTCCCCAACCCTAACGGAGCGATGGAGGCT	43813	0.00629365	0.0299676	0.00258523
NOT_000858-D-1	3	59094193	59094253	No_gene	34376	TGCACGAGCTGCGCGGGTCCCCTCGGCGGCGCCGGGGCGCTTTGCTGGCTGCCGGCTGCA	33563	0.00833678	0.00398293	-0.0210477
NOT_000858-U-1	3	59094133	59094193	No_gene	21750	GGGCCAGCAAAGGGTTAAGTCGGCCCCGCGCCACAGCGAGCGCGGCCCCCTCCAGCCGCC	21180	-0.316194	-0.0621184	-0.138829
NOT_000859-D-1	3	59460657	59460717	No_gene	7873	CAATTAAAACATGTCCTCTGATTATTTCTGCTCATGGAGCGGTTCTGAGATTGGAGGATG	7590	0.269912	-0.0400786	0.00708123
NOT_000859-U-1	3	59460597	59460657	No_gene	23549	TTACAAGACTGGCTCAGGGTCTGTCGAGAGCTTGGGGGACCTCTCACCAATGCAGGCTTA	22881	0.227907	0.00494395	0.0020376
NOT_000860-D-1	3	59890115	59890175	No_gene	19867	TTACAAGACTGGCTCAGGGTCTGTCGAGAGCTTGGGGGACCTCTCACCAATGCAGGCTTA	19327	0.198917	-0.0459413	-0.00527876
NOT_000860-U-1	3	59890055	59890115	No_gene	714	CAATTAAAACATGTCCTCTGATCATTTCTGCCCATGGAGCGGTTCTGAGATTGAAGGATG	607	0.289011	-0.0138437	0.00769843
NOT_000861-D-1	3	60589365	60589425	LOC100040485	40780	CGGGGACCCCCGAGCGCCACCCGAGGCCGCCGCAGCGCCGCCCGCAGCGCAGAACAATGC	39776	-0.0745271	0.104703	0.0644061
NOT_000861-U-1	3	60589305	60589365	LOC100040485	24307	CCCGGGCAGTCGGGGCCCCGGCGGGCAGCCTGCACGGCCACGTGAGAGGTGAGTGGCGGG	23695	0.0103654	0.0475394	-0.0143387
NOT_000862-D-1	3	152147486	152147546	No_gene	31405	CGTGTTTCCGTAGTAAGGGGCCTGACGTCGTCGGGCGGGGACGTCACGCAACAGTGTCGC	30576	-0.46778	-0.224096	-0.205174
NOT_000862-U-1	3	152147426	152147486	No_gene	736	CGGTTCCGCAGCGTCGCCGCGGACGCCCCGCACGCCCCGTGCGCGCGGCCCTCGGGCTGT	651	-0.126517	0.0211883	-0.035072
NOT_000863-D-1	3	152283874	152283934	No_gene	27212	GCAGAACCCGACCGCTGCCCGACGCTTCCCTCGGCAGCCGCCGCTCCTTCCGGTGTCTCC	26532	-0.0972236	0.000470729	0.00269067
NOT_000863-U-1	3	152283814	152283874	No_gene	41888	CAGGCCCGAGGCCCCGCCCCGGGGCGTGTCTCCCCAAGGTCCCGCCCCCAGACGCCCGCA	40945	-0.103411	0.0233686	-0.019234
NOT_000864-D-1	3	152333278	152333338	No_gene	35748	TCCTTCCTCGGCTCTGAGACGCTGGGAGCCGGGCGCTCGGCGCGCCACCTACTGGTGGCC	34918	-0.0726339	-0.0762099	-0.0411784
NOT_000864-U-1	3	152333218	152333278	No_gene	4697	GCAGCGGGCTGGGCCGGTGAATCCTCCCGCCCGCCGGCCGGCCGGGTCGGGATCGCTGCA	4342	-0.164039	-0.136233	-0.150299
NOT_000865-D-1	3	152605562	152605622	No_gene	20950	GTGACTGCAGCCCGCGCGTCCCCACCCCCGCGCCCCGCGCCCGCCCGCGCAGCGTGACTG	20448	-0.0255763	0.0539471	-0.0443399
NOT_000865-U-1	3	152605502	152605562	No_gene	28932	GCCACCAGCCGCCGCCTCCCGGCTCTGCGCGCTCGGCCCGCGCCTCCGGAGCTCGCTGCG	28232	0.00238882	0.0674866	-0.0127276
NOT_000866-D-1	3	152744150	152744210	No_gene	5157	TTACAAGACTGGCTCAGGGTCTGTCGAGAGCTTGGGGGACCTCTCACCAATGCAGGCTTA	4918	0.231198	0.0341228	0.00753905
NOT_000866-U-1	3	152744090	152744150	No_gene	13997	CAGTTAAAACATGTCCTCTGATTATTTCTGCCCATGGAGCGGTTCTGAGATTGAAGGATG	13638	0.348156	-0.0337461	-0.0159826
NOT_000867-D-1	3	153458367	153458427	No_gene	360	TCTCCCCATGGGGCTGTTTGTGTCTTCCCTGTGTATGGGGTGAAGAAAAGTTAAAATAGT	288	0.105587	0.00325279	0.0490517
NOT_000867-U-1	3	153458307	153458367	No_gene	43656	TCACTGCTGTAGCTGTATTCCTCCCCTCACCCACCCAAATCCTCTAAAGAATCAGGGATG	42547	-0.00692271	-0.00453585	-0.00964787
NOT_000868-D-1	3	153850448	153850508	No_gene	18520	TCGTAGCCGGCTGCATCGTGACCGCGGAGTCCTTCAGGCAGGTGTGCGACCGGCTAAATC	18022	-0.32836	-0.144407	-0.135689
NOT_000868-U-1	3	153850388	153850448	No_gene	6742	ACGCGCCCGCCCGGCCGCCCACGCCCTACGTAGCTGGCCACGCTCTGCCCGAAGGACCCC	6371	-0.258386	-0.0485477	-0.0968919
NOT_000869-D-1	3	154263948	154264008	No_gene	18467	CCCCCGGTGGGGGGCGGGGGCCGGCGCGCCGGGGTGAGCGCGGGGCTCGAGCCGGGAGCA	17921	-0.0937962	-0.0584712	-0.0931883
NOT_000869-U-1	3	154263888	154263948	No_gene	17792	TGGCCGGCCAGCGCGCAGCCTCCCTGGGCCGCCGCCGCCAGCGGGCGACTCGAGGACTGC	17263	-0.0169131	-0.0259747	-0.0337227
NOT_000870-D-1	3	154264785	154264845	No_gene	34939	GGATGCTTTCTGTCCACGAAGACGCGCCCGGGAGCAGCTGCGCCGGGGCTACCCAGGCGT	34001	-0.0143872	-0.0359885	-0.0765473
NOT_000870-U-1	3	154264725	154264785	No_gene	39634	CTCGCTTTTGCGTCCCTTTGTCTCCTTTTCCTCTGTCTTCCGAAAGCTCCAGGTGAGCCA	38694	0.0603987	-0.0201867	-0.0191515
NOT_000871-D-1	3	156196066	156196126	No_gene	14431	TTACAAGACTGGCTCAGGGTCTGTCGAGAGCTTGGGGGACCTCTCACCAATGCAGGCTTA	13994	0.213374	-0.0620433	0.00230878
NOT_000871-U-1	3	156196006	156196066	No_gene	35185	CAGTTAAAACATGTCCTCTGATTATTTCTGCCCATGGAGCGGTTCTGAGATTGGAGGATG	34317	0.353702	-0.0142822	0.00119186
NOT_000872-D-1	3	156497166	156497226	No_gene	31445	GGCACCGCGCTCCACCTCCTTCGGGGCGCCCGGCCGCGTCCGGAGCGTGGCTAATCCCTG	30655	-0.236976	-0.078916	-0.0432024
NOT_000872-U-1	3	156497106	156497166	No_gene	29377	TGCGCCCCGCGCTGCCTGCGCCGCCTCCCGCGCTCTGCTCGCAGCCTCGCAGGACGGTGT	28600	-0.0714897	0.0386699	0.00604243
NOT_000873-D-1	3	157470002	157470062	No_gene	31676	CTCGGCAGGAGGATGAGAAAAGCCAAGTCACTGGGGACGGATCGCAGGCCCGAAAGCACG	30941	-0.0783863	0.0669248	0.0102438
NOT_000873-U-1	3	157469942	157470002	No_gene	35211	TCCGAGCTCTGCCGGGGCCGCTCGCTGTCCCTCCCTCCCTCCGTCCCTCGCTCCCTCCCT	34367	0.0251276	-0.0149216	0.00369695
NOT_000874-D-1	3	157882729	157882789	No_gene	1243	GCTCCGGGAGGCTCACCGCGGGCCGAGCCGGCGCGGCGGCGGCGCCGGGCGATTAGAGCG	1100	-0.241261	-0.0138082	-0.0238495
NOT_000874-U-1	3	157882669	157882729	No_gene	26786	GGAGATGCGCGTGTCGCGGACCCGCGGTCGCCCCGGGAGTTCATGCTGCGTGCTAGGCTC	26034	-0.520416	0.38722	-0.0773976
NOT_000875-D-1	3	158814206	158814266	No_gene	25261	TTACAAGACTGGCTCAGGGTCTGTCGAGAGCTTGGGGGACCTCTCACCAATGCAGGCTTA	24551	0.200774	-0.0256296	-0.00283264
NOT_000875-U-1	3	158814146	158814206	No_gene	35231	CAATTAAAACATGTCCTCTGATCATTTCTGCCCATGGAGCGGTTCTGAGATTGAAGGATG	34404	0.328391	-0.0454105	0.0161425
NOT_000876-D-1	3	159775024	159775084	No_gene	30138	CGCCCGCGCGGATGCCTGGGCGAAGCCGCTTGGGCTCCCCAGATGCCCAGAGCTGAGACT	29426	0.166079	-0.133036	-0.0512935
NOT_000876-U-1	3	159774964	159775024	No_gene	20785	AGAGGGAGGCGTGTCATGTGATCCGCTTCCCTGCTTCTTTAAGCGTCCACTGGCTGCCGG	20293	-0.0106576	0.0139809	0.0534738
NOT_000877-D-1	3	61800167	61800227	No_gene	40351	TTACAAGACTGGCTCAGGGTCTGTCGAGAGCTTGGGGGACCTCTCACCAATGCAGGCTTA	39433	0.226513	-0.054138	0.00197733
NOT_000877-U-1	3	61800107	61800167	No_gene	34357	CAATTAAAACATGTCCTCTGATCATTTCTGCTCATGGAGCGGTTCTGAGATTGGAGGATG	33526	0.287382	-0.0481471	-0.00303246
NOT_000878-D-1	3	62426705	62426765	4631416L12Rik	38662	CGGGACGCGCACACCTGAGCTGCCTGTCCAGACCCTGAGTGCAAGAATGCAGGAGCGCGG	37795	0.0294571	-0.0157095	-0.00241258
NOT_000878-U-1	3	62426645	62426705	4631416L12Rik	26389	TCACGACCATTCCCACGCAGTGTTCAGATCTGCGACCGCGCCCTCCAGCTGGCCCGTAGG	25755	-0.0902534	0.0167285	-0.00878545
NOT_000879-D-1	3	63383731	63383791	Mme	3740	TGGGGAGAAGTTGGAGGCGACTGAGCAGACACATCCCGACCAATGAGCGCACCGGCCAGG	3459	0.0742053	-0.0802341	0.0428539
NOT_000879-U-1	3	63383671	63383731	Mme	15634	CGCACCCTGGGGACCGCACAGAGCGGTGGGCGCTCGCCCGGGCTGGGGGCTACTTTGCCT	15192	-0.214602	0.0256812	-0.00529255
NOT_000880-D-1	3	64017287	64017347	E130311K13Rik	41882	AGCGACCCCTACCGCCCACCAGGGGGCGCCCGCAAGGCTTGCTGGACGCCGGAACATGGC	40933	-0.307954	-0.25343	-0.382349
NOT_000880-U-1	3	64017227	64017287	E130311K13Rik	35009	GTGTCACCACGTTGGCCTCCCCTCGGTCGCGGTCCGGCGCCTGCGACCCGAGGCTCGCGG	34136	-0.0253069	0.017571	0.0470636
NOT_000881-D-1	3	65036972	65037032	No_gene	6180	CTGCTGCACTTGGGATGAAAGGCTATCTACCTCTAAAGTTTCCTGGGGCGGAGAGGAAAT	5931	0.306641	-0.0710909	0.122622
NOT_000881-U-1	3	65036912	65036972	No_gene	35609	AGAATAATAAAGTTTTGGAGACTTGCTCTTGAATTTCCATATTCCAAGAAGTGACAGGTA	34812	0.465992	-0.165319	-0.23502
NOT_000882-D-1	3	66045576	66045636	Ccnl1	18939	CGAGGGTGGGGATGCGGGGGCGGGCGGCGCCGCGCGGCCCGGGCGGGGGAAGGGAAGCGA	18511	-0.13812	-0.0195139	-0.100958
NOT_000882-U-1	3	66045516	66045576	Ccnl1	35907	AGAGGAGAACGGAAGCGCCGGGGTCAGGCGGGCCCGCACCAGGCGCCGCCGCCATTTTGT	35063	-0.334948	-0.0971355	-0.171526
NOT_000883-D-1	3	66057100	66057160	No_gene	18883	CCTCCTTGCCCTCCCCAAGAATGTATTTGGTCTGCGAGCAGCTCATCTCAGTGATCTGGA	18400	0.0810356	-0.0511963	-0.0282033
NOT_000883-U-1	3	66057040	66057100	No_gene	36492	TCTTCCAAGGAAGGATGTAATAGATCTCTAGCCAGAGGCATGGCGGACGGCTCCGCAAGC	35545	0.115983	-0.07062	0.0315986
NOT_000884-D-1	3	67061592	67061652	Shox2	2170	GCCAAGACCACCAGCAAGAACTCCAGCATCGCGGATCTCAGACTGAAAGCTAAAAAGCAC	1881	-0.16334	0.0148511	-0.0198799
NOT_000884-U-1	3	67061532	67061592	Shox2	15480	ATCGCGCCGCTTAGGAGGCTCCACCGACCGTGGCGCTGGCGCCGGCGTCACAGACCCAGG	15057	-0.349956	-0.0659045	0.0334322
NOT_000885-D-1	3	67069487	67069547	Shox2	29894	GGAAAAAAAGAGCGGGGCTCGGCAGGGAGAGCTTGAGCGCGAGGTTGACCGGCGGCGGCA	29114	-0.116329	-0.0619244	-0.027068
NOT_000885-U-1	3	67069427	67069487	Shox2	22350	TTCTTCTCCTTCACTTTCTGGTCAAAAGACTTGGAGACGAACGCCGTAAGTTCTTCCATC	21854	-0.214616	-0.283674	-0.156317
NOT_000886-D-1	3	67073969	67074029	Shox2	10996	CCGCGGACTGGGGGCTACCTCTCCACATCAACTCCACACTGTAGGCCAAGCCTGGGGCCT	10566	-0.0847498	0.0127235	0.0132733
NOT_000886-U-1	3	67073909	67073969	Shox2	8846	GCAGGGTCCCAGCCTGCTGGCTCTGGGCGAGGGGGTCGCCGGAGTGGTCGCGGGTGGCGA	8501	-0.0530577	0.0150943	-0.00433357
NOT_000887-D-1	3	68582025	68582085	No_gene	526	GCGGGGGCACTGGGACCACCCCCAACCTGGCCCCGCCCCGCTCCGCCCCGCCCCCTCCCG	424	-0.0525819	0.0507927	-0.0209856
NOT_000887-U-1	3	68581965	68582025	No_gene	43321	CCTGCGACAACTGCGGTTCCTTAGAAAGTAAAGCTGAGCTCGCCCGGCGCGGGGCTCCCA	42239	-0.0956485	-0.124204	-0.319734
NOT_000888-D-1	3	68822401	68822461	No_gene	27231	CAATTAAAACATGTCCTCTGATCATTTCTGCTCATGGAGCGGTTCTGAGATTGGAGGATG	26569	0.300663	-0.019836	0.0138084
NOT_000888-U-1	3	68822341	68822401	No_gene	9736	TTACAAGACTGGCTCAGGGTCTGTCGAGAGCTTGGGGGACCTCTCACCAATGCAGGCTTA	9422	0.223846	-0.0435798	0.00381139
NOT_000889-D-1	3	68958459	68958519	1110032F04Rik	35579	ACCCAGGCGCGGGGCTACAGGTTGTACGGGGATGCTAGGTGTGGTCAGAGGCAGTCAGTG	34755	-0.00875159	0.0393805	0.0494451
NOT_000889-U-1	3	68958399	68958459	1110032F04Rik	29742	GGATCGCCCGGATCCTACAAGGTTGGGGGCTGCGGGTGGCACGCAACAGCTGGTGTGTTG	28982	-0.0870516	-0.0241825	0.0122167
NOT_000890-D-1	3	69405225	69405285	Ppm1l	13898	GCCGCCTGCGCCGCCTTCCCTCCCCGCGCTCTTTGTGAGACCGCAGCGACGGCGGCGGCG	13444	-0.0707204	-0.00890295	0.0034276
NOT_000890-U-1	3	69405165	69405225	Ppm1l	26649	TTGCGGACCGGCTCGGCGCAACTTTAACTTGATTCCTGTCGCCCACCCGGGGCACCCGCG	25934	-0.358706	-0.037026	-0.114921
NOT_000891-D-1	3	69731065	69731125	No_gene	39361	TTACAAGACTGGCTCAGGGTCTGTCGAGAGCTTGGGGGACCTCTCACCAATGCAGGCTTA	38329	0.231514	-0.0312079	0.0125156
NOT_000891-U-1	3	69731005	69731065	No_gene	23832	CAATTAAAACATGTCCTCTGATCATTTCTGCTCATGGAGCGGTTCTGAGATTGGAGGATG	23264	0.349679	-0.0304603	0.00890536
NOT_000892-D-1	3	74678982	74679042	No_gene	35742	CAATTAAAACATGTCCTCTGATCATTTCTGCTCATGGAGCGGTTCTGAGATTGGAGGATG	34907	0.340797	-0.0773414	0.00797949
NOT_000892-U-1	3	74678922	74678982	No_gene	33621	TTACAAGACTGGCTCAGGGTCTGTCGAGAGCTTGGGGGACCTCTCACCAATGCAGGCTTA	32756	0.222984	-0.0316147	0.00748549
NOT_000893-D-1	3	74707286	74707346	No_gene	455	TTACAAGACTGGCTCAGGGTTTGTCAGGAGCTTGGGGGACCTCTCACCAATGCAGGCTTA	309	0.11524	-0.0725035	0.0423974
NOT_000893-U-1	3	74707226	74707286	No_gene	35640	CAGTTAAAACATGTCCTCCGATCATTTCTGCCTATGGAGCATTTTTGGGATTGGAGGATG	34709	0.288429	0.0028987	0.0228547
NOT_000894-D-1	3	74922231	74922291	No_gene	22444	CAATTAAAACATGTCCTCTGATCATTTCTGCCCATGGAGCGGTTCTGAGATTGAAGGATG	21872	0.31795	-0.0274261	0.0185445
NOT_000894-U-1	3	74922171	74922231	No_gene	8312	TTACAAGACTGGCTCAGGGTCTGTCGAGAGCTTGGGGGACCTCTCACCAATGCAGGCTTA	7954	0.236563	0.00833084	0.00645004
NOT_000895-D-1	3	76041904	76041964	Golim4	3997	GGTGGATAGTTAGTTGGCTTTGCAGGTACCACTCATTGACCTTCTGGCGCATCTGAGGGA	3631	0.113134	0.163238	0.00990136
NOT_000895-U-1	3	76041844	76041904	Golim4	34871	GAGGAAGCTGGAAAATCAGGATATTATCTCCCACACATACGCTCAGAAGCCAACATCCCC	34034	-0.963694	-0.0679278	0.0931967
NOT_000896-D-1	3	76042380	76042440	Golim4	26966	TTGGTGGCTGCTGGCCGGGTGGCGTCGATGACCTGGCGCCCAGCCGGCCGCGGGGGCTGA	26218	-0.032772	0.0308129	0.0633777
NOT_000896-U-1	3	76042320	76042380	Golim4	26003	TAGCTGGACACGGCATGAGCAGAAGACGCGAGACACAAAAGCCGGACCAGAGAGGAAGAG	25333	0.0105465	0.0350318	0.00571425
NOT_000897-D-1	3	76043032	76043092	Golim4	15264	CCAGGCTCCTCCACCCCTCCGCACCCATCCAGGCTCCACGTGGGCGCACCCAGGCGCCAG	14798	-0.0711959	-0.0170635	-0.0104624
NOT_000897-U-1	3	76042972	76043032	Golim4	3049	CCCGCCCCGGGCCGCGCCTACCCTCTCAGCTCTGGGCAGGCTCTGAGCTCCGTGGGCCGC	2769	-0.0386497	0.0276981	0.0102361
NOT_000898-D-1	3	79373184	79373244	LOC100041741	32532	ATGGTTGCAGCACAAAGCAACAAGCCCCGGAGGCCGCTTCCTCCCTGAAGAGTGGCTCCG	31783	-0.101218	0.0564152	0.0278083
NOT_000898-U-1	3	79373124	79373184	LOC100041741	4486	AAGCGTCTGCTGAACGGCGACCGCCTCCTCTTCCCCGCCTCTTCCTTCTCCTGCGCCTCG	4259	-0.0217631	0.0297199	-0.025231
NOT_000899-D-1	3	79373448	79373508	LOC100041741	25004	AAGAGGCGGGAGACGTGCCGCAAGGCCTGGGATGTGGGGTCTAGGCCAGAGAGTCGGGGT	24378	-0.127901	-0.0368501	-0.0625341
NOT_000899-U-1	3	79373388	79373448	LOC100041741	29750	GCCAGGTGCGGTGGGAGCCAGGACAGCCGGGGCTGTTGCGATCGTTGATCCCATAGCTGA	28998	-0.185601	0.0625742	0.114003
NOT_000900-D-1	3	79653599	79653659	No_gene	33841	GCAGCGGTCCCGCGCTCGCGCCCCTCCGGGCGGCCGCGCCCCCGTCGCCATGGCCCCGCC	33014	-0.136657	-0.110594	-0.134232
NOT_000900-U-1	3	79653539	79653599	No_gene	26748	CGCGGCGGCCCGGGCGGGCGGCCACGCTCCGGGACCCGACGGCTCAGCGCGCAGCCCACG	26125	-0.20034	-0.157476	-0.0878515
NOT_000901-D-1	3	79653630	79653690	No_gene	7852	GGCGGCCGCGGCGCCGCACCTTCCGTCCGCTGCAGCGGTCCCGCGCTCGCGCCCCTCCGG	7550	-0.254644	-0.0571719	-0.0690244
NOT_000901-U-1	3	79653570	79653630	No_gene	28219	GGACCCGACGGCTCAGCGCGCAGCCCACGGCGGCCGCGGCGGGGCCATGGCGACGGGGGC	27506	-0.190636	-0.088254	-0.269911
NOT_000902-D-1	3	79653689	79653749	No_gene	38820	CCTCCTCCCGCGGGAGCGAGCTGTCAGCCGGGCGGGCCGGCTCCGTCATATGACCGGCCG	37935	-0.243988	0.049291	-0.0233686
NOT_000902-U-1	3	79653629	79653689	No_gene	16366	CGCGGCCGCCCGGAGGGGCGCGAGCGCGGGACCGCTGCAGCGGACGGAAGGTGCGGCGCC	15963	-0.116725	-0.186513	-0.0921522
NOT_000903-D-1	3	82697692	82697752	No_gene	24412	CAATTAAAACATGTCCTCTGATCATTTCTGCTCATGGAGCGGTTCTGAGATTGGAGGATG	23734	0.310001	-0.0420702	-0.00633242
NOT_000903-U-1	3	82697632	82697692	No_gene	31128	TTACAAGACTGGCTCAGGGTCTGTCGAGAGCTTGGGGGACCTCTCACCAATGCAGGCTTA	30366	0.209704	-0.0029106	-0.00992006
NOT_000904-D-1	3	82962061	82962121	EG633285	17775	CGCGGGCTGGCCTGCGCGGCCGCCCCGTCGACAGCGGCTCCGGGGTCTCGGGCTCCCTGC	17229	-0.0197738	-0.041788	-0.0444172
NOT_000904-U-1	3	82962001	82962061	EG633285	19649	GCTTCTGCCGACTGGGCAGCCGCGCAGGGAGCCCGAGACCCGAGAGCCGCTGTCGACGGG	19074	-0.0632169	-0.0200409	0.0130088
NOT_000905-D-1	3	82962106	82962166	EG633285	24838	GGGTGCCCTCGTGCGGGGTCCGGGGCGCCACCGTCGGGCGGTGTCCGCGGGCTGGCCTGC	24224	-0.154482	0.0569067	-0.0238144
NOT_000905-U-1	3	82962046	82962106	EG633285	18110	GCCGCTGTCGACGGGGCGGCCGCGCAGGGAGCCCGAGACCCCGGAGCCGCTGTCGACGGG	17555	-0.0931685	-0.0504671	-0.08229
NOT_000906-D-1	3	82962469	82962529	EG633285	2099	CGCCTGTCGCAAGTGCCTCCTCCGGCCTCAAGCCTCAGTCCCGCCTCCTCGCCCCCACCG	1907	-0.0429057	0.000609284	-0.00498109
NOT_000906-U-1	3	82962409	82962469	EG633285	35450	ACGGGCTCTTCGCCTCAGCCTAGCGTGCCTCACGTGGAGTGGCCCCACCTCGACCAATCA	34501	0.0239237	-0.0207814	0.00626811
NOT_000907-D-1	3	83213356	83213416	EG627094	28563	GGGGGCGCGGGGCGGGAGGAACGGTGGGAGGGGCCGCTCGGGCAGCAGACTGCTACAGGG	27844	-0.0861452	-0.0223975	-0.0630793
NOT_000907-U-1	3	83213296	83213356	EG627094	9665	GGGCTCCACGGAGTCCCCAGCGCCGGGAGACGCGGGAGGTGGAGTGGGGTGGGTGGGGGA	9283	-0.127647	-0.0970331	-0.106997
NOT_000908-D-1	3	83927374	83927434	Tlr2	43736	TGGATCGGTCCTGCTGCCGGGTTGCTGCACCCCTCCCCGGACAGGGTCGAATCGACCGGG	42692	-0.022418	0.0266315	0.040777
NOT_000908-U-1	3	83927314	83927374	Tlr2	43310	GATCCGCCCGGCTGGGGGCGCAGGTGCTTCACTTTGGAAACCAGGTCCCCGCACAGCACA	42218	0.0193172	-0.0149899	-0.0367271
NOT_000909-D-1	3	84126083	84126143	D930015E06Rik	30552	GGGGCGGGCCCGGAGGCGGGGCGGGGCCAGGGCGCGGGGGCGGGCCCGGGGCGCGGCCTG	29738	-0.135446	0.0015293	-0.0422355
NOT_000909-U-1	3	84126023	84126083	D930015E06Rik	35487	GCCATGCTGGTGCTCGCCGCGCTCGCTCGCAGCGATCTTGTTCTCTTGTTTGGTGGCGCC	34575	0.0452358	0.124853	0.0756914
NOT_000910-D-1	3	84345290	84345350	No_gene	28038	CCGCGAGCGAGCCGTGTGACCGTGAGGCCGCGTGCGGCGGGAGCCGGGATACCGGGGTCC	27318	-0.103513	-0.0607535	-0.0853209
NOT_000910-U-1	3	84345230	84345290	No_gene	14618	CCCCACCCCCAGGGACACTTACCGCGACCCTCGCGGCTGCTGCTCGCACCCGGATCTCTG	14195	-0.0648365	0.0155865	0.0445175
NOT_000911-D-1	3	84345653	84345713	No_gene	35319	AGAGAGTTTTCCGCAGTAGACCTGAAAACCCAGCCAGCCGCGGATTGGCGCATCCCGGCT	34411	-0.0535136	-0.0531863	-0.0549988
NOT_000911-U-1	3	84345593	84345653	No_gene	24445	AAGAGCCGCGGACAAACACGCAAGTTGGTGCCCGGTTCCAGAACGATTCGGATGACTCAG	23796	-0.27935	-0.0338898	0.0251116
NOT_000912-D-1	3	84900716	84900776	No_gene	27642	TCCGGCTTCGGCGTGTGCAGCAGCCGCTGCCGGCCGGGAATGTAAGGGGGGGAGCCGACG	26873	0.119084	-0.041577	0.0107687
NOT_000912-U-1	3	84900656	84900716	No_gene	5080	CCGGCATCCGTGCACTGGCCGCCGCCAAGACCTTTGCCGCAGCCCGGGCCATCGGGAGCC	4765	-0.0644229	-0.00820833	-0.0956376
NOT_000913-D-1	3	85392492	85392552	No_gene	11234	TTACAAGACTGGCTCAGGGTTTGTCGGGAGCTTGGGGGACCTCTCACCAATGCAGGCTTA	10870	0.115659	0.0439937	0.053698
NOT_000913-U-1	3	85392432	85392492	No_gene	11239	GGACAAGATCTATGCGTTGATTCATTTCTGCCCATGGAGCATTTTTGGGATTGGAGGATG	10880	0.0594543	0.06667	0.0983634
NOT_000914-D-1	3	85713388	85713448	Pet112l	1587	TTACAAGACTGGCTCAGGGTCTGTCGAGAGCTTGGGGGACCTCTCACCAATGCAGGCTTA	1423	0.229506	-0.0472541	0.0142706
NOT_000914-U-1	3	85713328	85713388	Pet112l	41590	CAGTTAAAACATGTCCTCTGATCATTTCTGCTCATGGAGCGGTTCTGAGATTGGAGGATG	40529	0.429926	-0.0298704	0.0111565
NOT_000915-D-1	3	85731536	85731596	Pet112l	3602	ATAACATTAGGATTCTGGCTGAAGCACTGACAGCTGTGCAGTCTCTGAAGTTAAGATGAG	3355	0.196482	-0.0663707	0.0693505
NOT_000915-U-1	3	85731476	85731536	Pet112l	14994	TGAGAGAGTCCTAGAATTCAGAAACTACAGATGAGTACCCAGGAAGACAAAGAACACCTA	14599	0.0729989	-0.152617	-0.0112808
NOT_000916-D-1	3	85973060	85973120	Glt28d2	21060	CCCGGGACCGTCGCACAAACTTTCTGACTGTCTAGGGGACACTGCGTAGCAGGAGGATCC	20498	-0.237164	-0.0176865	0.00784557
NOT_000916-U-1	3	85973000	85973060	Glt28d2	34007	CCTCCAACACCCTAAAATAAAATAAAAGCAAGCCTTCAAGCACAGATTTCTTACCTGCGT	33174	-0.172322	-0.0595933	-0.00824678
NOT_000917-D-1	3	86228280	86228340	Rps3a	30154	GAGGATGCGGGGTGGATTGCGCGGCGGTGCTGCGCTGCGCGGCTGGCGGGTGCGTCCCGG	29456	-0.0727729	-0.030212	-0.0504456
NOT_000917-U-1	3	86228220	86228280	Rps3a	36064	GCTAGAGACGCAGGGCGGAGATCACACGCGGCGCGCGACACCCGGCCGGGTGGCGGAGAG	35205	-0.149901	-0.190529	0.0882656
NOT_000918-D-1	3	87006271	87006331	Dclk2	4968	TCCTCAGCTGGCGGCGGCGACCGAGGGCGCGCGGGACAATGAGCTGGGCTGCTGCGCGCT	4710	-0.0489832	0.0612423	0.0845816
NOT_000918-U-1	3	87006211	87006271	Dclk2	42992	GGACACCTGGCGCGGGCATTCGGGCCATGCTCGCAGGTGGAGCCGCTCAGCCAGCTAAAG	41936	-0.0167923	0.0264845	-0.0366265
NOT_000919-D-1	3	87029990	87030050	No_gene	28128	CAATTAAAACATGTCCTCTGATCATTTCTGCTCATGGAGCGGTTCTGAGATTGGAGGATG	27494	0.372725	-0.0276686	-0.013699
NOT_000919-U-1	3	87029930	87029990	No_gene	34989	TTACAAGACTGGCTCAGGGTCTGTCGAGAGCTTGGGGGACCTCTCACCAATGCAGGCTTA	34099	0.224834	-0.0519019	0.00498292
NOT_000920-D-1	3	87497259	87497319	No_gene	20899	CCTGCAGCCCAGGTCCTGGTCCTGGTCCCTGCCCTCCCAAGGTGAGTTGGGCGCCCCCTG	20350	-0.0572098	-0.0230638	0.0130894
NOT_000920-U-1	3	87497199	87497259	No_gene	1714	CTAGGGTCCCCTCTAAGTCTCATAGCCTCGCCCACAGCTCAGTCCAGGTGAGTCTCCCTC	1497	-0.395008	-0.205133	-0.149445
NOT_000921-D-1	3	87703489	87703549	Arhgef11	42075	CCGTGCCCACCCGCCCGCCAGCCACAGCCTCCCCGCTCGGCCGCTCCCGGCGTCCGCGTC	41144	-0.00409946	0.0578261	0.042227
NOT_000921-U-1	3	87703429	87703489	Arhgef11	29102	CGGCGGCAGCGGGCTTGGCCTTAGCGAGCGAGCGCGCGCGGGGGCGGGGCCGGAAGCGCA	28396	-0.148122	-0.0557373	-0.0982266
NOT_000922-D-1	3	87814031	87814091	Arhgef11	8658	GTACCAGGATGAGGAAGAAGACACTGAAGACCACAAGACTGTGACAAAACAAGGACCTTA	8298	-0.494013	-0.0387968	-0.0196033
NOT_000922-U-1	3	87813971	87814031	Arhgef11	7618	CCACTGCTGCTAGAGAACATCATCAAGCACACAGCGGGTAGGGAGGGAGGGCCTGGACTG	7256	-0.111871	0.0435608	-0.00935276
NOT_000923-D-1	3	87864484	87864544	Ntrk1	6923	TCCTCTCATCTCTCCCGTGGCGCAGGCGATCGAGTGTATCACGCAGGGCCGGGAGCTGGA	6560	-0.13935	0.0181042	0.0156495
NOT_000923-U-1	3	87864424	87864484	Ntrk1	33126	GCTGCGGTTCTCGCTGCCAGCAGCCTCGCATGATGGCGTAGACATCAGGAGGGCAGGCGC	32281	-0.232248	-0.13386	-0.163866
NOT_000924-D-1	3	88083185	88083245	Bcan	3621	CACGCAGCTGCGGGGCGTGCTGGGCGGTGCCCTGGCCATCCCATGCCACGTCCACCACCT	3391	-0.112274	0.0597261	0.0258938
NOT_000924-U-1	3	88083125	88083185	Bcan	40656	CCCCGGACAGGAAGGTCCACTTGACCCGGGGAAAACCCGGCGCGGCCCGGCGACTGTGCG	39697	-0.340003	0.0794076	0.100932
NOT_000925-D-1	3	88108564	88108624	Hapln2	22156	GGATCAATGCGACGGAGGCTGGCTGGCGGACGGCAGCGTTCGCTTCCCCATCACGACGCC	21639	-0.00974205	0.110946	0.0155134
NOT_000925-U-1	3	88108504	88108564	Hapln2	36934	CCTGCTGGGGTCGGGGGAAGCCGAAGCTGCGCACCCCTGGGTCAGGGAGACCCCCACAGC	36075	-0.355851	-0.0845453	-0.163372
NOT_000926-D-1	3	88301058	88301118	LOC100042271	4405	TCCGCGGGGTGCGGCAGAGCCGAGCTCGCAGAGCTGCTCCGAGCTACCGACTGCAGGGGA	4100	-0.155005	-0.0308431	0.00918488
NOT_000926-U-1	3	88300998	88301058	LOC100042271	34703	CCACAGGCTTCCCTCTGGGCCTCGGGGTTCCCCAGTGCTGGGGTTCCCGTCCGGGGCTTC	33873	-0.0884135	-0.0288229	-0.0372515
NOT_000927-D-1	3	88429315	88429375	Smg5	21071	AGCTGAGCTAAAGGGAGGACCATGAGGGACAGGAAAGCAAAGCGCGGCGCGAGGATCTCA	20519	0.0516961	-0.0850174	-0.0446327
NOT_000927-U-1	3	88429255	88429315	Smg5	16432	TTGGTTGAAGCTGTGACGTGGTTAGAAATGTTGAGAAAGCTGTTGACAGTCTTCAGAAGT	15927	0.221891	0.0929081	0.170991
NOT_000928-D-1	3	88596089	88596149	Lmna	27071	CCATTTAGGAGGCCGGGGAGGCCCCAGCAACCACACACACAGATACACACAGGCTCACAT	26425	0.0325348	0.128324	0.191059
NOT_000928-U-1	3	88596029	88596089	Lmna	35186	CTCCCTCTACAGCCTGCGGCTTCAGTACAGAAGGCGAGTGACGCACGCTATTGCGTGTGG	34319	-0.0745457	-0.138608	0.151766
NOT_000929-D-1	3	88617452	88617512	No_gene	40462	CGATCGCGGAGTCCACGGGCTCGGGCCTCTGGGAGAGAGCTGGTGGAGCAGACAAAGCCC	39483	-0.24201	-0.077051	-0.15804
NOT_000929-U-1	3	88617392	88617452	No_gene	136	CCCAACCGAACGCCCCTTCCTGGCCCCCACACAGCGCAGAGACCTGCTCCTCCCACTGTA	82	-0.0597485	0.00728546	0.0176977
NOT_000930-D-1	3	88707836	88707896	Arhgef2	14364	AGCGACACAAAGGCAGCTTGCTTCACCTGATGGATCGGTTTGGCCTGGCGGAGAAAATGG	14028	0.0483509	0.0608224	0.0498203
NOT_000930-U-1	3	88707776	88707836	Arhgef2	43914	TTCCAGCTGTGATTCAGTTCTTGCCTGGGGTAGGCGGGTGGCTAGGGGTCAAGACAGCAA	42862	0.260492	0.0257218	0.0447601
NOT_000931-D-1	3	88754251	88754311	No_gene	20429	CAATTAAAACATGTCCTCTGATCATTTCTGCCCATGGAGCGGTTCTGAGATTGAAGGATG	19929	0.360186	-0.0315634	0.00349211
NOT_000931-U-1	3	88754191	88754251	No_gene	40395	TTACAAGACTGGCTCAGGGTCTGTCGAGAGCTTGGGGGACCTCTCACCAATGCAGGCTTA	39356	0.233813	-0.0289173	0.00483281
NOT_000932-D-1	3	89180797	89180857	Fdps	9354	CTCAGGTACAAATCGATTGTCAAGTACAAGACGGCTTTCTACTCTTTCTACCTGCCTATT	9005	-0.159975	-0.021643	0.00977096
NOT_000932-U-1	3	89180737	89180797	Fdps	32151	TCCTGTCCCAGCGTCCCCGAAAGAAAACAGTGGAAGTGCCACCAACTCACCATGTACATG	31368	-0.100034	0.118323	0.149576
NOT_000933-D-1	3	89917181	89917241	She	1829	TGGGCGAGGCCGAGCCCACGGAAGCCCCCGGCAGCCCTGCCCACCCTAACTGGGACGATG	1555	-0.0285449	0.0347377	0.0412753
NOT_000933-U-1	3	89917121	89917181	She	25115	GGGAGGGGCGCGTCCGTCCTCCGTCCTGTGCGTCCACCGCGGGGCGGGCGCCGGGGCACT	24431	-0.0141542	-0.0546362	0.0238895
NOT_000934-D-1	3	90475551	90475611	Ints3	14	GCCTTCACAGTTCGCGCCCTCCGCTGCAAAAGGGCCCTTCGAGCACGCGCGCTGGCCGCA	7	-0.199139	-0.0482256	-0.10329
NOT_000934-U-1	3	90475491	90475551	Ints3	9352	CGGGCCAGGTACGCGAGACGCCAGGCCAGACTGCACCCGCTCTCAGAGCTTTCGGGGTCG	9001	0.0199639	0.0424419	0.0601076
NOT_000935-D-1	3	91080788	91080848	No_gene	27915	TTACAAGACTGGCTCAGGGTCTGTCGAGAGCTTGGGGGACCTCTCACCAATGCAGGCTTA	27241	0.204213	-0.02452	-0.00125191
NOT_000935-U-1	3	91080728	91080788	No_gene	32365	CAATTAAAACATGTCCTCTGATCATTTCTGCTCATGGAGCGGTTCTGAGATTGGAGGATG	31622	0.36231	-0.02851	0.00557719
NOT_000936-D-1	3	91372769	91372829	No_gene	19981	GGACAAGATCTATGCGTTGATTCATTTCTGCCCATGGAGCATTTTTGGGATTGGAGGATG	19385	0.0787745	0.106312	0.0943152
NOT_000936-U-1	3	91372709	91372769	No_gene	10180	TTCCAAAACTGGCTCAGGGTTTGTCGGGAGCTTGGGGGACCTCTCACCAATGCAGGCTTA	9794	0.0959632	0.0251738	0.0421025
NOT_000937-D-1	3	93256324	93256384	No_gene	633	TTACAAGACTGGCTCAGGGTCTGTCGAGAGCTTGGGGGACCTCTCACCAATGCAGGCTTA	469	0.203828	-0.100116	-0.00357179
NOT_000937-U-1	3	93256264	93256324	No_gene	22249	CAATTAAAACATGTCCTCTGATCATTTCTGCCCATGGAGCGGTTCTGAGATTGAAGGATG	21656	0.339684	0.0347428	-0.00812739
NOT_000938-D-1	3	93606250	93606310	S100a11	25058	TGCAGCTCTCTGGCGGCCGCCACTGGTTGGGTTCAGGGGCTCACGGCCCCAGGGAGTCTA	24485	-0.0876904	0.0315237	0.0707014
NOT_000938-U-1	3	93606190	93606250	S100a11	18167	CGGGCAAAATAAGTTCTAGGCTGGGTGCGGCTGCCTAACTGGCCTGAGCCCGGGCTGGGT	17667	0.0683147	0.0560213	-0.000697642
NOT_000939-D-1	3	93606298	93606358	S100a11	26226	TAGTCTTCATGAACGCCTAGCGACGCTGCCCCAAGTTCTCACTGAGTCTGCAGCTCTCTG	25600	-0.251663	-0.104307	-0.171426
NOT_000939-U-1	3	93606238	93606298	S100a11	21125	CCCGGGCTGGGTGCGGCCGCTAGACTCCCTGGGGCCGTGAGCCCCTGAACCCAACCAGTG	20623	-0.124263	0.0596953	0.0438402
NOT_000940-D-1	3	94441093	94441153	Them5	18460	ATTCCTCTCTTACAGCTCAAGTAGCCTTCTCAGTCGAACCGTTCATGTTGCGAGCTGCTG	17907	0.0767673	0.0283288	0.0432087
NOT_000940-U-1	3	94441033	94441093	Them5	2024	TCTCTCTCTCTCTCTCATTTTTCATCCCCACTCAGAGGTAGTTTTGGATCCTCCCCTGTT	1765	0.169327	0.0306493	0.110796
NOT_000941-D-1	3	94923307	94923367	Pogz	5701	CTCCGTGGCCCGGGTGCGCCGCAGACCACGTGCGCG	5321	-0.21797	-0.178916	-0.000298895
NOT_000941-U-1	3	94923247	94923307	Pogz	20836	GGATGGGGCGCGCGCGCGGGTTGGGGGAGGGGCCGAGCGCGCCCCCGCGGCCCCCGAGTG	20226	-0.0703094	-0.0428255	-0.042482
NOT_000942-D-1	3	95060367	95060427	Pi4kb	39117	CGCCGCCTCAGCAGCAGCGGCCGCTCCCGGGTTCCATTGGCCGCCTGCGCTTCCCTGACA	38184	-0.010557	0.00591806	-0.0146347
NOT_000942-U-1	3	95060307	95060367	Pi4kb	18049	TGAAGGCCCCTTCAGGCGGCGCCGCGGGCAGCCCCGCAGCCGGGGCCTGGAGCAGCCGCC	17600	-0.197347	0.0204357	0.038057
NOT_000943-D-1	3	95060411	95060471	Pi4kb	13419	CCTCGCGGAGGGGGTGCAGGCGGTCGGGGTCGGACTGCCGACACCGCCGCCTCAGCAGCA	13003	-0.139446	-0.0150054	-0.0438291
NOT_000943-U-1	3	95060351	95060411	Pi4kb	19478	GCCTGGAGCAGCCGCCGCGGCCGCTGTCAGGGAAGCGCAGGCGGCCAATGGAACCCGGGA	18905	-0.1834	-0.0474166	-0.0403596
NOT_000944-D-1	3	95100811	95100871	Zfp687	6801	GGAGCACGGAGGGAGCTGAGGGAGAGGGGAGGCCGAAGCGGAGAGAAGCAGGAAGTAGCG	6485	-0.185399	-0.0622024	-0.0777627
NOT_000944-U-1	3	95100751	95100811	Zfp687	7214	CCCTACGGCCTCCTCCCGGTTCCAGCCGCCACCGCCGCTACCGCCGCCGCCGCCCTCCCC	6965	-0.0950842	0.0055735	-0.0173486
NOT_000945-D-1	3	95258586	95258646	Sema6c	28843	CGGGGAGGCGAGGGGCGGCTTGGGCGACAGCGGAGACTTCACGTCCACCCTCTTCAGGGA	28060	-0.103701	0.0217012	-0.00971967
NOT_000945-U-1	3	95258526	95258586	Sema6c	29359	CCAGGTACTCCGGGGGGCCCGGGAGGCACCTCCTGTACCTGGGCCGGCCCGAAGGCCATC	28566	-0.144706	0.0221227	-0.0986367
NOT_000946-D-1	3	95366765	95366825	Prune	8395	AGCCCGGAGAAAGGAGTCTCTTGGTTTGCTTGAGTCGGGTCCTTCGGCAGAACCTGTGCG	8117	0.111318	-0.0555619	0.0574904
NOT_000946-U-1	3	95366705	95366765	Prune	21147	CGGGAGGGAAACTGAGAGGGGCGGGGAGAAGGGAGAGACACACCTCGCCGGGCGAGGCTG	20666	-0.0512341	-0.039196	-0.0444363
NOT_000947-D-1	3	95846778	95846838	Tars2	41179	GAAGTATCAGGAAAGTGGTTTCTGAAATGTTGAAGCAGGATAACTGTCTTCAAAAGCATA	40223	0.527996	0.0795896	-0.249747
NOT_000947-U-1	3	95846718	95846778	Tars2	6391	CACAAACCCCAAGCCCTGAAAAGTCCGTCCTTGAACTGTACAACGCACTCCTGTCTTGTG	6013	0.232675	0.071622	-0.0327909
NOT_000948-D-1	3	95904369	95904429	4930535B03Rik	10368	CGTAGTCGTCTCCCGACTCCCGGTTTAAACACCACCCCCGAGCCATACTGACAGTCCTCC	9997	-0.017073	0.112592	0.107193
NOT_000948-U-1	3	95904309	95904369	4930535B03Rik	24297	GCGGCAGGAGGGCTAGCTGCTGGGCGCGCTGGCGGCTCCCACACGCTGCGAGGAGGGGCC	23675	-0.198313	0.0697403	0.104094
NOT_000949-D-1	3	96015735	96015795	Anp32e	40848	CTTTGAGCGGGCGTCAAGGGACCACGGCGGCGCGGACCCCTTGTCCCTCGATTTCACGCC	39910	-0.127974	-0.00144203	-0.273968
NOT_000949-U-1	3	96015675	96015735	Anp32e	20889	ACGCCAGGTCCGCGGGTCTGGAGATTGGCCGCGGCGGGCGGGGACCAGGCTCGCTGATTC	20331	-0.0963514	-0.122498	-0.162028
NOT_000950-D-1	3	96081214	96081274	EG668222	34003	CGGCGGGGGCAGCGGGGGCCCGGCCTGCGGCTAGCACGAGCCGCCGAGCGAGCAGCGGGC	33166	-0.15323	-0.116363	-0.125304
NOT_000950-U-1	3	96081154	96081214	EG668222	25597	TGTCCGCGCGCCGCGCACTCACCCGCTTGCCGGAGCCGCTCTTCTTCATGGCGGGATCGG	24880	-0.0439582	-0.000891588	-0.0375258
NOT_000951-D-1	3	96081511	96081571	EG668222	17070	GGCAGTAGGTCGAGAGTGGAGACTCCCGGGGCTCCGCCAGCCGGAGTCTGCGGGTCCGAG	16681	-0.0638196	-0.0719956	-0.0612129
NOT_000951-U-1	3	96081451	96081511	EG668222	44148	CGGCGGTGGGGGCGGGCCCGAGGCGTGGCGAGCGGGATGGAGCGGAGGCGCCGTGGGAGA	42977	-0.141043	0.0188822	-0.0521764
NOT_000952-D-1	3	96169697	96169757	No_gene	13124	ATTCTTCTCTTGCTGTCTACCCACACAGCCCGAGCTTTCCGTTCAGGAACCCAGGAACCC	12752	-0.0529343	0.0311159	-0.120456
NOT_000952-U-1	3	96169637	96169697	No_gene	19934	GTACAGACACACATGCAGGCAAGACACCCATACATAAAAAGACTTCTTCTGGAGCCACCA	19459	0.21717	0.0375422	0.0868824
NOT_000953-D-1	3	96489896	96489956	Trnaq-cug	2941	CGAGGAACCCGGACGTCCGAACCCAGAGTCACTGAGGCCACCTATGATCGCGGACCTCTG	2722	0.135563	0.0493505	0.0730855
NOT_000953-U-1	3	96489836	96489896	Trnaq-cug	20122	CAGGACGCCGGTGTACGCAGTTCCCACCGTGTCCCCCAGGGTGGCGGAGCCCAGATGGCC	19660	-0.440733	-0.0631049	-0.200374
NOT_000954-D-1	3	96553117	96553177	Trnah-gug	33347	AGGCAAGCAACAAGGGCATGGACTTTAATCCCAGTACCAGTAATTGTGGGAAGTGGGTGC	32550	0.375918	0.0974633	0.0681188
NOT_000954-U-1	3	96553057	96553117	Trnah-gug	30746	CCACGCATGCAGCCTCACTGCGCATGCTAGGGCAGTAAACAAGTGGGGTTCACGGGGCCT	29952	-0.00268601	0.0444407	0.0468011
NOT_000955-D-1	3	96782737	96782797	Ankrd35	3862	GCCCCACCCCTGCATCTGCCCTGCGGCCCCGCCCCCGGGGCGCCACCGCAGCCCCTTTTC	3532	-0.058076	-0.0478306	-0.00068284
NOT_000955-U-1	3	96782677	96782737	Ankrd35	867	CAGCGGGATGGGGTGGGTGCGGGCGACGTGGCAGGGACTGGCTACAGGGATGCGCGGGCA	724	-0.1346	-0.0512397	-0.014919
NOT_000956-D-1	3	96990767	96990827	Gpr89	31127	TTGAGTCTACCCAGCGGCTTCCAGCCCTGCCCACCCTCACCTTCCAGGCAAACGGAGAAT	30364	-0.0994908	-0.0256112	-0.0173046
NOT_000956-U-1	3	96990707	96990767	Gpr89	2082	GTAGGCGGCCTGGCCTGGCGCGTGCTTACGTCATCAAGATGCGCCCTAGCCAGCCAATCA	1874	-0.0128611	-0.0673809	-0.0824022
NOT_000957-D-1	3	97669240	97669300	Chd1l	34409	ACAGCGGCAGACACCGTCATTTTTGTCGACAGCGACTTCAACCCTCAGAATGACTTGCAG	33629	0.138604	0.0114547	0.164504
NOT_000957-U-1	3	97669180	97669240	Chd1l	13673	AAGTGGAAAACCATTGATGCCCAACTCACTCACTTGTTCTGGCCAATTCGGTGAGCTCTG	13334	0.0662129	-0.0538078	0.0944524
NOT_000958-D-1	3	98424529	98424589	Phgdh	15929	GGGAGCGCTCGCAGGATTCCGGGCGGCCCGGGGGTGCAGCCGGAGCCCCGCGCCGCCCAC	15438	-0.139647	-0.0429719	-0.10615
NOT_000958-U-1	3	98424469	98424529	Phgdh	36172	GATGTAGTGAAGTCGGGCCTGATCGGCAATGAAGCCAATGGTGGAGGTTGACTCCCGGCG	35251	-0.00410922	-0.07977	-0.0510285
NOT_000959-D-1	3	99377629	99377689	Tbx15	5675	CTTAGGTCGGCTCAGGAGCTTGGCCCCTCCACAAAGGGGGCCTTTGTGGCCCTGCTCGCT	5436	0.00826014	-0.00126988	-0.156356
NOT_000959-U-1	3	99377569	99377629	Tbx15	11815	CCAATCAAGAGGGAAAGAGGAGCTGAGCCTGAGGGAACAGGATTTCCTCGCCTCTTGGGC	11509	-0.397237	-0.124033	-0.167735
NOT_000960-D-1	3	99382879	99382939	Tbx15	31025	CTCATTTTAGCCGCCCGCACCCGGGTCTCCTCTAGCCCGCGCTACTGAGCTGGCAGCCCC	30330	-0.384423	-0.200226	-0.356666
NOT_000960-U-1	3	99382819	99382879	Tbx15	7202	CCAGTTTCGGCCGCGGCGCCGCCGCCTCTCCAGGGCCGGGTCGGCGGGCGCTCGGAGCGT	6942	-0.0284582	0.118925	-0.0481406
NOT_000961-D-1	3	100814557	100814617	No_gene	19748	AGGAGGAGGAGGAGGAGGAGGAGGAGGAGGAAGAGAAGAAGGAGGAGGAGCCGGGTGGGG	19263	0.0085959	0.0490872	0.0214588
NOT_000961-U-1	3	100814497	100814557	No_gene	17137	ACACTACAGCGCCCGCGCCGCCGCGCGCTCTGTCAGGAGCGGAACTTCCTCCTCAGCCGA	16647	-0.0358816	-0.0283147	-0.103303
NOT_000962-D-1	3	100814830	100814890	No_gene	40963	GCGCCGCAGTCAGCGCGAGCGTGCGAGCCACCCGAGGCCGGGCCCTGCCGGAGCCGCCCT	39971	-0.147574	-0.106411	-0.0828298
NOT_000962-U-1	3	100814770	100814830	No_gene	7296	GGGAGAGGCGGGCGGGAGGGAGGGCGGCCGGTCGCGCGCGAGCGAGCAGCCGCGCCTCCC	6960	-0.140416	-0.024537	-0.0259499
NOT_000963-D-1	3	102333670	102333730	No_gene	7689	AGGGCTGGGCTGGGGCTGCGGGGCGGCGCCGGGACAGGAAGCGGAAAGCAGCAGAGACCA	7396	-0.059615	0.00623964	-0.0100147
NOT_000963-U-1	3	102333610	102333670	No_gene	9045	CGGCTGCAGCGCCCGGGCTCCGCGGCCTGCGCTGGGCTGCAGTGGAGGCACAGCCCCGCC	8729	-0.0526767	-0.0176867	0.0179014
NOT_000964-D-1	3	102333749	102333809	No_gene	38626	CCTCCGCTGCAGGTGGGCCGGGCCGGCAGCGGGGCCCGCAGCGCTCGCAGCTCTTGGCTG	37723	-0.164335	-0.0365826	-0.000426676
NOT_000964-U-1	3	102333689	102333749	No_gene	3503	GCTTTCCGCTTCCTGTCCCGGCGCCGCCCCGCAGCCCCAGCCCAGCCCTGCTAGCCCGGC	3161	-0.0310448	0.0261531	0.0302697
NOT_000965-D-1	3	103408840	103408900	Trim33	21223	CGCCGCCCGCCGCTCGCGCCGCCGCCGCCGCCCCCAGCCTCAGCCGCAGCCACAGCAAGA	20649	-0.0742026	0.0183057	0.0236814
NOT_000965-U-1	3	103408780	103408840	Trim33	13391	CGTGCGCGCGCGCTCTCGTGCGTTCGCTCGCTCGCTCGCTCGCTACTTCGCTCGCTCTCG	12947	0.00170303	0.0162384	-0.0042785
NOT_000966-D-1	3	104057960	104058020	Phtf1	38783	ATTTTCACTGGAGTGTTGGGAAAATTAAAAGCAAAGTAGTCCAAGAAGTCTGGGAGATAA	37864	0.771137	-0.0349951	0.000360182
NOT_000966-U-1	3	104057900	104057960	Phtf1	44503	TTGACATTCAGTGAAAATGAGAAAAACGCTGCGTACTATGCGTTAGCAATAGTGCATGGA	43303	0.589448	-0.137374	0.0426993
NOT_000967-D-1	3	104349065	104349125	No_gene	6654	GCGGGGGGTCGACGGCGGCGCCCCTCTGGCCGGGCTGTGCGCGGGGCCCGGAGCGGCACC	6364	-0.00252775	-0.0540367	-0.0351476
NOT_000967-U-1	3	104349005	104349065	No_gene	12346	TTCTTCTTCAACGTCTTCGACATCCCGACCTCCGCTGCACCATGGGGAGCCCCCGCGCGG	11886	-0.0232536	-0.00374612	-0.000566423
NOT_000968-D-1	3	104640742	104640802	No_gene	37582	CCTCAGCCGACTCTCTGAGCTAGCTGCTGTTCTCGAGCGGGTCCCGGCCAGGGGAAGATG	36676	0.0737809	0.0405115	0.0428175
NOT_000968-U-1	3	104640682	104640742	No_gene	8844	AACCGTGCGAGGGGTCCCAACCCACAGCCCAGGCGCCGCTGCTCCCAGATGCCGCGGGGC	8497	-0.0990343	-0.0250165	0.00715882
NOT_000969-D-1	3	104768133	104768193	No_gene	33776	CAGCGCTGGAAGCGTCTCCCCCAAGGTCACCGGGCACCATGACCCGACTCCCGCAGCCCG	32892	-0.0197765	-0.00590581	-0.0122487
NOT_000969-U-1	3	104768073	104768133	No_gene	14415	GACCTTGAGGCGCTGGGCACAGCGTCTCTCCCGGCCGAGCTGCGGGCCCGTGGTCAGGTG	13962	-0.0515445	-0.0323672	-0.0354891
NOT_000970-D-1	3	104916967	104917027	Capza1	19241	AGGGGGGGGGGGTCGACGGGGGCGGCCCTTAGCTTGGCCCGCCTCCGCTCCCGGCCCCGG	18774	0.109736	0.143912	0.0956529
NOT_000970-U-1	3	104916907	104916967	Capza1	26990	CAGTTCCTCCAGCTCCAGCCAGCCCTACGCCCCTTGCCGGGTCCTCAGCCGGGGTGACCT	26266	-0.0665703	0.0121514	0.037064
NOT_000971-D-1	3	105089810	105089870	Cttnbp2nl	2428	GGAGCCGCGCTGAAGGCCGCGCGTGTCCCCGGCCCCGCCCCGCCCCGTCCAATGAGAGCT	2213	-0.0268798	-0.027233	-0.0708719
NOT_000971-U-1	3	105089750	105089810	Cttnbp2nl	6621	CGGTGTCAGTGGCTCCGGGGCGCGGAGTGCGGCGGGGGCCAGAGCGCGCCGACAGCCCCT	6299	-0.0727626	0.0172574	-0.0470338
NOT_000972-D-1	3	105089918	105089978	Cttnbp2nl	12568	GGGTGGCCAGAGCAGGTGGGGACGCGGCGCGGTGGCGCCCCGTAGAACGGAGGGGAGGAG	12158	-0.0585318	-0.0163869	-0.0122074
NOT_000972-U-1	3	105089858	105089918	Cttnbp2nl	2058	GCGGCCTTCAGCGCGGCTCCGCCCGCGCCAGCCCGGGTGCTCCCCGGCGCCCTAGGTGTG	1826	-0.0441343	0.0456803	0.0356398
NOT_000973-D-1	3	105577975	105578035	Kcnd3	40104	TCCCCCCTCTGCCTCTGGACCAGCCTGGCCGGGATTTTTCACTTGCTTTTCCCCCATGAC	39117	-0.0253341	0.0158217	0.0226028
NOT_000973-U-1	3	105577915	105577975	Kcnd3	30952	GGGAGCATCGACAGGCTCCCAAATTAGCTTTTTAAATAGAAGCTGAGAGTTAAAGGAAAA	30186	0.236538	-0.073047	-0.190989
NOT_000974-D-1	3	105815407	105815467	Rap1a	23155	GCGGCGTTTGAAGTCCCGGCGGCCTTGACAACCTCCGAGTCCACTATGGCTGCGGAGCGT	22606	0.00813229	-0.0526894	0.000987228
NOT_000974-U-1	3	105815347	105815407	Rap1a	11124	TCGTGTGCGGTCCGCTGGGTCCACGGGGATGCCGGAGTCGGCTCCACAGCCTGCACCGGC	10820	0.00573172	-0.0266549	0.00863245
NOT_000975-D-1	3	106086930	106086990	LOC100043591	34941	ATTTCTCCTTGACTTTGCTAACCTCCGTCTTGTGTATTTCCAGCCCCGTGTCTGAAGAAC	34005	-0.250171	-0.252828	-0.147909
NOT_000975-U-1	3	106086870	106086930	LOC100043591	34206	GGCTTGACGCTAGGAAATGGAAAGAGAATAAGACGTGGTGACACTCACCCTGGACCTAGG	33397	0.015237	0.00709569	0.101246
NOT_000976-D-1	3	107586975	107587035	Slc6a17	42844	GTCGTCTCCTCCCCCTCCCCGTTCTGACGCTGCCTCCTTGGGAAGGGTGTTTGGAGGGCA	41811	0.00217817	0.0247977	0.0201961
NOT_000976-U-1	3	107586915	107586975	Slc6a17	39662	CGGTAGGAGGAGACACACACCGAGCTGATCATAAGAAGCGCTGCGGGGCTCCGGCTTGGG	38749	0.0102477	-0.014231	-0.00942559
NOT_000977-D-1	3	107644925	107644985	Ubl4b	25856	CTGTGCAGACAGGGCTCTGAAGGGATGTTCGCAGTACGTCAGGACTGCTCCCCTAGGGGC	25214	-0.152392	-0.0350989	0.00536844
NOT_000977-U-1	3	107644865	107644925	Ubl4b	15811	AACACAAGATAGAGCTGTTTGGGCTTTTAAAGAGGATGAAGCATCAGGCTTCCTTCTCAG	15373	0.145764	-0.131031	-0.0420448
NOT_000978-D-1	3	107723286	107723346	6330569M22Rik	8711	GCGGGGTGCAGGTGAGGCGCAGCATCGGGAGTCCCCTGGGGACCCGGAGCCTCGTCCCCC	8402	-0.158941	0.0519467	-0.0524259
NOT_000978-U-1	3	107723226	107723286	6330569M22Rik	12990	GCCGGCATGGACCCCGAGCGCTGCGCGCCTTTCTCCGTGGGGCCGGCGGCCGGTCCTTAC	12656	-0.261755	-0.073195	-0.0849587
NOT_000979-D-1	3	108412447	108412507	Sort1	13651	CGGGCCTCGCGCGCTCACCTGGTGCGTATTGTTGGTCAGCTTGGCGATGAAGTCCGGGAG	13290	0.012269	0.0280614	0.0649062
NOT_000979-U-1	3	108412387	108412447	Sort1	28096	GGGGCCCCGTCCCCCGCGCTGGCCGTTGGCGCCGCGGCGCGCCCGCCGAGGACCAAGACT	27431	-0.128296	-0.0732043	-0.0957637
NOT_000980-D-1	3	108412560	108412620	Sort1	41248	CCTCGCCGCCCTCCGCAACCGGGGTCTCGCGCTAGCCTCGAAGCGTGCAATGGGAGCGGA	40194	-0.118449	0.0177541	-0.0575062
NOT_000980-U-1	3	108412500	108412560	Sort1	2534	AGCGCGCGAGGCCCGGGCGCCCGCCCCGGTTGGGTCGCCCCTCCGGGCCCGCGGCCCCAG	2256	-0.247653	-0.162686	-0.26192
NOT_000981-D-1	3	109039440	109039500	4921515J06Rik	37495	CGCGGCACCATGGCCAACAACAGCCCCGCGCTGACCGGCAACTCGCAACCGCAGCACCAG	36508	0.0376193	-0.0161653	-0.00234837
NOT_000981-U-1	3	109039380	109039440	4921515J06Rik	33979	ACCGCCGGCTTGGTGGCGCCGCCGCCGCCGCCACATTGCTGCTGCTGCTGGGTCACGGCC	33120	0.09856	0.0461493	0.094723
NOT_000982-D-1	3	109155734	109155794	No_gene	25814	GCCCGGAGCTCCTCCGCCCTCCGCGGACCGCCCGCTTCCGCGCTGGGTGCGCTTCCGGCT	25132	-0.117775	0.0321119	-0.00262717
NOT_000982-U-1	3	109155674	109155734	No_gene	9536	AGAGAGAGAGGCGCCGCTAGGAGAACGGTCGCTGCCGCCTCCCTGCCCGGGGCGCCCCCA	9194	-0.05619	-0.170724	-0.0098049
NOT_000983-D-1	3	109251186	109251246	Slc25a24	11904	GGGAAGTCACCGTGAGCTGGTGGGGCGCGATCCGAGTGCGGAGGCCTGTGGGGTGGGGCG	11517	-0.0220428	0.0217426	0.0026896
NOT_000983-U-1	3	109251126	109251186	Slc25a24	989	AAGCCTCGCCCCCCTCCCCCCCCCCCCCCCCCCCCCCCCCGACGACGATCCAGACAACCC	798	0.190767	0.0908648	0.150281
NOT_000984-D-1	3	112825059	112825119	No_gene	8348	ATTCCTCTCTTACAGCTCGAGTAGCCTTCTCAGTCGAACCGTTCATGTTGCGAGCTGCTG	8024	0.0806094	0.0307522	0.0539493
NOT_000984-U-1	3	112824999	112825059	No_gene	30797	TATCTTGGGTATTCTAAGTTTCTGGGCTAATATCCACGTTTCAGTGAGTGCAGAACTGTT	30053	0.188589	0.218961	0.177163
NOT_000985-D-1	3	115245233	115245293	No_gene	3614	GCCAAAAACTGAACTGGACAGATGGTTAGGGTAGGTGCCAGTGCAGACATTTTCTCATCT	3379	0.132444	0.00403999	0.067418
NOT_000985-U-1	3	115245173	115245233	No_gene	31183	TTTGGTTTGTACTAAAAGTCACATGGTTGCTCCACACAGAATCACAATGAATCAAAGCAT	30473	0.163533	0.0576748	0.0267269
NOT_000986-D-1	3	116243574	116243634	Gpr88	2336	GAGTTCCGCAGATCCGTGCGATCTGTCCTGCCGGGCGTCGGGGACGCGGCTGCGGCCGCC	2035	-0.10586	-0.0845952	-0.107109
NOT_000986-U-1	3	116243514	116243574	Gpr88	30358	CAGTGCTGGCCAGCCGCCCGGGTACCCAGTTGCGCCTGGGACATGGCTGGCACCGCGGTG	29525	-0.141259	0.0118476	0.038082
NOT_000987-D-1	3	116243583	116243643	Gpr88	23081	AGGAACGAGGAGTTCCGCAGATCCGTGCGATCTGTCCTGCCGGGCGTCGGGGACGCGGCT	22460	-0.00817178	0.000401306	0.0584668
NOT_000987-U-1	3	116243523	116243583	Gpr88	35210	CCAGCCGCCCGGGTACCCAGTTGCGCCTGGGACATGGCTGGCACCGCGGTGGCGGCCGCG	34365	-0.125166	0.00599884	0.0284568
NOT_000988-D-1	3	116586683	116586743	Ccdc76	39419	CCCATCGACGGCAGATGCAACTACTTCGTAGAAAAGAAGAAGCGCTTCTGCAGGATGGTG	38443	-0.0993478	-0.0154482	-0.245898
NOT_000988-U-1	3	116586623	116586683	Ccdc76	41664	AAGGGAGGGCGATAGCTGACCTCGGCGGAGCCAGCGTGTTCGCCACAGAACCTTTTCCCC	40675	-0.0467034	0.0666996	-0.0257798
NOT_000989-D-1	3	117192563	117192623	No_gene	27183	AGCGTTCCTCTTAGCATCTCTCTGCCATTCTTCAGGTCCCAGTTCTGGCGCCAAAATGTT	26477	0.210185	0.0169378	0.0206187
NOT_000989-U-1	3	117192503	117192563	No_gene	9382	ATTCCTCTCTTACAGCTCGAGTAGCCTTCTCAGTCGAACCGTTCATGTTGCGAGCTGCTG	9061	0.0672797	0.0794375	0.0472801
NOT_000990-D-1	3	117373076	117373136	No_gene	3501	CAATTAAAACATGTCCTCTGATCATTTCTGCTCATGGAGCGGTTCTGAGATTGGAGGATG	3157	0.36064	-0.0558501	0.0214136
NOT_000990-U-1	3	117373016	117373076	No_gene	13870	TTACAAGACTGGCTCAGGGTCTGTCGAGAGCTTGGGGGACCTCTCACCAATGCAGGCTTA	13389	0.215801	-0.00415999	0.00204202
NOT_000991-D-1	3	118425957	118426017	Mirn137	30946	ATAAAAAGTGCTACCTTGGCAACCGGGAGCTTTTAGTGGCCAGCTGGTGGGCTGGGAGGG	30174	0.124413	-0.0721939	0.0139802
NOT_000991-U-1	3	118425897	118425957	Mirn137	32112	TTACGTTGTTATTGCTTAAGAATACGCGTAGTCGAGGAGAGTACCAGCGGCAGGCGGGCA	31293	0.0159093	0.0244695	0.0707575
NOT_000992-D-1	3	119441805	119441865	No_gene	39560	TCGCTGGGATCCACAGGAGGCAAGATGGAGCAGAGGGCAGGTGGGGCTGAGGGTAGGGAG	38552	-0.116263	-0.028842	-0.0169247
NOT_000992-U-1	3	119441745	119441805	No_gene	15097	GCCTTGCCCTCCAAAATAGGAAGCCTCCCTCATCAGACCCAGAGTCTCAAGCTCCTCCCA	14636	-0.0294375	0.0364419	0.0503819
NOT_000993-D-1	3	121254971	121255031	Tmem56	36942	TCCGGGCCCCGCCCACTCTGGCCTGGGGTCGGAGCCGCGGCGAGCGCCAGCCCAGTCCGA	36091	-0.0414937	0.00592487	0.00161799
NOT_000993-U-1	3	121254911	121254971	Tmem56	13614	CCGCCGCGCCCGCCCGGACTGCGGGCTCGGGTTACCGCAGAGCGGCTCCTTAAAGGGGCC	13218	-0.175735	-0.26272	-0.0953464
NOT_000994-D-1	3	121418718	121418778	Cnn3	10239	GACGACTGGAAGAGTTCTAGCGGTCAGTCACCCTCGGTGTCCCTGCTCTTAGCCCCAGCG	9909	-0.044287	-0.0359254	0.0295104
NOT_000994-U-1	3	121418658	121418718	Cnn3	27626	GTCTGCGGCGTTCGGGCTTCTCCGGCGCCGCGCAGGGGAGCGAGCTCGTGCATCACCCGC	26842	-0.15773	-0.231511	-0.25345
NOT_000995-D-1	3	121461468	121461528	Slc44a3	10293	CCTCTCCTCTCCTCCATGTCTCATCCCTCCCTCCTGGCAGGACCCCTGAAGAGGACAGAG	9848	-0.0433759	-0.00290694	-0.00736209
NOT_000995-U-1	3	121461408	121461468	Slc44a3	36501	TTCACTGTTTACCAGGCTGCAAACCACCACCAGAGAGACTGTGAGAGGGGAAGCCTGCCA	35562	-0.0608567	-0.0303748	0.0150055
NOT_000996-D-1	3	121806880	121806940	LOC100043298	8211	GCTGCGCGGGTGCCCGCGGAACCGGGCCAGCGGTCCCGGAGCCCTGCGGCCCTCAGCCTG	7921	-0.0427696	-0.0584638	-0.00695725
NOT_000996-U-1	3	121806820	121806880	LOC100043298	405	GGCGCGGGGGCGCAGGGACGCGGCGTGTCCTCCTCCCTCCCGTGGTGTTGAGATTGCGCG	378	-0.0305217	0.0320959	-0.0179388
NOT_000997-D-1	3	121807015	121807075	LOC100043298	33603	CCTGCTGCTCTGCCTACTCCATAAGCGGCGTCGCGCCCTCGGCCTGCACGGGTGAGGCTC	32721	0.0335315	0.106101	0.0898367
NOT_000997-U-1	3	121806955	121807015	LOC100043298	38823	CTGGGAGAGAAGGGCAAGGCGCGCGCCCGGAGCTCCCCGCTCGGGCCCGGGGAAGGCGGC	37941	-0.23634	-0.130926	-0.184383
NOT_000998-D-1	3	122237729	122237789	Gclm	6448	GTCCCGGAGGGAGGGAAGGAAGGGAGGGAGGCGCCGGCGCGGACGGTCGCTGCGGCTTCT	6126	0.00878326	-0.0273551	-0.0209642
NOT_000998-U-1	3	122237669	122237729	Gclm	14719	TTTCTGCTTAGTCATTGTCTTCCAGGAAACAGCTCCCTCGTTTCAGCGGCGGCGGCGGTG	14226	-0.0490412	0.0751257	0.0258356
NOT_000999-D-1	3	122285127	122285187	Trnar-ucu	23258	CGGCCTCGCCGTTACCGTTGGAGGTGACCTAGGCGCGGCGGGTGGGCTCCGGCGACGGAG	22642	-0.0577825	-0.0846624	-0.00432123
NOT_000999-U-1	3	122285067	122285127	Trnar-ucu	33508	TTCCGCGCATCTGCCGTATTAAGCTAGAGGCAACGGCCCTGCTCCCGGGCCGACACCATC	32700	-0.323157	-0.0169488	0.0288308
NOT_001000-D-1	3	122285461	122285521	Trnar-ucu	38637	GTCAGGGAAGAGCCCGGGGGCCCCGCGATGGGTCGCCGCCTTCGCCTCGTAGCCCCGGGC	37745	-0.0872102	-0.0102313	-0.106715
[truncated: 10,288 more rows]
