# Supplementary material for: Increased Polyamine Intake Inhibits Age-Associated Alteration in Global DNA Methylation and 1,2-Dimethylhydrazine-Induced Tumorigenesis
Source: PLoS One. 2013 May 16;8(5):e64357. doi: 10.1371/journal.pone.0064357 (PMC3655973; doi:10.1371/journal.pone.0064357)
Supplement: Dataset S2 — The result of methylation microarray of Jurkat cells. (XLS) [file pone.0064357.s002.xls]

ProbeName	Chr1	Start	End	GeneName	Log2(Control/Control)	Log2(DFMO/Control)	Log2(DFMO+SPM/Control)
NotI_3822-D-2	8	57056050	57056110	LYN	-0.045558014	-0.156065244	-0.268129667
NotI_2764-U-1	6	24603400	24603460	ALDH5A1	-0.100116327	-0.338247817	-0.101534743
NotI_2716-U-1	6	7535655	7535715	C6orf151	0.041837376	0.552477518	0.188475154
NotI_8526-D-2	19	50103782	50103842	APOE	-0.097053885	-0.215646243	-0.184707662
NotI_5883-D-1	12	130668741	130668801	NO_GENE	-0.019576415	-0.376202598	-0.818380356
NotI_7994-D-1	18	74840706	74840766	LOC645321	0.10787491	-0.378274179	-0.098839038
NotI_6439-D-2	14	104225539	104225599	C14orf151	0.422828007	0.83256961	0.257782357
NotI_976-D-1	2	57313178	57313238	NO_GENE	-0.006733326	0.357504057	0.524697156
NotI_9642-D-1	 Y 	2181480	2181540	DHRSX	0.300075262	0.71070177	0.379277682
NotI_8675-U-2	20	538326	538386	TCF15	-0.153326166	-0.307568231	-0.581494288
NotI_3720-D-2	8	12657505	12657565	LONRF1	-0.072306034	-1.009101629	-0.044445948
NotI_8804-U-1	20	41650975	41651035	IFT52	0.497240194	1.050894819	0.773507028
NotI_4980-U-1	10	134883719	134883779	KNDC1	0.067194667	-0.625198059	-0.763464635
NotI_9344-U-1	22	49128852	49128912	SAPS2	-0.289547445	-0.087793884	-0.45203682
NotI_3434-U-2	7	89813463	89813523	DKFZP686A10121	0.903123555	0.44748958	1.486577206
NotI_6693-D-2	15	75805287	75805347	NO_GENE	0.078268841	0.4909846	0.117650996
NotI_7177-D-1	16	79687067	79687127	GCSH	-0.156280797	-0.088825164	-0.194598861
NotI_1107-U-2	2	104835353	104835413	NO_GENE	0.305751294	-0.854012639	3.005706899
NotI_4048-D-2	9	960711	960771	DMRT1	-0.182025917	0.616939843	-0.283803521
NotI_4279-U-2	9	108774409	108774469	ZNF462	-0.065216289	0.754190829	1.39743731
NotI_980-U-1	2	60630243	60630303	BCL11A	0.262183457	-0.93124005	-0.029244596
NotI_8630-U-1	19	61288565	61288625	LOC126208	-0.02053062	-0.210604995	-0.375213737
NotI_1418-D-1	2	239000427	239000487	ASB1	0.107506595	-0.515474013	-0.139305703
NotI_3758-U-1	8	28299654	28299714	ZNF395	-0.172096032	-0.384120983	-0.285507147
NotI_7742-U-2	17	76934437	76934497	NO_GENE	0.01257494	-0.383888497	-0.028430305
NotI_5195-U-1	11	57162553	57162613	NO_GENE	-0.063947462	-0.385567643	-0.328824054
NotI_7191-D-1	16	83239581	83239641	C16orf44	-0.065813723	-0.016640055	-0.164169383
NotI_2733-U-2	6	13595484	13595544	GFOD1	-0.238480371	-0.178201212	-0.242180199
NotI_5173-U-2	11	45124891	45124951	PRDM11	-0.060135191	0.168920353	-0.184386916
NotI_8700-D-1	20	3952784	3952844	FTLL1	-0.329812671	1.377668813	0.333078212
NotI_5449-D-2	11	122437732	122437792	HSPA8	0.184244317	-0.206813617	-0.227367929
NotI_6867-U-2	16	1973590	1973650	NOXO1	-0.083405519	0.463981541	-0.131885411
NotI_3943-D-1	8	136746378	136746438	NO_GENE	-0.077443467	1.216360165	-0.324787722
NotI_1076-U-2	2	96557092	96557152	NO_GENE	0.034365504	-0.051404796	0.210925581
NotI_8164-U-1	19	3524335	3524395	HMG20B	-0.038597048	0.149699251	-0.07459394
NotI_8713-U-2	20	17609995	17610055	RRBP1	-0.04290773	-0.314886234	-0.07153007
NotI_199-D-1	1	16904008	16904068	NO_GENE	-0.231784764	0.450486757	-0.526961231
NotI_4899-U-1	10	125013166	125013226	NO_GENE	0.034853284	-0.111349046	-0.10749143
NotI_6428-D-2	14	103631817	103631877	LOC374569	-0.1311754	-0.094115216	-0.160934892
NotI_284-D-1	1	28459043	28459103	SESN2	-0.169817848	-0.051697211	-0.089360215
NotI_9347-U-1	22	49348195	49348255	LOC644186	-0.223307836	0.180250796	-0.163208608
NotI_6926-U-2	16	4306573	4306633	LOC729829	0.15742069	-0.187653855	-0.00484115
NotI_753-U-1	1	232811835	232811895	IRF2BP2	-0.139440168	0.108865876	-0.050626238
NotI_5329-U-1	11	69922460	69922520	CTTN	0.102909636	-0.611507097	-0.111821414
NotI_7646-U-1	17	70035696	70035756	CD300LB	-0.179693479	0.384315173	0.111226621
NotI_1152-U-2	2	121034258	121034318	NO_GENE	-0.575319266	0.207412873	1.475883429
NotI_324-D-1	1	36169341	36169401	EIF2C3	-0.112861797	-0.026109952	0.74062983
NotI_1955-U-1	4	3737499	3737559	ADRA2C	0.2668841	-0.735448672	0.226994189
NotI_6870-U-2	16	2017028	2017088	SLC9A3R2	-0.291019996	-0.413689637	-0.42623224
NotI_3605-U-1	7	150711933	150711993	WDR86	0.131833563	0.269839696	0.232691991
NotI_1213-D-1	2	158193412	158193472	ACVR1C	-0.038306383	0.175827311	-0.095617755
NotI_503-U-1	1	91259819	91259879	ZNF644	-0.104752711	-0.336158447	-0.336895729
NotI_5108-U-1	11	11820383	11820443	USP47	0.075213864	2.844256686	0.201467855
NotI_6769-U-1	15	89299598	89299658	UNC45A	-0.037694236	-0.133734066	-0.3481079
NotI_9482-D-2	 X 	62920145	62920205	NO_GENE	-0.124088536	-0.575163693	1.00864109
NotI_7968-U-1	18	66107182	66107242	SOCS6	-0.070940104	-0.35447056	-0.20969864
NotI_270-U-1	1	26896520	26896580	ARID1A	0.327631139	-0.094609727	0.518059594
NotI_7093-D-1	16	52216822	52216882	KIAA1005	-0.123521483	0.022569666	-0.224350477
NotI_9634-U-1	 Y 	513612	513672	SHOX	0.037617876	0.101790463	0.084898292
NotI_8228-U-1	19	7566743	7566803	KIAA1543	0.033586401	-0.051639213	-0.016935782
NotI_4047-U-2	9	959589	959649	DMRT1	-0.081401682	-0.028110793	1.024498814
NotI_4952-U-1	10	134201541	134201601	INPP5A	0.044159275	-0.172628158	-0.01616228
NotI_8674-U-2	20	497075	497135	NO_GENE	-0.023790282	-0.049585238	-0.079570795
NotI_3869-U-2	8	81948933	81948993	ZNF704	-0.208593367	0.069355211	-0.303835791
NotI_6883-U-1	16	2437072	2437132	CCNF	-0.082543791	0.104076956	-0.172173894
NotI_295-D-2	1	31006206	31006266	NO_GENE	0.086468572	-2.04339779	0.339673395
NotI_6956-D-1	16	11458276	11458336	LOC400499	-0.187141632	0.539430275	0.623914844
NotI_7229-U-2	16	86976875	86976935	NO_GENE	-0.225884035	-0.142197118	-0.422724172
NotI_2397-D-2	5	72630700	72630760	NO_GENE	-0.02763199	-0.07515909	-0.092138791
NotI_4005-D-1	8	144926333	144926393	LOC642574	-0.251210704	-0.013478907	-0.269877885
NotI_4813-D-1	10	103320269	103320329	NO_GENE	0.088629309	2.22965981	-0.372505802
NotI_1850-U-1	3	197498524	197498584	PCYT1A	0.194493521	0.414027709	0.4157171
NotI_3761-D-2	8	29264328	29264388	DUSP4	-0.302634206	0.133585618	-0.356073668
NotI_376-U-1	1	43945772	43945832	JMJD2A	-0.164423504	-0.343771572	-0.168847572
NotI_9005-U-2	21	43706402	43706462	C21orf84	0.01307606	0.009118075	-0.074411354
NotI_4773-D-2	10	96933265	96933325	NO_GENE	0.248477746	-0.151665054	0.036785954
NotI_4770-D-1	10	95351252	95351312	RBP4	-0.121974612	-0.239139829	-0.012458205
NotI_9420-D-2	 X 	23262683	23262743	PTCHD1	0.158682134	-0.708109766	-0.257770959
NotI_7714-U-2	17	75667781	75667841	CCDC40	0.219038256	1.09824083	0.400581542
NotI_7823-D-1	18	8924457	8924517	NO_GENE	-0.031895415	0.28705683	0.128387096
NotI_5174-U-2	11	45125456	45125516	PRDM11	0.055538693	0.251940663	0.085218476
NotI_4370-U-1	9	129993961	129994021	CIZ1	0.081869872	0.296129368	-0.418781307
NotI_9194-U-2	22	36218714	36218774	CARD10	-0.098463073	0.175747206	-0.014366006
NotI_848-U-2	2	11772461	11772521	NO_GENE	-0.168948755	0.601314618	0.024822417
NotI_4354-D-2	9	128525630	128525690	LOC729712	-0.088003307	0.068536026	-0.087960675
NotI_5523-D-1	12	10766907	10766967	CSDA	0.029035031	-0.197292731	-0.065590091
NotI_3923-D-2	8	123864165	123864225	ZHX2	0.576401088	-0.718361388	0.261219198
NotI_6721-U-1	15	80979607	80979667	LOC727849	-0.06424197	-0.172867299	-0.142444324
NotI_6140-U-2	13	113193385	113193445	DCUN1D2	0.361240802	-0.394718	0.005815912
NotI_6744-D-1	15	84106801	84106861	KLHL25	0.163343094	-0.815790071	-1.15550377
NotI_6152-D-2	13	113794202	113794262	RASA3	-0.215950868	-0.247319674	-0.324194642
NotI_3228-D-1	7	9610805	9610865	NO_GENE	0.720451289	1.096478118	0.766966598
NotI_1802-D-2	3	185019989	185020049	MAP6D1	-0.210668543	0.066407774	0.363625719
NotI_5356-U-1	11	74629486	74629546	LOC441617	0.031337611	-0.188412209	-0.044638089
NotI_1791-D-1	3	178398205	178398265	TBL1XR1	-0.023952422	0.209408402	-0.132017998
NotI_1456-D-1	3	9413300	9413360	LOC440944	-0.049725374	-0.713417407	-0.06005659
NotI_7689-U-2	17	73866835	73866895	SOCS3	0.15300018	-0.388176604	0.217860281
NotI_8474-D-1	19	44650607	44650667	SUPT5H	-0.08528216	-0.003038569	-0.363589051
NotI_1356-U-1	2	224612101	224612161	SERPINE2	-0.156139411	-0.349906882	-0.01143444
NotI_959-D-1	2	47986312	47986372	FBXO11	-0.208155511	0.199271118	-0.150457598
NotI_4204-D-2	9	90958081	90958141	SHC3	-0.19702643	-0.197390911	2.675373828
NotI_6433-U-1	14	103828874	103828934	NO_GENE	-0.16469735	0.759218283	-0.261513177
NotI_987-U-1	2	61618107	61618167	XPO1	-0.052094095	-0.319224501	-0.154410612
NotI_6071-D-2	13	97426744	97426804	RANBP5	-0.088107593	-0.095031283	-0.082574865
NotI_4891-U-1	10	123862344	123862404	TACC2	-0.138884982	-0.052092535	-0.151442411
NotI_5406-D-1	11	101827867	101827927	TMEM123	0.313490226	0.028959842	0.177593737
NotI_1627-D-2	3	66633661	66633721	LRIG1	-0.183794306	-0.227876507	-0.454585116
NotI_7122-D-2	16	64862037	64862097	NO_GENE	0.238463269	1.045253969	0.368508846
NotI_7567-D-1	17	45562847	45562907	SAMD14	-0.188405464	-0.032530496	-0.30572888
NotI_9305-U-1	22	46147061	46147121	NO_GENE	-0.191161114	0.592356518	-0.453362278
NotI_4773-U-2	10	96933265	96933325	NO_GENE	-0.005766671	0.072393516	0.090581015
NotI_5993-U-2	13	40139246	40139306	FOXO1A	0.142492397	0.134233631	0.120968648
NotI_506-D-1	1	92724108	92724168	GFI1	0.337697651	-0.560752417	0.17947104
NotI_3935-D-1	8	128818813	128818873	LOC729194	-0.044572751	-0.962930302	-0.257522326
NotI_3183-D-1	7	4812150	4812210	FLJ10324	0.069529992	1.655403115	0.837593555
NotI_3574-D-2	7	148760048	148760108	KIAA1285	-0.245171873	-0.104787346	-0.174438452
NotI_3418-D-1	7	75748987	75749047	NO_GENE	-0.113478423	0.277161302	-0.11710953
NotI_644-U-1	1	195457958	195458018	LOC127011	-0.085277466	0.031312316	-0.076199127
NotI_1023-D-1	2	72228476	72228536	CYP26B1	-0.111326084	-0.29899445	-0.268418572
NotI_4343-D-2	9	127549438	127549498	PBX3	0.274079874	-0.229634665	0.202821608
NotI_5562-D-2	12	28690435	28690495	NO_GENE	-0.004942754	0.468318278	-0.167660055
NotI_9020-U-1	21	44942218	44942278	C21orf29	-0.007145227	0.071370505	-0.226796744
NotI_7415-U-1	17	22645413	22645473	WSB1	-0.480996435	3.091879585	-0.272777133
NotI_2299-U-1	5	2003646	2003706	NO_GENE	0.058162843	0.212640244	0.844319682
NotI_5039-U-2	11	799609	799669	RPLP2	-0.163138255	3.41366924	0.188456115
NotI_2367-U-2	5	53641744	53641804	ARL15	0.311822316	7.56E-05	0.108372776
NotI_2975-D-2	6	122973787	122973847	PKIB	0.306670215	-0.579329116	-0.223504367
NotI_2461-D-2	5	114908455	114908515	FEM1C	0.061633643	-0.233132714	-0.225947612
NotI_1947-D-2	4	3536612	3536672	NO_GENE	0.321530795	0.501138386	0.258097959
NotI_5397-D-1	11	94113444	94113504	NO_GENE	-0.157145226	-0.001409959	-0.108228306
NotI_6529-U-2	15	31320641	31320701	LOC440268	0.495871004	0.985497649	0.778408095
NotI_6808-D-1	16	274737	274797	PDIA2	-0.243776291	0.210200978	-0.357377982
NotI_4498-D-1	9	138861085	138861145	LOC389813	0.007365869	0.298223492	-0.262992972
NotI_7045-U-2	16	31290632	31290692	ITGAX	-0.131269988	0.130143658	-0.241649144
NotI_6697-D-1	15	76157098	76157158	TBC1D2B	-0.027906079	-0.176384889	-0.159768845
NotI_354-U-1	1	40930228	40930288	NFYC	-0.044409666	-1.44550559	0.430029248
NotI_392-U-2	1	46704726	46704786	NO_GENE	0.227643189	-0.321749294	-0.194078746
NotI_3704-U-2	8	9045726	9045786	PPP1R3B	-0.079609491	1.408151851	-0.235147489
NotI_180-U-1	1	11673887	11673947	C1orf187	-0.156955434	0.007395487	-0.489316672
NotI_4073-U-2	9	16319850	16319910	NO_GENE	-0.18129326	-0.316992421	-0.591438213
NotI_9334-D-1	22	48957918	48957978	PANX2	-0.504253201	0.165191398	-0.189449596
NotI_4244-D-1	9	98006236	98006296	NO_GENE	0.723988273	-1.5711043	0.712175753
NotI_6525-U-2	15	30393052	30393112	LOC644110	-0.064325803	-0.12076155	-0.207064489
NotI_8005-U-2	18	75261335	75261395	NFATC1	-0.037141429	-0.045948011	-0.052316391
NotI_5415-D-2	11	111313386	111313446	DIXDC1	-0.055794155	-0.014105843	0.033885999
NotI_8239-D-1	19	7896886	7896946	CTXN1	0.288106757	-0.708763879	0.122578208
NotI_7020-U-2	16	30015097	30015157	YPEL3	-0.012598219	-0.290724372	-0.133076824
NotI_139-D-2	1	8297645	8297705	NO_GENE	-0.259812327	0.045048203	-0.24504215
NotI_2088-U-2	4	78960107	78960167	CNOT6L	-0.077406756	-0.091826686	-0.265123255
NotI_7765-D-2	17	77491066	77491126	LOC255275	-0.113307647	0.940034444	0.025744344
NotI_8361-U-1	19	18515351	18515411	FKBP8	-0.224220549	-0.359801458	-0.370490084
NotI_2052-D-2	4	48038191	48038251	KIAA1458	-0.259123122	-0.187938992	-0.24535175
NotI_6061-D-2	13	94161655	94161715	SOX21	0.345837216	-0.666279774	0.229074332
NotI_9292-D-2	22	45037515	45037575	PKDREJ	0.044651248	0.572143427	-0.193395227
NotI_3447-D-1	7	96492018	96492078	DLX5	0.450528602	-1.508105849	0.079516309
NotI_344-D-2	1	39319923	39319983	MACF1	-0.160110202	0.057786493	-0.203343965
NotI_2649-D-2	5	178353001	178353061	GRM6	0.021187794	1.26359487	0.178180632
NotI_507-D-1	1	93199505	93199565	FAM69A	-0.044143622	-0.088776262	-0.105337373
NotI_8023-U-1	19	241916	241976	PPAP2C	-0.205809195	-0.317166186	-0.213406108
NotI_545-U-1	1	114587183	114587243	NO_GENE	0.004536919	0.842471429	-0.024501933
NotI_7055-U-1	16	32730656	32730716	LOC647176	0.008293478	-0.644508444	-0.202642552
NotI_5888-U-2	12	130973470	130973530	ULK1	-0.117571634	0.155776139	-0.035787737
NotI_5071-D-2	11	2863698	2863758	CDKN1C	0.165083244	-0.07024845	0.285376998
NotI_6242-U-1	14	57736564	57736624	ACTR10	-0.083897182	0.185661441	-0.095245093
NotI_5285-U-2	11	66801690	66801750	ADRBK1	0.293776015	0.443266845	-0.213552472
NotI_7443-D-2	17	26322551	26322611	RNF135	-0.06479195	0.081777468	-0.198394651
NotI_8695-D-1	20	3725314	3725374	CDC25B	-0.126150223	0.203403857	-0.08746879
NotI_5644-U-1	12	52431497	52431557	NO_GENE	-0.186954191	0.012938926	-0.221776185
NotI_6208-D-1	14	40796146	40796206	NO_GENE	0.371060661	1.05806958	0.349398486
NotI_50-D-1	1	1499876	1499936	SSU72	-0.006173953	-0.69875268	-0.13911928
NotI_5729-U-1	12	94466650	94466710	USP44	0.023876329	-0.129759397	-0.251263642
NotI_1012-U-2	2	68970233	68970293	NO_GENE	-0.223402725	0.670938562	-0.321499729
NotI_7515-U-1	17	39787577	39787637	GRN	-0.142409951	0.122159952	-0.227441813
NotI_5205-U-2	11	60458658	60458718	TMEM132A	-0.052132404	-0.174387262	-0.195592166
NotI_4457-U-2	9	138049800	138049860	BTBD14A	-0.10701363	0.192771143	-0.090670268
NotI_467-D-1	1	65305783	65305843	LOC729592	-0.06448928	-0.241275353	-0.10746078
NotI_5068-D-1	11	2836263	2836323	NO_GENE	0.031541958	-0.310949613	-0.201104722
NotI_6718-D-2	15	80821219	80821279	LOC727812	-0.033619063	-0.132866178	-0.1759809
NotI_3422-U-1	7	76883119	76883179	NO_GENE	-0.151771659	-0.084316754	-0.05672199
NotI_7133-U-1	16	66129959	66130019	FAM65A	-0.216475411	0.121906177	-0.232785749
NotI_6896-U-2	16	2815399	2815459	NO_GENE	-0.250010036	-0.040470348	-0.012292992
NotI_7394-D-2	17	17667813	17667873	SREBF1	-0.057776364	0.104547485	-0.148117769
NotI_7317-D-2	17	3774549	3774609	ATP2A3	-0.200858986	0.516945194	-0.508937012
NotI_9320-U-1	22	47940155	47940215	NO_GENE	-0.07265751	-0.056343852	-0.116796481
NotI_9139-U-2	22	22631908	22631968	LOC653689	0.63183966	1.080813126	0.806440481
NotI_7031-U-1	16	30501643	30501703	FLJ32130	-0.200043537	0.765278291	-0.254759035
NotI_8308-U-2	19	15096851	15096911	ILVBL	0.023643947	0.79055602	-0.02209357
NotI_5734-D-2	12	97600106	97600166	APAF1	0.300083381	0.852108508	0.579591748
NotI_5199-D-1	11	58696285	58696345	DTX4	-0.369852963	-0.599804311	-0.3040102
NotI_3573-D-1	7	148750473	148750533	LOC729986	-0.072850436	-0.525689185	-0.112550519
NotI_9048-D-2	21	45834690	45834750	LOC728117	0.026364193	0.006227031	-0.165367794
NotI_4558-U-2	10	5678943	5679003	NO_GENE	-0.218199756	0.232245191	0.035906518
NotI_3151-D-2	7	1489428	1489488	INTS1	-0.358725357	-0.016475588	-0.356980494
NotI_2339-U-2	5	34692256	34692316	LOC401180	-0.034137509	0.884858083	-0.016606573
NotI_3512-U-1	7	117327224	117327284	NO_GENE	0.238768031	0.013507579	0.438874678
NotI_5630-D-1	12	50631952	50632012	ACVR1B	-0.051644526	-0.47594112	-0.232198141
NotI_4326-D-2	9	124636721	124636781	NO_GENE	0.428879693	1.022634458	0.558582044
NotI_4603-D-2	10	22650467	22650527	COMMD3	0.360086525	1.081227441	0.242846248
NotI_1716-U-2	3	130517035	130517095	H1FX	-0.118659163	-0.198081596	-0.271180948
NotI_3279-U-1	7	27252135	27252195	EVX1	-0.029950645	-0.062058127	-0.23979386
NotI_9094-U-2	22	18384243	18384303	ARVCF	0.196118046	-0.039502376	0.007655308
NotI_2669-D-1	5	179853993	179854053	LOC729640	-0.095727461	-0.30311177	-0.247771394
NotI_1154-U-2	2	121248169	121248229	NO_GENE	0.028839077	0.252410846	0.261107979
NotI_8337-U-1	19	17841824	17841884	SLC5A5	0.713184644	1.035485996	0.829980149
NotI_9161-D-2	22	28446050	28446110	CABP7	-0.138737757	-0.516294489	-0.112007628
NotI_4759-D-2	10	93160092	93160152	HECTD2	0.067662925	-0.002674734	0.131264106
NotI_9169-D-1	22	30016869	30016929	MGC17330	-0.585564891	1.711239358	0.282681851
NotI_683-D-2	1	216586922	216586982	LOC728463	-0.23999723	-0.189354593	-0.105366783
NotI_9542-D-2	 X 	128894071	128894131	NO_GENE	0.258843117	-0.012060144	0.240271411
NotI_5491-U-2	12	733194	733254	WNK1	0.044161057	-0.355008335	-0.34040412
NotI_928-U-2	2	39201622	39201682	SOS1	-0.10209877	0.076112223	-0.02536992
NotI_1518-D-2	3	24845662	24845722	NO_GENE	-0.262179657	-0.158332656	-0.167695736
NotI_6560-U-2	15	39953047	39953107	SPTBN5	0.109710159	-0.880134921	-0.400903316
NotI_1263-D-1	2	177282878	177282938	LOC375295	-0.08198858	-0.420737404	-0.009966451
NotI_2873-D-2	6	71180375	71180435	KIAA1411	0.070048063	-0.184215237	0.096543806
NotI_1406-U-2	2	238264760	238264820	LRRFIP1	-0.081898584	-0.015175204	-0.157446391
NotI_8728-U-2	20	21324607	21324667	LOC644524	-0.048416193	-0.630308363	0.167066257
NotI_691-D-1	1	221633830	221633890	C1orf65	-0.011500772	-0.041050741	-0.065057399
NotI_6535-U-1	15	34659023	34659083	NO_GENE	0.12482486	2.262179044	0.134179623
NotI_3612-U-2	7	151110991	151111051	PRKAG2	0.515275302	-1.33436735	0.135291278
NotI_6844-U-2	16	1143632	1143692	CACNA1H	0.098459051	-0.379189896	0.041931865
NotI_8679-U-2	20	1395501	1395561	NSFL1C	-0.169076972	-0.084087487	-0.301888812
NotI_5077-U-2	11	2969884	2969944	NAP1L4	-0.119884457	0.686501065	-0.21435307
NotI_6740-D-2	15	83578622	83578682	LOC642423	-0.010867373	-0.149967559	0.035616485
NotI_4528-D-1	9	139891945	139892005	CACNA1B	-0.056234727	-0.21744109	-0.190697976
NotI_4540-U-2	10	671509	671569	DIP2C	0.082903355	0.760875405	-0.00983315
NotI_6410-U-1	14	102663141	102663201	TNFAIP2	0.013473364	0.047067829	0.17674033
NotI_8448-U-2	19	41253813	41253873	WDR62	0.393924519	0.775945676	0.434034535
NotI_5628-U-1	12	50603660	50603720	ACVRL1	0.118516117	-0.089017756	-0.007968203
NotI_4043-D-2	8	145995138	145995198	ZNF517	-0.130897421	-0.153264902	-0.285320366
NotI_1698-U-2	3	127880942	127881002	NO_GENE	0.274135276	-0.574915149	0.44765237
NotI_2611-D-1	5	174111378	174111438	NO_GENE	0.248943127	-0.04529273	-0.246608704
NotI_4188-D-2	9	83123016	83123076	NO_GENE	-0.024418344	-0.864779179	-1.049946717
NotI_6381-U-2	14	101241925	101241985	NO_GENE	0.456749824	0.176067587	-0.161777796
NotI_5468-D-1	11	129922373	129922433	BCL2L7P2	0.224072929	0.615884695	0.165041716
NotI_2631-D-2	5	176226669	176226729	UNC5A	0.895630467	-0.283659791	1.34010808
NotI_4707-D-1	10	70921605	70921665	TSPAN15	0.186954717	2.113292575	0.851263889
NotI_6625-D-1	15	63365792	63365852	PARP16	0.149199169	-0.266285936	-0.633255313
NotI_2178-D-1	4	141393978	141394038	NO_GENE	0.314639997	-0.09798085	0.824196797
NotI_7590-D-1	17	54764193	54764253	YPEL2	-0.10061187	-0.34204475	-0.200948713
NotI_2903-U-1	6	88467864	88467924	C6orf166	0.08698497	-2.360509255	0.347421615
NotI_8868-U-2	20	56899706	56899766	GNAS	0.02761845	-0.115049008	-0.089335573
NotI_751-U-1	1	232811240	232811300	IRF2BP2	0.087949739	0.03481671	-0.061891842
NotI_5705-U-1	12	73887731	73887791	KCNC2	0.042601719	0.044704282	-0.368971034
NotI_6805-D-1	16	76845	76905	MPG	-0.313545628	-0.121445312	-0.300291093
NotI_8150-D-1	19	3064489	3064549	GNA11	-0.282554587	-0.160753954	-0.173054987
NotI_6498-D-2	15	26633829	26633889	LOC728278	0.780237913	-1.635100955	1.298428496
NotI_4250-D-2	9	98457068	98457128	C9orf21	0.167776547	-1.338177814	-0.095712215
NotI_4833-U-2	10	105871629	105871689	C10orf78	0.258488936	-0.255423987	0.013390548
NotI_2071-U-2	4	71924233	71924293	GRSF1	-0.084964924	0.102414483	-0.186710795
NotI_3884-D-1	8	90984160	90984220	LOC727887	-0.21331146	-0.020974836	-0.2647265
NotI_5105-D-2	11	10786735	10786795	EIF4G2	-0.020449838	2.236663949	-0.231547666
NotI_1106-D-1	2	104828127	104828187	NO_GENE	0.098247063	-0.354160673	0.037052393
NotI_3047-D-2	6	152170933	152170993	ESR1	-0.33858176	-0.052785502	-0.072002083
NotI_1684-D-1	3	125235749	125235809	NO_GENE	-0.167193023	-0.262152413	-0.143252009
NotI_7352-U-2	17	7760042	7760102	LOC284023	-0.285578465	0.262847162	-0.176128767
NotI_6222-U-2	14	51299576	51299636	OR7E106P	0.468312308	0.627185022	0.395777507
NotI_132-U-1	1	6612055	6612115	THAP3	-0.03659867	1.499189611	0.22383448
NotI_7955-U-2	18	57712078	57712138	RNF152	-0.288060227	-0.282747577	-0.364624646
NotI_9373-D-2	 X 	2811973	2812033	GYG2	-0.080752252	0.2758646	-0.137328762
NotI_7760-D-2	17	77442378	77442438	THOC4	-0.032262143	-0.062487074	0.009306419
NotI_7732-D-1	17	76754473	76754533	FLJ44861	0.028028141	-0.154678718	0.046798841
NotI_8729-U-2	20	21325252	21325312	LOC644524	-0.269214399	-0.151175297	-0.256073289
NotI_1693-D-2	3	127382869	127382929	ALDH1L1	-0.015639263	-0.015635337	-0.771420257
NotI_5181-D-2	11	46286059	46286119	CREB3L1	0.068425685	-0.17595049	0.260518804
NotI_6323-D-1	14	89125689	89125749	NO_GENE	-0.120179897	0.078502995	-0.12230782
NotI_8696-D-1	20	3748912	3748972	C20orf29	-0.320557042	-0.166846408	-0.317001908
NotI_9279-U-1	22	44746086	44746146	WNT7B	-0.065438763	0.393751918	-0.036834587
NotI_8755-U-1	20	29639607	29639667	LOC729410	-0.197823116	-0.128116283	-0.082921681
NotI_7746-D-2	17	77063184	77063244	LOC644012	-0.143684744	-0.059586205	-0.082413138
NotI_3626-D-1	7	154720202	154720262	INSIG1	0.075103059	-0.237718443	-0.107586729
NotI_7334-U-2	17	6417272	6417332	NO_GENE	-0.102890235	0.180322055	-0.059604142
NotI_1571-D-2	3	49030320	49030380	WDR6	-0.096812637	0.017291569	-0.06937906
NotI_1397-D-2	2	235069738	235069798	ARL4C	-0.114436075	-0.046455697	-0.13649699
NotI_6486-U-2	15	22751237	22751297	SNRPN	-0.160294628	0.357682385	-0.012536032
NotI_7497-D-2	17	37196309	37196369	JUP	0.036016126	-0.300089515	0.010701837
NotI_184-U-2	1	15151045	15151105	KIAA1026	-0.02517161	0.330352669	-0.024645211
NotI_8862-U-2	20	56520584	56520644	APCDD1L	-0.170080882	-0.421578398	-0.341616734
NotI_5144-D-1	11	31789912	31789972	PAX6	-0.036470983	0.327996437	-0.598117106
NotI_5242-U-1	11	64086879	64086939	SLC22A11	-0.030611977	0.278019879	-0.019575971
NotI_687-U-1	1	218768109	218768169	MARK1	0.13561999	-0.367674158	-0.034247591
NotI_1230-U-1	2	169021055	169021115	LASS6	-0.220393899	0.140869298	-0.182327544
NotI_6431-U-1	14	103673843	103673903	KIF26A	-0.14497342	0.035531866	-0.106875697
NotI_9183-D-1	22	35255409	35255469	EIF3S7	0.565260892	-1.415670516	0.179288005
NotI_3375-D-2	7	64853341	64853401	LOC441242	-0.041773444	0.027315068	-0.13394635
NotI_4048-U-2	9	960711	960771	DMRT1	0.046322446	0.078988042	-1.181639747
NotI_982-U-2	2	60962099	60962159	REL	0.021159708	0.056512043	-0.026930417
NotI_5982-D-2	13	35461033	35461093	DCAMKL1	0.142083841	-1.924126878	-0.843511557
NotI_548-D-1	1	115986043	115986103	VANGL1	-0.121497589	0.067565584	-0.212165069
NotI_7428-U-1	17	24531429	24531489	MYO18A	0.0110913	-0.31431358	-0.241766778
NotI_599-U-2	1	156503770	156503830	NO_GENE	0.118126403	0.030079159	-0.037721834
NotI_8681-D-2	20	1823942	1824002	LOC728018	-0.112868998	-0.194434392	-0.352453335
NotI_4765-U-1	10	94831657	94831717	NO_GENE	0.09936982	2.235829049	0.652058758
NotI_7421-D-2	17	23392987	23393047	NLK	-0.040829292	0.384975866	-0.205339386
NotI_2465-D-1	5	118435069	118435129	DMXL1	0.011553544	0.449592073	0.27592389
NotI_2987-D-2	6	130382840	130382900	L3MBTL3	-0.114146752	-0.059061404	-0.32651604
NotI_4205-D-1	9	90983385	90983445	SHC3	-0.178379047	-0.222509151	-0.248399663
NotI_2505-D-1	5	134268824	134268884	PCBD2	0.025637966	-0.199262773	-0.187841962
NotI_1008-D-1	2	67477945	67478005	ETAA16	-0.119666622	0.490239397	-0.415825964
NotI_8442-D-1	19	40900663	40900723	ZBTB32	0.218124886	-0.197530202	0.135834992
NotI_4849-U-1	10	114701194	114701254	TCF7L2	-0.250441152	-0.045336614	-0.282423354
NotI_1458-U-2	3	9569077	9569137	LHFPL4	0.155317453	1.193254973	0.323315562
NotI_8475-D-2	19	44689690	44689750	DLL3	-0.526087471	-1.033315088	-0.363426276
NotI_417-U-1	1	50893373	50893433	FAF1	0.114858549	0.523408289	0.322309196
NotI_2997-D-1	6	137407525	137407585	IL20RA	-0.155774371	0.442154956	-0.323963822
NotI_5280-U-1	11	66163154	66163214	RBM4	0.274172238	-1.471022374	1.588643848
NotI_1834-D-2	3	195342194	195342254	NO_GENE	-0.043343503	-0.529119763	-0.210879389
NotI_8721-D-1	20	20292540	20292600	NO_GENE	-0.382368771	-0.081654645	-0.07663254
NotI_7618-D-2	17	60483461	60483521	GNA13	0.063142166	-0.445263489	-0.227011172
NotI_5847-D-1	12	122201579	122201639	LOC728604	-0.360409893	-0.670639201	-0.180406978
NotI_7096-U-2	16	52877270	52877330	IRX3	0.22706663	-0.288499376	0.221530272
NotI_5556-U-2	12	26166774	26166834	BHLHB3	-0.159433719	-0.398822389	-0.020279172
NotI_5232-D-1	11	63770723	63770783	FKBP2	0.090585592	-0.102078056	-0.020701479
NotI_8484-U-2	19	45687835	45687895	SPTBN4	-0.202270652	-0.046579407	-0.323174429
NotI_4653-D-2	10	43235980	43236040	NO_GENE	-0.224184351	-0.352444969	-0.33505458
NotI_8634-U-1	19	61292166	61292226	LOC126208	-0.179522534	0.417937157	-0.126008508
NotI_1111-D-1	2	105127012	105127072	NO_GENE	-0.072335515	-0.245582263	-0.068124079
NotI_407-D-1	1	47676665	47676725	FOXD2	-0.486212577	-0.390279953	-0.523713244
NotI_7501-U-1	17	37575089	37575149	KCNH4	0.018320513	2.625911607	0.60760151
NotI_5463-U-1	11	129126045	129126105	NO_GENE	0.26145205	-0.990597904	0.266320623
NotI_8281-D-1	19	12967103	12967163	NFIX	0.152755645	0.180130917	0.332389719
NotI_3229-U-2	7	10324268	10324328	NO_GENE	0.732673294	1.11412749	0.775581347
NotI_7617-U-2	17	60402557	60402617	FLJ32065	0.298071524	0.723208634	0.277464821
NotI_3832-D-2	8	61592041	61592101	RAB2	-0.094662668	-0.24700644	-0.124885255
NotI_6597-D-1	15	53822688	53822748	PRTG	-0.274224261	0.048850399	-0.063830476
NotI_2838-U-2	6	43304994	43305054	C6orf108	-0.109233128	-0.074118443	-0.167631355
NotI_9083-D-1	22	17934798	17934858	NO_GENE	-0.153306009	0.088368471	-0.060807789
NotI_5295-U-2	11	67259658	67259718	OR7E11P	0.456618449	-0.231155942	0.334137386
NotI_508-D-2	1	93418508	93418568	TMED5	-0.151037887	0.221948197	0.101037384
NotI_753-D-2	1	232811835	232811895	IRF2BP2	-0.158260059	-0.025575245	-0.210281687
NotI_1097-D-1	2	100245156	100245216	NO_GENE	-0.0132643	-0.201875597	0.28415283
NotI_1784-U-2	3	171542576	171542636	NO_GENE	0.198335431	0.013357265	0.063917408
NotI_5362-U-1	11	74943475	74943535	NO_GENE	-0.164501415	-0.01872305	-0.15184544
NotI_3778-U-1	8	37775249	37775309	LOC728168	-0.321290498	-0.345804146	-0.392105501
NotI_7598-D-2	17	57855482	57855542	METTL2A	0.505489533	-0.665398678	1.365853231
NotI_4512-U-2	9	139248508	139248568	SLC34A3	-0.14408235	0.07499747	0.027199147
NotI_1490-U-2	3	14619424	14619484	LOC728745	-0.157126555	-0.389069964	-0.25264573
NotI_4917-D-1	10	131528726	131528786	EBF3	-0.209109656	-0.20581109	-0.501496617
NotI_4942-U-1	10	134059461	134059521	PWWP2	-0.149720512	0.115723451	-0.188498872
NotI_1984-D-2	4	7732212	7732272	SORCS2	-0.22949711	-0.032349646	-0.289610882
NotI_3260-U-1	7	27136538	27136598	HOXA4	0.115890061	-0.045260405	0.030924357
NotI_2992-U-1	6	134316047	134316107	TBPL1	0.381850697	-0.943506705	0.026054039
NotI_1931-D-2	4	2789766	2789826	SH3BP2	0.249556794	-0.541015877	-0.095417145
NotI_6154-U-1	14	18473280	18473340	NO_GENE	0.447848428	0.131231184	0.483581505
NotI_3254-U-2	7	26382843	26382903	SNX10	0.112044251	0.044230558	-0.105597628
NotI_5277-U-1	11	66117070	66117130	CCDC87	0.160726306	1.166707403	-0.388439923
NotI_8192-U-2	19	4532762	4532822	NO_GENE	-0.077283243	-0.222969433	-0.280533301
NotI_864-U-2	2	20730553	20730613	GDF7	-0.093149422	-0.095891429	-0.130940873
NotI_5032-U-1	11	629782	629842	DRD4	0.137591519	-0.014559577	0.129785158
NotI_728-U-2	1	226413049	226413109	GJA12	-0.014820887	-0.974241232	-0.120204397
NotI_6067-U-2	13	95540697	95540757	HS6ST3	-0.131433454	0.009679306	-0.109718252
NotI_6407-U-1	14	102627982	102628042	NO_GENE	0.321977232	0.96050025	-0.036243662
NotI_7040-U-2	16	31035810	31035870	MYST1	0.295421268	0.112053564	0.146727002
NotI_3747-U-1	8	23442277	23442337	SLC25A37	0.250867194	-0.791628437	0.049865812
NotI_8185-U-1	19	4255572	4255632	TMIGD2	0.106571176	1.701412069	0.227479021
NotI_1546-D-2	3	43303135	43303195	SNRK	-0.191596635	-0.439143741	-0.527232195
NotI_9407-U-1	 X 	18627542	18627602	PPEF1	0.014605049	-0.364150351	-0.194196064
NotI_5795-D-1	12	114374228	114374288	NO_GENE	0.504585749	-0.382672181	-0.441225699
NotI_2075-D-1	4	75242754	75242814	MTHFD2L	0.191965518	0.090780748	-0.172823361
NotI_5441-U-1	11	118739834	118739894	USP2	-0.118705118	0.190610477	-0.040111814
NotI_7949-D-2	18	53621564	53621624	LOC727943	-0.048627263	-0.094457706	-0.287934712
NotI_3187-U-1	7	5196226	5196286	WIPI2	0.538568636	-0.164202955	0.183525475
NotI_3475-U-2	7	101246974	101247034	LOC729959	-0.35004563	-1.073194065	-0.228672697
NotI_6064-D-2	13	94417983	94418043	NO_GENE	-0.115757851	0.857759783	-0.151247767
NotI_301-D-2	1	32778136	32778196	ZBTB8	0.259307149	-0.136035889	-0.055119687
NotI_138-D-1	1	8199976	8200036	NO_GENE	-0.053528643	-0.128003749	-0.123230382
NotI_6285-D-1	14	72207754	72207814	DPF3	0.081570389	0.235146742	0.287463202
NotI_2203-U-2	4	165524495	165524555	NO_GENE	0.214045552	0.427809062	0.131959148
NotI_1364-U-1	2	228045873	228045933	HRB	-0.055072845	-0.313391657	-0.113196267
NotI_6862-U-1	16	1604902	1604962	CRAMP1L	-0.242293251	0.308422778	-0.221789574
NotI_5611-D-2	12	48026783	48026843	FLJ13236	-0.006865092	-0.115447002	-0.538962635
NotI_8796-U-1	20	38542724	38542784	NO_GENE	0.376470219	0.860217406	0.601556258
NotI_1075-U-1	2	96295641	96295701	TMEM127	-0.268289633	0.486596847	-0.328751344
NotI_4473-D-1	9	138230700	138230760	LHX3	-0.016965551	-0.963570697	-0.221845314
NotI_7483-D-2	17	34279888	34279948	LASP1	-0.421384222	-0.398059865	-0.25114606
NotI_7144-D-1	16	66827123	66827183	RBM35B	-0.120697839	0.014904319	-0.254445032
NotI_7577-U-2	17	50332898	50332958	TOM1L1	0.687901457	-2.059735562	0.374568798
NotI_3504-U-2	7	113513732	113513792	NO_GENE	-0.049003457	-0.27743898	-0.118787403
NotI_9485-U-1	 X 	68641461	68641521	TMEM28	0.466389858	0.258003655	-0.178683692
NotI_9246-D-2	22	41069942	41070002	NO_GENE	-0.185010731	-0.240353927	-0.402977316
NotI_8180-D-2	19	4016690	4016750	ZBTB7A	-0.003067891	-0.53712238	-0.174534857
NotI_7252-D-1	16	87444718	87444778	GALNS	-0.368697491	0.186367816	0.473738235
NotI_7538-D-1	17	42204346	42204406	WNT3	-0.185743415	-0.47120958	-0.351669944
NotI_6589-U-2	15	50172107	50172167	NO_GENE	0.919368916	1.341504631	0.997603339
NotI_8280-U-1	19	12937306	12937366	NO_GENE	0.397446166	0.444644095	0.297313191
NotI_5476-U-1	11	133200487	133200547	LOC646522	0.248381421	-1.284127415	0.321233497
NotI_4355-U-2	9	129004998	129005058	RALGPS1	-0.30805523	-0.003657164	-0.214891665
NotI_4779-D-2	10	99390432	99390492	PI4KII	-0.19550927	0.041241535	-0.302018682
NotI_5277-D-2	11	66117070	66117130	CCDC87	-0.216393886	0.395277447	0.649661192
NotI_5452-D-1	11	124120675	124120735	NRGN	-0.233835728	-0.243707831	-0.249847854
NotI_1392-U-2	2	233500269	233500329	NGEF	0.180918257	-0.008398456	0.422961356
NotI_7960-D-2	18	58533969	58534029	PHLPP	0.050208332	-0.339010026	0.10996095
NotI_5298-U-1	11	67554248	67554308	ALDH3B1	0.104690151	2.34093209	0.163528492
NotI_7992-D-2	18	74808653	74808713	NO_GENE	-0.093400536	0.13991003	-0.289013764
NotI_9330-U-1	22	48698168	48698228	ALG12	-0.144797269	-0.321995973	-0.321264056
NotI_8331-U-2	19	17219911	17219971	USHBP1	-0.107919067	-0.076727891	-0.081113386
NotI_1843-U-1	3	197079483	197079543	TNK2	-0.208677557	-0.155160827	-0.07474757
NotI_2023-U-1	4	37908513	37908573	NO_GENE	0.104481163	-2.599810817	-2.640522059
NotI_4778-U-2	10	99083960	99084020	FRAT2	-0.073034095	-0.53268824	-0.20501859
NotI_5759-U-2	12	107717642	107717702	SSH1	-0.117865627	0.004864658	-0.052269286
NotI_8121-U-1	19	1891996	1892056	NO_GENE	-0.136081028	-0.232330533	-0.087385822
NotI_4181-D-1	9	79837009	79837069	GNAQ	-0.232319906	0.01194487	-0.276244728
NotI_5603-D-2	12	47397115	47397175	CCNT1	0.127425562	0.374265343	0.054937041
NotI_3907-D-1	8	103945541	103945601	AZIN1	-0.368954563	0.418089343	-0.668431657
NotI_9154-U-2	22	26164504	26164564	NO_GENE	0.076929075	-0.177326767	0.584525467
NotI_4157-U-2	9	71564800	71564860	PTAR1	-0.191946186	-0.523717595	-0.493785992
NotI_6031-D-1	13	63309120	63309180	OR7E104P	0.027134319	0.575346731	0.004039035
NotI_7096-U-1	16	52877270	52877330	IRX3	0.197453614	-0.24211642	0.214254442
NotI_4591-D-1	10	18556562	18556622	CACNB2	0.213675428	-0.496957379	1.003000172
NotI_8014-D-2	18	75734731	75734791	KCNG2	-0.039410708	0.1332466	-0.140922542
NotI_2874-U-1	6	71425630	71425690	NO_GENE	0.793342917	1.160547773	0.900983132
NotI_9070-U-2	22	15980666	15980726	CECR6	-0.007847354	-0.120026975	-0.340018133
NotI_771-U-1	1	237616853	237616913	LOC729567	-0.11517929	-0.248250311	-0.276496561
NotI_3262-D-2	7	27160848	27160908	HOXA7	-0.259323942	-0.292474702	-0.400481511
NotI_6779-U-1	15	92245586	92245646	NO_GENE	-0.012175821	0.275682012	-0.130679943
NotI_2479-U-2	5	122876223	122876283	CSNK1G3	-0.119547075	0.074061956	-0.32083449
NotI_972-U-1	2	55313799	55313859	FLJ31438	0.686224255	-1.077172356	0.626488892
NotI_1600-U-2	3	53054767	53054827	SFMBT1	-0.187425213	-0.429029464	-0.217914165
NotI_8187-U-2	19	4353696	4353756	SH3GL1	-0.064568717	-0.264279486	-0.098450512
NotI_8012-U-1	18	75609703	75609763	CTDP1	-0.102141467	0.093503283	-0.156049408
NotI_8483-D-1	19	45665037	45665097	BLVRB	0.048885243	0.647459511	1.825068262
NotI_8510-D-1	19	47760829	47760889	NO_GENE	-0.019078357	0.186173751	0.361019558
NotI_5287-D-2	11	66896889	66896949	CLCF1	0.022918071	0.026149122	0.194144121
NotI_6137-U-1	13	112813379	112813439	F7	-0.201826974	-0.36122031	-0.471003841
NotI_1341-D-2	2	219576075	219576135	CCDC108	-0.405440464	0.1367757	-0.128303982
NotI_8663-U-1	19	63599742	63599802	RPS5	-0.13254595	-0.295399647	-0.22144389
NotI_3313-D-1	7	43764974	43765034	BLVRA	0.117531258	-0.252585592	0.280060743
NotI_8943-U-1	21	16024367	16024427	USP25	-0.071587146	0.513230681	-0.421521058
NotI_516-U-1	1	94485870	94485930	NO_GENE	-0.012199027	-0.13820429	-0.153393774
NotI_1817-U-2	3	185912472	185912532	MAGEF1	-0.100661296	1.450265145	0.139056676
NotI_5968-U-2	13	29938355	29938415	HMGB1	0.159350315	0.551449609	0.296823565
NotI_8111-U-1	19	1705103	1705163	LOC390874	-0.138049876	-0.143464763	-0.366159239
NotI_2175-D-2	4	140696601	140696661	SETD7	0.092990871	-0.365782711	-0.57819092
NotI_355-U-2	1	41022003	41022063	KCNQ4	-0.087217852	-0.092021181	-0.205933057
NotI_3368-D-2	7	63290109	63290169	NO_GENE	-0.306439375	0.467108309	-0.123776703
NotI_8857-U-1	20	55811708	55811768	NO_GENE	0.029773931	-0.250256258	-0.135154046
NotI_6627-U-1	15	63457433	63457493	PUNC	-0.196394349	-1.095017683	-0.345390627
NotI_1702-U-2	3	128874694	128874754	PODXL2	-0.028712609	-0.207692116	0.019496356
NotI_1813-U-2	3	185561951	185562011	CLCN2	-0.194534446	0.169013	-0.411502558
NotI_8822-D-1	20	44370398	44370458	LOC728443	-0.073499899	0.036293022	-0.158385336
NotI_733-D-1	1	226660504	226660564	TRIM11	0.001509353	-0.087651622	-0.066858146
NotI_2821-D-1	6	37895285	37895345	LOC729889	-0.367221424	-0.115014107	-0.414210072
NotI_2145-D-1	4	113663805	113663865	NO_GENE	0.181301372	1.443778814	0.029898218
NotI_5588-U-2	12	42486320	42486380	PTK9	-0.220672885	0.683751952	-0.198622547
NotI_4862-D-1	10	118251229	118251289	NO_GENE	0.157625992	0.87899411	0.810415642
NotI_9312-D-1	22	47328543	47328603	NO_GENE	0.154403328	-1.100048569	-0.697978057
NotI_8718-U-2	20	19141427	19141487	SLC24A3	-0.170001006	0.071524153	-0.17000597
NotI_9647-U-1	 Y 	7202378	7202438	PRKY	-0.476507391	-0.368165595	-0.214239912
NotI_2073-U-1	4	72271873	72271933	LOC727995	-0.178588502	-0.277822039	-0.384774139
NotI_2988-U-1	6	131426265	131426325	NO_GENE	-0.315130178	-0.19891678	-0.435514284
NotI_2019-U-1	4	35922407	35922467	CENTD1	-0.104099731	-0.247127246	-0.212510382
NotI_8930-D-2	20	62048298	62048358	UCKL1	0.025354224	-0.019628681	-0.239920116
NotI_5668-U-1	12	56110701	56110761	NO_GENE	-0.132333445	-0.300771754	-0.356869566
NotI_6072-D-1	13	97426958	97427018	RANBP5	-0.012414115	0.359472729	0.063662722
NotI_8377-D-1	19	19142082	19142142	MEF2B	-0.151925739	0.971337358	-0.353735121
NotI_6817-D-1	16	650754	650814	WDR90	-0.161003863	0.05067806	-0.143364035
NotI_1336-D-2	2	219446687	219446747	WNT6	0.235922096	-0.42291307	0.417696723
NotI_8910-D-1	20	61462472	61462532	CHRNA4	-0.193594395	0.148819246	0.004838384
NotI_559-D-2	1	144286625	144286685	LOC728915	-0.062386904	-2.039755565	-0.08228131
NotI_1994-D-1	4	11010480	11010540	HS3ST1	-0.318200903	-0.079750821	-0.344265305
NotI_7251-U-1	16	87353497	87353557	NO_GENE	-0.042922601	-0.063642453	-0.035075863
NotI_4102-D-2	9	34948452	34948512	KIAA1045	0.149427922	0.531900287	-0.089566266
NotI_3236-U-2	7	16759919	16759979	TSPAN13	0.004764913	-0.57154223	-0.020048701
NotI_5247-U-1	11	64611997	64612057	ZFPL1	-0.175511068	-0.036867074	-0.337455868
NotI_3761-U-1	8	29264328	29264388	DUSP4	-0.107466178	-0.145077866	-0.218130134
NotI_2583-D-1	5	159479557	159479617	MST101	0.104467408	2.067437423	-0.482646031
NotI_3239-D-2	7	20130598	20130658	NO_GENE	0.097321901	0.387533183	0.703684441
NotI_1957-D-1	4	4196355	4196415	LOC643384	-0.043974051	-0.021353149	-0.038450301
NotI_3239-U-2	7	20130598	20130658	NO_GENE	0.062246177	0.232318028	0.41750118
NotI_9591-U-1	 X 	151557019	151557079	GABRQ	-0.003695095	-0.371763352	-0.409670498
NotI_9416-D-1	 X 	21584159	21584219	RP11-450P7.3	0.058643523	-0.07909032	-0.307177546
NotI_8396-D-1	19	34994636	34994696	CCNE1	0.015497239	-0.33447354	-0.124356667
NotI_242-U-1	1	24101953	24102013	CNR2	0.016819811	-0.081704123	-0.068411369
NotI_2368-D-2	5	53752198	53752258	NO_GENE	0.032875309	0.72475377	-0.118144235
NotI_2628-D-1	5	176169667	176169727	UNC5A	-0.213384578	-0.127148932	-0.494158873
NotI_8395-U-2	19	34711293	34711353	LOC342865	-0.095318564	0.202667649	-0.194691475
NotI_6104-D-2	13	109236764	109236824	IRS2	-0.039635	0.046763303	0.138816741
NotI_9649-D-1	 Y 	14373322	14373382	NO_GENE	-0.144838715	-0.30404311	-0.498070202
NotI_6924-U-1	16	4283929	4283989	NO_GENE	-0.127442612	0.010051143	-0.077777378
NotI_3984-U-2	8	144430216	144430276	GLI4	-0.063729311	0.327012288	-0.021433259
NotI_510-D-1	1	94084775	94084835	NO_GENE	-0.083427657	0.042561635	-0.07914873
NotI_2376-D-2	5	59224925	59224985	NO_GENE	0.080306974	-0.35782022	0.032203028
NotI_641-U-1	1	183552563	183552623	IVNS1ABP	-0.175817299	-0.87925402	-0.313269712
NotI_8633-U-2	19	61291882	61291942	LOC126208	-0.036950586	0.226897551	-0.118909927
NotI_3138-U-1	7	893889	893949	C7orf20	-0.138790541	0.190789568	-0.255574717
NotI_249-U-1	1	25129314	25129374	RUNX3	0.052762573	-0.386427169	-0.008543164
NotI_7880-D-2	18	27852629	27852689	RNF125	-0.197060301	-0.356055712	-0.365116936
NotI_8253-U-1	19	9982149	9982209	COL5A3	0.134098023	-0.253428649	0.229335657
NotI_7864-U-2	18	19453610	19453670	ANKRD29	0.175889777	1.78074176	0.567955151
NotI_8803-U-2	20	41251874	41251934	PTPRT	0.177919709	0.054608377	0.00416023
NotI_3435-U-2	7	90063636	90063696	NO_GENE	0.438310239	-0.695756959	0.12127022
NotI_6263-D-2	14	63389625	63389685	SYNE2	-0.162165798	-0.193418593	-0.345965391
NotI_5025-D-1	11	551409	551469	C11orf35	0.56280749	-2.66990616	0.406952141
NotI_7394-U-1	17	17667813	17667873	SREBF1	0.081378198	0.026770626	-0.017729872
NotI_911-U-1	2	30308579	30308639	LBH	-0.073002874	0.100995344	-0.149426179
NotI_8043-U-1	19	747510	747570	PTBP1	0.174033001	-0.010062529	-0.014977147
NotI_7028-D-1	16	30481069	30481129	NO_GENE	-0.18043986	-1.17E-05	-0.150253376
NotI_7459-U-2	17	30811625	30811685	LOC400592	-0.151125469	-0.131624295	-0.327054444
NotI_22-D-2	1	1057715	1057775	NO_GENE	-0.129664738	-0.498410219	0.196927331
NotI_9421-U-2	 X 	23263303	23263363	PTCHD1	0.169266963	-0.21021544	-0.223086745
NotI_2907-U-2	6	89912395	89912455	ACY1L2	0.34984421	-0.003290469	0.273357488
NotI_9440-U-2	 X 	37093579	37093639	NO_GENE	-0.109387012	-1.567149386	-0.929616034
NotI_9545-D-1	 X 	129022233	129022293	LOC728584	-0.090232495	-0.017964143	-0.01553986
NotI_4916-U-1	10	131524695	131524755	EBF3	-0.24223167	-0.071991925	0.002670543
NotI_6570-U-1	15	42808650	42808710	NO_GENE	0.315634525	-0.326305022	0.112219866
NotI_9482-U-2	 X 	62920145	62920205	NO_GENE	0.845480464	1.156806482	0.942872932
NotI_385-D-2	1	45038895	45038955	PLK3	-0.126900051	0.864452326	-0.694919487
NotI_6295-D-2	14	74663382	74663442	NEK9	0.161758037	-0.479084458	-0.102734049
NotI_1259-U-1	2	176697798	176697858	LOC728839	0.210740126	0.052136892	-0.192734604
NotI_8570-U-2	19	53934081	53934141	RASIP1	-0.082781114	-0.145882914	-0.08198607
NotI_1668-D-1	3	114413635	114413695	BOC	-0.262041096	-0.42228497	-0.450904136
NotI_7677-U-1	17	72862264	72862324	N8836	-0.147409371	-0.023217853	-0.258956543
NotI_4126-U-2	9	43624857	43624917	LOC728577	0.145512764	0.278147078	0.016614393
NotI_7770-U-1	17	77582853	77582913	LRRC45	-0.317088158	-1.081334285	-0.213814109
NotI_9211-D-1	22	36998678	36998738	C22orf5	-0.277928206	-0.679124352	-0.339274627
NotI_9237-U-1	22	39923057	39923117	NO_GENE	-0.205344482	-0.006174386	-0.271417819
NotI_8043-D-1	19	747510	747570	PTBP1	0.187961153	0.004099275	0.114985722
NotI_8777-U-1	20	32755803	32755863	TP53INP2	-0.054254259	0.059938187	-0.140340408
NotI_4836-D-2	10	108914712	108914772	SORCS1	-0.11734767	0.285456799	-0.188045297
NotI_2529-D-1	5	139508555	139508615	LOC727841	-0.304775986	-0.157081673	-0.35108226
NotI_5554-D-2	12	26003258	26003318	RASSF8	0.166835412	-0.387399179	0.188886165
NotI_4642-D-1	10	35665697	35665757	C10orf9	-0.278237057	-0.226553158	-0.217940366
NotI_1480-D-1	3	13089990	13090050	NO_GENE	-0.280061306	-0.048894762	-0.08926428
NotI_3969-U-1	8	143257523	143257583	NO_GENE	-0.165430823	0.040140613	-0.181895976
NotI_3069-D-1	6	157832203	157832263	ZDHHC14	-0.188736511	0.222929034	0.536596142
NotI_12-U-2	1	908564	908624	C1orf170	-0.119322747	0.232717436	-0.268584538
NotI_7418-U-2	17	22807866	22807926	NO_GENE	-0.155986724	-0.258186816	-0.062226044
NotI_5564-U-2	12	29193286	29193346	NO_GENE	0.014271106	0.520146659	-0.030270596
NotI_9161-U-1	22	28446050	28446110	CABP7	-0.198026859	-0.20055955	-0.276819214
NotI_7895-U-1	18	33400263	33400323	BRUNOL4	-0.338564309	-0.257671982	-0.20203476
NotI_5513-U-2	12	6514716	6514776	GAPDH	-0.287924884	0.049471631	-0.306895002
NotI_8831-U-1	20	47534100	47534160	KCNB1	0.106401047	-0.165499749	0.011323982
NotI_1871-D-1	4	605786	605846	NO_GENE	0.134546949	-0.146983544	0.216828893
NotI_8312-D-2	19	15195354	15195414	NO_GENE	-0.580633333	-0.074440725	-0.22964836
NotI_4968-U-1	10	134751286	134751346	GPR123	-0.096162686	-0.250197563	0.631370252
NotI_2550-U-1	5	148987001	148987061	FLJ41603	0.101864956	0.376928028	0.392509679
NotI_5766-D-1	12	109203843	109203903	ATP2A2	-0.181026317	0.58670033	-0.108593605
NotI_2891-D-1	6	82518873	82518933	FAM46A	0.048227611	0.094713724	0.089023476
NotI_7042-D-1	16	31054483	31054543	PRSS8	-0.287315771	0.274542612	-0.199472863
NotI_3993-D-2	8	144731586	144731646	NAPRT1	0.06176067	-0.216428028	0.045251092
NotI_4292-D-1	9	113699008	113699068	UGCG	-0.124821325	-0.386093174	-0.287717368
NotI_8841-U-2	20	49592867	49592927	NFATC2	-0.075065216	-0.06512832	0.595917763
NotI_9352-U-2	22	49505893	49505953	SHANK3	-0.058741656	-0.436088934	-0.139733934
NotI_3432-U-1	7	86619664	86619724	DMTF1	0.242534742	-0.457951768	0.115375511
NotI_1427-U-2	2	240978993	240979053	NO_GENE	-0.188387412	0.041948414	0.109743338
NotI_2035-D-2	4	39734903	39734963	LOC344967	0.161703881	-0.517246022	-0.168868623
NotI_4409-D-2	9	133260046	133260106	NO_GENE	0.366593234	-0.335045956	0.945637771
NotI_1688-D-1	3	126914582	126914642	OR7E29P	0.484786254	0.162644111	0.481557076
NotI_5981-D-2	13	34943473	34943533	NBEA	1.081173734	0.796857369	0.842330385
NotI_2442-U-2	5	92941717	92941777	NO_GENE	0.494995088	0.090106722	0.274945128
NotI_2885-U-1	6	79677152	79677212	NO_GENE	-0.159988917	-0.049561318	-0.462256237
NotI_3116-D-2	6	170245914	170245974	NO_GENE	-0.172385015	0.241821535	-0.04951515
NotI_7360-D-1	17	8865697	8865757	LOC728685	-0.034760981	-0.055913318	-0.114638541
NotI_6480-D-1	15	20512054	20512114	CYFIP1	-0.116409366	0.455142943	-0.023440113
NotI_9123-D-2	22	20235267	20235327	LOC150221	0.070511383	-0.095978737	0.01169637
NotI_3112-D-1	6	169866468	169866528	PHF10	0.094734244	-0.074938131	0.119628602
NotI_2935-D-2	6	107456132	107456192	C6orf203	-0.24017139	0.323105494	-0.336697679
NotI_7953-U-1	18	55314010	55314070	CCBE1	-0.225104022	0.563160908	-0.055024671
NotI_9013-U-2	21	44544986	44545046	AIRE	-0.056375868	-0.03967252	-0.249131813
NotI_1669-D-2	3	114898214	114898274	NO_GENE	0.377700301	-0.262078325	0.278028778
NotI_4699-D-1	10	70213661	70213721	CCAR1	0.246374979	0.656825854	0.359834799
NotI_3575-U-2	7	148787588	148787648	NO_GENE	-0.105318532	-0.206284574	-0.265427084
NotI_2522-D-2	5	139208057	139208117	NRG2	-0.276602402	-0.242287893	-0.46667142
NotI_9388-D-2	 X 	11355970	11356030	ARHGAP6	-0.250798593	-0.194280537	-0.254455177
NotI_7705-U-1	17	75014476	75014536	NO_GENE	0.019908039	0.406030878	-0.168771404
NotI_3627-U-1	7	154720358	154720418	INSIG1	-0.370956194	-0.595814007	-0.293183274
NotI_6472-D-2	15	18409051	18409111	NO_GENE	0.356759134	-1.344387295	0.032165986
NotI_7134-D-2	16	66154271	66154331	CTCF	0.041211583	-0.373360968	-0.112939475
NotI_2807-D-1	6	34467730	34467790	NUDT3	0.051861558	1.187515968	0.634810512
NotI_5933-D-1	13	22938742	22938802	NO_GENE	0.170343031	0.860163551	0.568172065
NotI_5567-D-1	12	30740169	30740229	IPO8	0.324215751	-0.845683307	-0.134196563
NotI_4664-U-2	10	46674530	46674590	LOC728657	-0.040488269	0.262701289	-0.003357806
NotI_6150-U-1	13	113784950	113785010	RASA3	-0.184090574	0.133942926	-0.201167948
NotI_8540-D-2	19	50912535	50912595	FBXO46	0.254672605	-0.848427272	0.507747371
NotI_7961-D-2	18	58534002	58534062	PHLPP	0.018108678	-0.293609296	-0.018595489
NotI_2964-U-1	6	116999521	116999581	RWDD1	-0.303479559	0.445819389	1.118163988
NotI_9-D-2	1	850144	850204	SAMD11	0.08409328	-0.063966469	0.092728909
NotI_2355-D-2	5	40717546	40717606	LOC730002	-0.037143079	0.425798046	0.011875185
NotI_2047-U-1	4	42094339	42094399	LOC152573	0.560908346	0.332380887	0.248350998
NotI_428-D-1	1	52871835	52871895	MGC52498	-0.207023314	0.066830306	-0.563494337
NotI_9200-U-1	22	36543774	36543834	GCAT	0.207867371	0.389629304	-0.207757594
NotI_5924-U-2	13	20533800	20533860	LATS2	0.118138385	-0.102388899	0.054468078
NotI_481-U-1	1	78329688	78329748	GIPC2	-0.147192292	0.038234709	1.148609519
NotI_1247-U-1	2	174538817	174538877	SP3	-0.204753413	-0.1144618	-0.188761385
NotI_8653-D-1	19	63237224	63237284	ZSCAN1	-0.222762091	-0.354129498	-0.128344826
NotI_8958-D-2	21	32026482	32026542	SFRS15	-0.191848608	-0.105792289	-0.375794758
NotI_3546-D-1	7	137181823	137181883	DGKI	0.21349381	-0.645984791	-0.037030933
NotI_2295-D-1	5	1910645	1910705	NO_GENE	-0.650976763	-0.01521267	-0.165562021
NotI_3301-U-1	7	35044018	35044078	DPY19L1	-0.091460057	-0.674629911	-0.26037726
NotI_2401-D-2	5	72778684	72778744	FOXD1	0.030572001	-0.343003184	-0.059127563
NotI_2223-D-1	4	174687226	174687286	HAND2	-0.166174929	-0.259214153	-0.103030475
NotI_3785-U-1	8	39405172	39405232	NO_GENE	0.581467151	1.036012115	0.603728604
NotI_4053-D-2	9	2612784	2612844	VLDLR	-0.102388114	-0.422754855	-0.269914558
NotI_1678-D-1	3	121774993	121775053	NO_GENE	0.102129321	0.684769547	0.714592952
NotI_1596-U-1	3	52694899	52694959	PB1	-0.105293061	-0.596263696	-0.143118478
NotI_241-D-1	1	24067102	24067162	FUCA1	0.040056537	1.072685636	0.20806752
NotI_8869-U-2	20	56989665	56989725	TH1L	-0.041740618	-0.43800162	-0.150607686
NotI_8572-U-1	19	54160957	54161017	FTL	-0.06161867	0.929189504	1.256030851
NotI_6887-U-2	16	2465720	2465780	NTN2L	-0.139899019	-0.06770103	-0.097632198
NotI_919-D-2	2	37047672	37047732	STRN	0.409492815	-1.38781928	0.391225727
NotI_5908-D-1	12	131848291	131848351	KIAA0692	-0.230900277	0.144830573	-0.241977268
NotI_8923-D-1	20	61842215	61842275	LIME1	-0.196216159	-0.4335741	-0.231221049
NotI_4776-D-1	10	98336542	98336602	TM9SF3	0.054573301	0.263205495	0.034328117
NotI_8522-U-1	19	49408677	49408737	ZNF227	0.119883619	0.146273451	0.121797856
NotI_306-U-1	1	33108994	33109054	FNDC5	0.080940104	-0.206274865	-0.0819942
NotI_8353-D-1	19	18253394	18253454	JUND	0.035503476	-0.570281906	0.039505517
NotI_552-U-2	1	117711620	117711680	MAN1A2	-0.050687005	0.170940751	-0.112213641
NotI_4157-U-1	9	71564800	71564860	PTAR1	0.023643833	-0.62169428	-0.351115737
NotI_7619-D-2	17	60963419	60963479	AXIN2	-0.052700303	-0.138398577	1.406855509
NotI_4798-U-1	10	102576877	102576937	PAX2	-0.201976101	-0.254033202	-0.199091381
NotI_3651-U-2	7	157104028	157104088	PTPRN2	-0.012909214	0.274060939	0.006295458
NotI_5490-U-2	12	733116	733176	WNK1	-0.106126996	0.059449081	-0.057318483
NotI_8810-U-2	20	43160069	43160129	KCNS1	-0.264847034	-0.271829126	-0.236130291
NotI_1064-U-2	2	88707756	88707816	EIF2AK3	-0.086365629	-0.023131844	-0.163675625
NotI_4208-U-2	9	91414351	91414411	NO_GENE	0.329584067	-0.060294366	0.055337595
NotI_756-D-1	1	232813320	232813380	IRF2BP2	-0.430058103	-0.821144847	-1.008949865
NotI_2939-D-1	6	108502768	108502828	OSTM1	0.030425571	0.113701364	0.023537846
NotI_4560-U-2	10	5748532	5748592	ASB13	-0.09354417	-0.012771553	-0.1071195
NotI_1541-U-2	3	39205343	39205403	CMYA1	0.002593805	0.013937532	-0.364986022
NotI_195-D-2	1	16212203	16212263	HSPB7	-0.257358682	0.04888282	-0.353054219
NotI_389-U-1	1	45486492	45486552	NO_GENE	0.113542161	0.935149441	-0.048570621
NotI_6605-U-1	15	57013137	57013197	SLTM	-0.022540496	-0.195025672	-0.156331815
NotI_741-D-2	1	228844898	228844958	LOC729257	0.378657626	-1.231013161	0.191262717
NotI_8134-U-2	19	2278187	2278247	LSM7	-0.211482959	-0.466376114	-0.516428357
NotI_2117-D-2	4	95898114	95898174	LOC728442	-0.056969207	-0.580198057	-0.101483427
NotI_2186-D-2	4	152548752	152548812	NO_GENE	0.1459356	-0.059295571	-0.052800459
NotI_7930-U-2	18	46340553	46340613	MAPK4	-0.17925864	0.193778774	-0.415861429
NotI_989-U-2	2	61844961	61845021	NO_GENE	0.274575356	0.098885432	0.38151242
NotI_8391-U-1	19	34223199	34223259	NO_GENE	-0.330804447	0.131083518	-0.202284346
NotI_7147-D-1	16	67039851	67039911	SMPD3	0.377272523	-0.570871807	-0.026751069
NotI_7733-U-1	17	76822380	76822440	C17orf56	-0.2285245	0.256073489	-0.310080168
NotI_3218-D-1	7	6713104	6713164	ZNF12	0.326340777	-0.33509495	0.086026439
NotI_6163-D-2	14	20636618	20636678	ZNF219	-0.040447845	-0.521639506	-0.196287727
NotI_4049-D-1	9	967386	967446	DMRT3	-0.111145375	-0.444373604	0.20492904
NotI_816-U-1	2	8751062	8751122	NO_GENE	0.193057524	0.862545702	0.190046046
NotI_7906-D-1	18	43028306	43028366	FUSSEL18	-0.133802557	-0.35049784	-0.353570114
NotI_7652-D-1	17	71096098	71096158	MYO15B	0.105650475	-0.228498863	0.003574991
NotI_8420-U-1	19	38484754	38484814	CEBPA	-0.19514248	0.060936618	-0.085337264
NotI_4800-U-1	10	102749223	102749283	LZTS2	-0.028416255	0.586362617	0.005071095
NotI_1839-D-2	3	196644916	196644976	CENTB2	-0.301369997	-0.75966661	-0.386739551
NotI_2888-D-2	6	80544642	80544702	NO_GENE	-0.122263922	1.037517813	-0.37981853
NotI_2158-D-2	4	123520209	123520269	Tenr	0.139848121	-0.401990216	-0.07148447
NotI_8337-U-2	19	17841824	17841884	SLC5A5	0.675403759	1.008392446	0.762706688
NotI_2601-D-1	5	172000749	172000809	NO_GENE	-0.15708341	-0.139667387	-0.303935526
NotI_8256-U-1	19	10263424	10263484	ICAM5	-0.24038524	0.399389789	-0.509060709
NotI_5545-U-2	12	19173790	19173850	PLEKHA5	-0.009121286	-0.514789187	-0.286191567
NotI_7210-D-2	16	85101032	85101092	LOC283904	0.237678601	-0.456490791	-1.117249614
NotI_1082-D-1	2	97031252	97031312	NO_GENE	0.401802904	0.892102488	0.412131703
NotI_5303-D-2	11	67736907	67736967	SUV420H1	-0.084453128	-0.280937786	0.010242782
NotI_207-D-2	1	18552529	18552589	IGSF21	-0.113743707	0.126082074	0.049797928
NotI_1782-U-1	3	170863220	170863280	MDS1	-0.143480722	-0.366102334	-0.297953046
NotI_4218-U-1	9	94057404	94057464	IARS	0.238582891	0.182604386	1.047500875
NotI_6773-U-1	15	90198011	90198071	SLCO3A1	0.110623654	-0.633622972	0.160381767
NotI_4001-D-1	8	144882493	144882553	FAM83H	-0.182850393	-0.286245031	-0.141225789
NotI_4118-U-1	9	37774787	37774847	EXOSC3	0.136983523	-0.268271143	0.040800288
NotI_5880-U-1	12	130333655	130333715	NO_GENE	0.203128144	0.408221602	0.532129954
NotI_4454-D-2	9	137938806	137938866	NO_GENE	-0.226168139	-0.165220892	-0.178103495
NotI_2131-D-2	4	105242983	105243043	NO_GENE	0.654338282	1.067106899	0.783479858
NotI_2602-D-1	5	172043212	172043272	LOC391849	-0.350983448	-0.23939412	-0.190048935
NotI_1647-U-1	3	78642956	78643016	NO_GENE	0.273241921	-0.233572993	0.727653838
NotI_577-D-2	1	150044499	150044559	LRRN6D	0.114208308	0.976838478	-0.154657031
NotI_5159-D-2	11	34083289	34083349	GPIAP1	-0.241032714	-0.225356391	-0.214857932
NotI_1577-D-2	3	50167614	50167674	SEMA3F	-0.15113479	-0.098478521	-0.229619736
NotI_1096-D-2	2	100087458	100087518	AFF3	0.086459781	-0.122728078	0.026596279
NotI_6094-D-2	13	105986012	105986072	EFNB2	-0.044662701	-0.585854372	-0.305987015
NotI_1344-U-1	2	219751265	219751325	C2orf24	-0.245252261	-0.137850195	-0.271609424
NotI_2995-U-1	6	136913056	136913116	MAP7	0.072920563	-0.120005407	0.048136058
NotI_7021-U-1	16	30102327	30102387	CORO1A	0.172295211	0.668883448	0.035342044
NotI_6778-U-2	15	91227122	91227182	NO_GENE	-0.117028057	0.498347864	0.095313805
NotI_6521-U-2	15	29563528	29563588	OTUD7A	0.322507517	-0.778377922	0.288763054
NotI_5470-U-1	11	131285758	131285818	HNT	0.078611656	-0.346365669	-0.105153747
NotI_9565-D-1	 X 	138842340	138842400	LOC729068	-0.070079261	-0.102455423	-0.252747556
NotI_4164-D-2	9	74169075	74169135	ZFAND5	-0.070163088	-0.633285751	-0.286500143
NotI_9358-U-2	 X 	295846	295906	NO_GENE	0.033836032	-0.344051902	0.336222457
NotI_20-D-2	1	993419	993479	LOC643921	-0.003194843	-0.199852984	0.21810007
NotI_5920-U-1	13	20176218	20176278	LOC729680	0.024750226	-0.179891227	-0.117266852
NotI_8180-U-1	19	4016690	4016750	ZBTB7A	-0.173164702	-0.197325119	-0.447520083
NotI_4013-D-1	8	145119890	145119950	PLEC1	-0.162799275	0.512988233	-0.173296537
NotI_9423-U-2	 X 	24077852	24077912	ZFX	-0.10431174	-0.552199986	-0.119402188
NotI_4559-U-1	10	5685968	5686028	NO_GENE	0.034816501	0.272090313	-0.019740939
NotI_2944-U-1	6	108987936	108987996	LOC728332	-0.243085693	0.163194896	-0.389839091
NotI_1891-D-1	4	1386507	1386567	NKX1-1	-0.102622273	-0.285809414	-0.199490588
NotI_6494-D-1	15	26071500	26071560	HERC2	0.244090364	0.414230941	-0.382870544
NotI_517-U-2	1	94486058	94486118	NO_GENE	-0.102119078	0.224358268	-0.104591669
NotI_9254-D-1	22	42069931	42069991	SCUBE1	-0.315257699	0.19533151	-0.828178583
NotI_3561-D-1	7	142787750	142787810	ZYX	0.275567842	0.003007653	-0.156440943
NotI_1412-U-2	2	238721528	238721588	FLJ43374	-0.052765531	-0.140403979	-0.110551924
NotI_234-U-1	1	22910806	22910866	EPHB2	-0.093780019	-0.522196911	-0.026582799
NotI_8162-U-1	19	3474304	3474364	FZR1	-0.062311916	0.185601635	0.10883888
NotI_4311-U-2	9	122595461	122595521	FBXW2	-0.031442201	0.461690958	-0.09658359
NotI_8276-D-2	19	11897305	11897365	ZNF700	0.477462981	-0.707052744	-0.037718242
NotI_5530-U-1	12	12311578	12311638	LRP6	-0.240863716	2.376165613	0.492408621
NotI_1597-U-1	3	52694976	52695036	PB1	-0.187988305	-0.144214705	-0.395548857
NotI_8338-D-2	19	17908299	17908359	LOC115098	-0.168782182	0.599203685	-0.288148047
NotI_893-U-2	2	27338655	27338715	SLC30A3	-0.141881611	-0.009985311	-0.247846084
NotI_7989-U-2	18	74541041	74541101	NO_GENE	-0.122709925	-0.139853235	-0.414701135
NotI_2311-U-1	5	6767247	6767307	POLS	0.09508515	0.105701224	0.020025263
NotI_4253-D-2	9	99214257	99214317	TDRD7	-0.201085833	0.149365615	-0.246765755
NotI_157-D-2	1	9900097	9900157	NO_GENE	0.304392164	0.713064674	0.610900209
NotI_8576-D-2	19	54315230	54315290	LIN7B	-0.349716803	0.004110178	-0.303768146
NotI_3008-U-1	6	139737380	139737440	CITED2	0.239784862	0.808005197	0.54912307
NotI_8455-U-2	19	43498287	43498347	YIF1B	0.291856828	0.851240753	0.17784162
NotI_2581-U-1	5	159331623	159331683	ADRA1B	0.106244356	0.187895028	-0.267807058
NotI_3222-D-1	7	7573135	7573195	FLJ20323	-0.056800628	-0.65465949	-0.251109816
NotI_24-U-1	1	1103972	1104032	TTLL10	-0.030088584	0.256162239	-0.14031427
NotI_6995-U-2	16	23754904	23754964	PRKCB1	0.443891996	-0.580227113	0.35668286
NotI_3061-D-2	6	157141932	157141992	ARID1B	-0.002663854	-0.272644581	-0.288251587
NotI_609-D-2	1	165156628	165156688	C1orf32	-0.075848365	-0.101103263	-0.155948918
NotI_7061-U-2	16	33258384	33258444	NO_GENE	-0.233573274	0.016256779	-0.24635377
NotI_5501-D-1	12	3818506	3818566	PARP11	-0.171562318	-0.101455227	-0.046917132
NotI_9589-U-1	 X 	150613942	150614002	NO_GENE	0.078610848	-0.035022728	0.091063998
NotI_5852-U-1	12	122415044	122415104	LOC728046	-0.183972067	-0.080176721	-0.051573302
NotI_688-U-1	1	218930461	218930521	C1orf115	-0.081365785	0.227500998	-0.179597954
NotI_5288-D-2	11	66967758	66967818	CORO1B	0.24588918	-0.899045185	0.368864524
NotI_4846-U-1	10	112317920	112317980	SMC3	0.139874459	1.432314919	0.260498937
NotI_5666-D-1	12	55860874	55860934	LRP1	-0.16287282	0.171860408	-0.062574239
NotI_7528-U-1	17	41217426	41217486	LOC728762	0.020031465	-0.222751027	-0.112799321
NotI_2251-U-1	4	187884819	187884879	NO_GENE	0.757231744	-1.013852719	0.628459581
NotI_3388-D-2	7	72197819	72197879	FKBP6	-0.104824178	0.172526199	-0.619591677
NotI_9157-U-2	22	27609890	27609950	ZNRF3	0.08509755	-0.578395901	0.074957094
NotI_1394-U-1	2	233825436	233825496	ATG16L1	-0.228563791	-0.215738343	-0.282533225
NotI_7313-D-1	17	2574810	2574870	NO_GENE	-0.094128296	-0.048488827	-0.128383496
NotI_528-U-1	1	108904170	108904230	CLCC1	-0.131554817	-0.18258828	-0.187172306
NotI_2826-U-1	6	41503969	41504029	NO_GENE	0.181119983	-0.423984772	0.103294699
NotI_6609-U-2	15	58445904	58445964	ANXA2	-0.035957478	0.744750435	-0.079429248
NotI_3161-U-2	7	1752745	1752805	LOC392617	-0.166438666	-0.570408424	-0.223682302
NotI_5831-U-1	12	120736905	120736965	SETD1B	-0.197253355	-0.431086201	-0.279285343
NotI_210-D-1	1	19450529	19450589	KIAA0090	-0.056530296	0.434959488	0.417699664
NotI_7425-U-2	17	23993663	23993723	KIAA0100	0.344290932	0.889577678	0.389151869
NotI_6351-U-2	14	95709988	95710048	NO_GENE	-0.087907295	-0.115117671	0.016362798
NotI_1404-D-1	2	236924068	236924128	IQCA	0.617864381	-0.91266531	0.480041905
NotI_6195-D-1	14	34521444	34521504	SRP54	0.08146846	-0.609465209	-0.034138219
NotI_2942-U-1	6	108585910	108585970	LOC728119	0.026459583	0.527622795	-0.006283416
NotI_8181-D-1	19	4074965	4075025	MAP2K2	-0.02198456	-0.22489126	-0.131459985
NotI_6539-U-1	15	36643857	36643917	RASGRP1	-0.33113228	0.068268547	-0.233675719
NotI_2086-U-1	4	78959603	78959663	CNOT6L	-0.175985334	0.14616392	-0.094051329
NotI_8317-D-1	19	15396644	15396704	WIZ	-0.146750375	0.22903212	-0.41195683
NotI_986-D-2	2	61551998	61552058	NO_GENE	-0.047720144	-1.276409813	-0.027839507
NotI_6604-D-2	15	56851055	56851115	FAM63B	0.210747813	-0.137884736	-0.096292444
NotI_2803-U-1	6	34312528	34312588	LOC729916	0.148691623	-0.421880249	0.155786687
NotI_3274-U-2	7	27226899	27226959	NO_GENE	-0.106778179	0.205163739	-0.149062904
NotI_6295-U-1	14	74663382	74663442	NEK9	-0.206281904	0.210231828	-0.295341528
NotI_829-D-2	2	10101454	10101514	KLF11	-0.083176169	-0.391711388	-0.096665852
NotI_6995-D-2	16	23754904	23754964	PRKCB1	0.011124195	-0.220491429	-0.124681374
NotI_2166-D-1	4	129953234	129953294	PHF17	0.410302407	0.827842807	0.365535094
NotI_3046-U-2	6	151228801	151228861	MTHFD1L	0.121728049	-0.496926848	0.005845129
NotI_1432-U-1	2	241269275	241269335	LOC653437	-0.00775097	-0.0784044	-0.085810345
NotI_3331-U-2	7	45820164	45820224	LOC730234	0.041362203	0.083890096	-0.091790974
NotI_2154-U-2	4	122063227	122063287	PRDM5	0.027958054	0.138959617	-0.001992712
NotI_1860-U-2	3	198667931	198667991	NO_GENE	-0.097267503	0.547074009	-0.279394297
NotI_4649-U-1	10	43046051	43046111	RASGEF1A	-0.051047074	0.152340507	-0.083406045
NotI_6318-U-2	14	88016005	88016065	PTPN21	-0.133294474	-0.029681797	-0.05586271
NotI_4741-D-1	10	82285754	82285814	LOC727923	0.086002658	-0.122135675	-0.333847969
NotI_6617-U-1	15	60816452	60816512	TLN2	-0.009984056	0.852739818	0.589291669
NotI_4914-D-2	10	131469534	131469594	NO_GENE	-0.156067826	0.244255192	-0.209246147
NotI_2961-D-1	6	114771479	114771539	LOC728614	0.433761609	-0.363453205	0.445257279
NotI_4104-U-2	9	35680046	35680106	TPM2	-0.242648684	-0.163538601	-0.300423213
NotI_1744-D-2	3	140147347	140147407	FOXL2	-0.0496585	-0.141067462	-0.096051919
NotI_7743-D-2	17	76987945	76988005	BAHCC1	-0.019812205	-0.26087647	-0.049896775
NotI_129-U-2	1	6468161	6468221	PLEKHG5	-0.15362553	-0.078951746	-0.26667452
NotI_1374-U-1	2	232282370	232282430	PTMA	-0.020953623	0.034693121	-0.039806873
NotI_839-U-1	2	10779772	10779832	ATP6V1C2	0.050545085	0.342615981	-0.22025912
NotI_6058-U-1	13	90798467	90798527	NO_GENE	0.092290941	-0.023576625	0.042003898
NotI_4141-U-1	9	67232152	67232212	NO_GENE	0.679152465	0.984214097	0.788181606
NotI_2129-D-2	4	104338880	104338940	CENPE	0.650330343	-0.949375886	0.677292755
NotI_7022-D-1	16	30124978	30125038	SULT1A3	-0.191166808	-0.007295251	-0.08296555
NotI_2078-D-1	4	77026566	77026626	PPEF2	0.206683166	1.461276795	-0.391863893
NotI_6485-U-2	15	22751149	22751209	SNRPN	0.145593746	0.458360834	0.24343236
NotI_1277-D-2	2	190916801	190916861	INPP1	-0.005290745	-0.840529582	0.031784036
NotI_4139-D-1	9	46616810	46616870	NO_GENE	0.223658358	0.664419097	1.236127008
NotI_6973-D-2	16	18403276	18403336	PKD1P5	-0.252025214	-0.232385997	-0.228745411
NotI_7290-D-2	17	1338183	1338243	MYO1C	-0.034664026	-0.386814518	-0.062078087
NotI_8817-D-2	20	44090891	44090951	SLC12A5	-0.077011437	0.132095693	-0.095197019
NotI_3289-D-1	7	30032874	30032934	FKBP14	0.203374945	-0.491033419	0.275339303
NotI_2439-U-1	5	86599227	86599287	RASA1	0.373829652	-0.110335962	0.515688751
NotI_9499-U-2	 X 	74061370	74061430	KIAA2022	-0.227972762	0.825454619	-0.305902071
NotI_5061-D-2	11	2181291	2181351	NO_GENE	-0.075970341	0.0898915	-0.056771904
NotI_6212-D-1	14	42021333	42021393	NO_GENE	-0.021520855	0.724595076	-0.197874254
NotI_5846-U-1	12	122201487	122201547	LOC728604	0.038821012	-0.031749299	0.107219903
NotI_7594-U-1	17	56832500	56832560	LOC645722	-0.07270268	-0.230416357	-0.228966693
NotI_7681-D-2	17	73204072	73204132	NO_GENE	-0.364184489	-0.057081549	0.260501721
NotI_8141-U-1	19	2758363	2758423	THOP1	-0.140127688	-0.178481872	0.151700962
NotI_2905-U-2	6	88467988	88468048	C6orf166	0.037590469	-0.623323517	-0.034228272
NotI_1072-D-1	2	95818925	95818985	LOC643219	-0.123764117	0.025074526	-0.090999796
NotI_8085-U-2	19	1250788	1250848	EFNA2	0.215388719	0.156533665	0.560106308
NotI_4143-U-2	9	67380205	67380265	NO_GENE	0.038773855	0.484304064	0.068654509
NotI_147-U-2	1	9217322	9217382	H6PD	-0.211478263	-0.271551716	-0.326010965
NotI_8216-D-1	19	6344204	6344264	GTF2F1	0.537024331	-1.629009656	0.057139154
NotI_3602-D-1	7	150605124	150605184	SMARCD3	-0.252624273	-0.343758058	-0.179054034
NotI_5305-U-2	11	67837262	67837322	LRP5	-0.013385613	-0.159736015	0.018584046
NotI_581-D-2	1	151916272	151916332	NPR1	0.543018508	0.998767781	0.615293702
NotI_1263-D-2	2	177282878	177282938	LOC375295	-0.096534006	-0.433352097	-0.020902006
NotI_2697-D-2	6	2710847	2710907	WRNIP1	-0.009620453	-0.420071859	-0.148395971
NotI_9178-U-1	22	33983714	33983774	HMG2L1	0.115568589	-0.2454791	-0.116044749
NotI_2564-U-2	5	151132060	151132120	LOC729421	-0.086590562	-0.194679348	-0.072627874
NotI_4181-U-2	9	79837009	79837069	GNAQ	0.08634214	-0.449966691	-0.027999052
NotI_3182-U-1	7	4768690	4768750	FOXK1	-0.029821935	-0.523305641	-0.218764602
NotI_7973-U-2	18	71052607	71052667	ZADH2	-0.099921133	-0.586412255	-0.214556012
NotI_4529-U-2	9	139892232	139892292	CACNA1B	0.137788465	0.071614625	-0.025131763
NotI_566-D-1	1	148389123	148389183	PLEKHO1	-0.003651734	-0.445669544	-0.203348477
NotI_6116-D-2	13	110164661	110164721	ING1	0.015780107	-0.333457252	-0.334612466
NotI_4731-D-1	10	79356823	79356883	NO_GENE	0.071412434	-0.010818742	0.142240276
NotI_3972-U-2	8	143380246	143380306	TSNARE1	0.029836976	0.127189865	0.112377528
NotI_7738-U-2	17	76892677	76892737	C17orf55	-0.065298614	0.191798329	0.008584905
NotI_8580-D-2	19	54652044	54652104	ALDH16A1	0.681177174	1.097464111	0.79781191
NotI_1781-D-1	3	169296594	169296654	GOLPH4	-0.182455602	0.158212672	-0.217705821
NotI_811-U-2	2	6131535	6131595	NO_GENE	0.172961361	-0.41666694	-0.13274379
NotI_2531-D-1	5	140007339	140007399	PRO1580	0.110340542	-1.221592421	2.240764728
NotI_3035-U-2	6	150109332	150109392	NUP43	0.07679178	1.08494526	0.203957791
NotI_2461-U-2	5	114908455	114908515	FEM1C	-0.114047562	0.577936104	-0.300860376
NotI_5213-D-1	11	61647863	61647923	NO_GENE	0.274751595	-2.262514199	1.43438541
NotI_2185-D-2	4	149582709	149582769	NR3C2	0.194644505	0.106821975	-0.072216483
NotI_374-U-1	1	43526958	43527018	NO_GENE	0.029528125	-0.30190342	-0.553303112
NotI_641-U-2	1	183552563	183552623	IVNS1ABP	-0.240749671	-1.337510849	-0.500446212
NotI_4460-U-1	9	138083631	138083691	BTBD14A	0.263010919	-0.170571692	0.08014672
NotI_2368-U-2	5	53752198	53752258	NO_GENE	0.247188678	0.808769801	-0.014929223
NotI_4216-U-2	9	93752033	93752093	ROR2	-0.170638732	-1.301201187	-0.017432658
NotI_874-D-2	2	24436895	24436955	ITSN2	-0.123529213	-0.319427286	-0.36324396
NotI_3298-D-1	7	33735601	33735661	NO_GENE	-0.026756542	-0.03732942	0.753440901
NotI_564-D-1	1	147939812	147939872	LOC729130	-0.027908004	0.883947336	-0.014229148
NotI_3262-U-2	7	27160848	27160908	HOXA7	-0.045134917	0.97347051	0.236023208
NotI_4122-D-2	9	39278497	39278557	CNTNAP3	0.134346116	0.3285406	-0.025076924
NotI_4239-U-1	9	97310957	97311017	PTCH	-0.100681868	-0.284473455	-0.276989111
NotI_5033-U-1	11	684953	685013	DEAF1	-0.227787419	-0.032223153	-0.226839191
NotI_9612-U-1	 X 	153224195	153224255	NO_GENE	-0.268638941	0.130065477	-0.218312609
NotI_2842-U-2	6	43445346	43445406	ZNF318	-0.137255944	-0.040009266	-0.217316992
NotI_7174-D-2	16	78190786	78190846	MAF	0.148859554	-0.306140923	0.002709225
NotI_3719-D-1	8	12657173	12657233	LONRF1	0.086952064	-0.32797121	0.00485549
NotI_2099-U-2	4	83569771	83569831	HNRPDL	-0.091421523	-0.068059107	-0.059701222
NotI_3223-U-2	7	7573208	7573268	FLJ20323	0.249833177	-0.586442489	-0.042116501
NotI_3116-U-2	6	170245914	170245974	NO_GENE	-0.231217766	-0.039794011	-0.347942066
NotI_4991-U-2	10	134900868	134900928	VENTX	0.000954396	0.083923267	-0.108206591
NotI_7221-D-2	16	86194099	86194159	JPH3	0.069531783	0.644405172	-0.024465354
NotI_6461-D-2	14	104957196	104957256	MTA1	-0.031050122	-0.801742226	-0.173648669
NotI_8282-U-1	19	12967584	12967644	NFIX	-0.029868195	0.058887992	-0.123083602
NotI_149-D-1	1	9230779	9230839	H6PD	-0.016503968	0.038641305	-0.135559062
NotI_8555-D-2	19	52307448	52307508	C19orf7	-0.008962016	-0.450215413	-0.080033009
NotI_1264-D-1	2	179053592	179053652	FKBP7	-0.221349339	0.050783521	-0.087151607
NotI_5051-U-1	11	1438610	1438670	BRSK2	-0.060376419	-0.557096261	-0.273088466
NotI_3932-D-1	8	127638322	127638382	FAM84B	0.366371784	0.124033022	0.045244823
NotI_6850-U-1	16	1341759	1341819	BAIAP3	-0.119620198	-0.066475108	-0.263841276
NotI_1014-D-1	2	70271300	70271360	FLJ20558	-0.047154517	0.904651672	0.64994492
NotI_4805-D-2	10	102891862	102891922	LOC728940	0.168332774	-0.647922723	-0.240584093
NotI_1711-U-1	3	129887069	129887129	NO_GENE	0.901453311	1.282614266	1.014281827
NotI_7864-D-1	18	19453610	19453670	ANKRD29	0.359646308	-0.238070945	0.386493033
NotI_6455-D-2	14	104718531	104718591	NUDT14	0.266217662	-0.187094774	0.102560239
NotI_1508-U-1	3	18461733	18461793	NO_GENE	-0.096271775	-0.168190981	-0.226250583
NotI_4682-U-2	10	61981872	61981932	LOC729184	0.288705063	-0.417040469	-0.172657093
NotI_3640-D-2	7	156093741	156093801	LOC645183	0.210293388	-0.147844083	1.317325332
NotI_1415-U-2	2	238814302	238814362	HES6	-0.222871622	0.01730192	-0.177383207
NotI_4364-D-1	9	129714487	129714547	ST6GALNAC4	-0.061256246	0.11834665	0.008393117
NotI_2451-D-1	5	107744843	107744903	FBXL17	-0.020215743	0.11790284	0.039771958
NotI_8795-U-1	20	37146087	37146147	NO_GENE	-0.107368721	0.006675785	-0.018993764
NotI_5157-U-1	11	34029759	34029819	GPIAP1	-0.116882327	-0.035940231	-0.09599577
NotI_7283-U-1	17	1000462	1000522	ABR	-0.215886206	0.550318906	-0.220157698
NotI_292-U-1	1	29458484	29458544	PTPRU	0.235240029	-2.230161621	-0.054232178
NotI_658-U-1	1	203867706	203867766	ELK4	0.01980762	0.11237177	-0.015036446
NotI_879-D-2	2	25391410	25391470	DNMT3A	-0.162474712	-0.111256907	-0.195432582
NotI_437-D-2	1	54184818	54184878	C1orf41	-0.180230217	-0.535523162	-0.29302429
NotI_6031-D-2	13	63309120	63309180	OR7E104P	0.009483272	0.643788524	0.038579443
NotI_2479-U-1	5	122876223	122876283	CSNK1G3	-0.007613593	0.00890515	-0.302695712
NotI_2872-D-2	6	69401719	69401779	LOC728052	0.016673413	-0.035567971	-0.213234845
NotI_4762-U-2	10	94598912	94598972	EXOC6	0.019988516	-0.14439113	-0.250049367
NotI_4288-D-2	9	113285576	113285636	KIAA0368	0.015187897	0.07090441	0.215261347
NotI_6625-D-2	15	63365792	63365852	PARP16	-0.076736146	-0.022033205	-0.208258181
NotI_6907-U-1	16	3079765	3079825	ZNF206	-0.11592816	0.35892963	-0.135730048
NotI_5084-U-1	11	6009272	6009332	NO_GENE	0.412984267	1.580130989	1.522831032
NotI_2261-U-2	5	325119	325179	PDCD6	0.081394763	0.075697194	-0.012170009
NotI_4792-D-2	10	102411405	102411465	NO_GENE	0.008004337	-0.044848333	2.425283218
NotI_1476-U-1	3	12892393	12892453	NO_GENE	-0.123272481	0.114478893	-0.093677327
NotI_9065-D-2	22	14784348	14784408	NO_GENE	-0.24173014	0.025056803	-0.377689911
NotI_9089-U-2	22	18241163	18241223	TXNRD2	-0.233911173	0.548219397	0.336545304
NotI_3836-D-1	8	61754826	61754886	CHD7	-0.125230941	-0.160744198	-0.491654011
NotI_6914-U-1	16	3448198	3448258	FLJ14154	-0.243296784	0.049915897	-0.32659381
NotI_113-U-2	1	3900998	3901058	LOC728716	-0.151031375	0.280243347	-0.13117107
NotI_7936-U-1	18	46748360	46748420	ELAC1	0.264186957	0.512651411	-0.09493375
NotI_63-U-2	1	1811313	1811373	GNB1	0.223169239	0.321643762	0.289157949
NotI_1894-U-1	4	1394901	1394961	NO_GENE	0.49394784	1.054870432	0.409035397
NotI_4894-D-2	10	124568279	124568339	LOC729800	0.009482218	-0.353373188	-0.16830706
NotI_6902-U-1	16	2994210	2994270	NO_GENE	0.24468332	-1.068300259	0.190014272
NotI_64-U-1	1	1811638	1811698	GNB1	-0.056771753	-0.064269194	-0.06236892
NotI_3206-D-2	7	6176926	6176986	PSCD3	-0.17045304	0.338308064	-0.060778349
NotI_1061-U-2	2	86942490	86942550	CD8B	0.016044728	-0.380681088	-0.337567813
NotI_8611-U-1	19	60285678	60285738	EPS8L1	-0.13446949	0.604556411	-0.327291208
NotI_1820-D-1	3	187308265	187308325	ETV5	-0.021945174	4.806288311	-0.134161301
NotI_2306-D-2	5	3648976	3649036	IRX1	-0.184714128	-0.167816757	-0.189064065
NotI_8722-U-1	20	20297694	20297754	INSM1	0.060061336	-0.331548606	-0.01185579
NotI_9397-D-1	 X 	15782733	15782793	AP1S2	0.126472487	-0.742227298	-0.016308085
NotI_1266-U-1	2	180042984	180043044	ZNF533	-0.064452959	0.365807462	0.538777076
NotI_4141-D-2	9	67232152	67232212	NO_GENE	0.368183673	0.733824753	0.561849152
NotI_5778-D-2	12	111304272	111304332	NO_GENE	0.253099671	-0.830396494	0.233669035
NotI_4165-U-1	9	74169705	74169765	ZFAND5	-0.075167514	-0.090002311	-0.050961071
NotI_742-U-2	1	229623866	229623926	EGLN1	-0.155138905	-0.328764832	-0.243860884
NotI_4876-D-2	10	120503972	120504032	C10orf46	0.457284478	0.20630689	0.333536545
NotI_1417-D-2	2	238893866	238893926	TRAF3IP1	-0.180235636	0.056645576	-0.325201773
NotI_4038-U-2	8	145662680	145662740	CYHR1	0.047876796	0.459936311	-0.283386617
NotI_8096-D-1	19	1457626	1457686	ADAMTSL5	-0.153328731	0.12083043	-0.237560048
NotI_1696-U-2	3	127743709	127743769	CHST13	-0.025659095	-0.703464752	-0.380477837
NotI_3673-U-1	7	158517368	158517428	VIPR2	-0.05154957	0.149439488	-0.224657811
NotI_1197-D-2	2	144806561	144806621	NO_GENE	0.067266014	-0.041454231	-0.031308415
NotI_6874-D-2	16	2080979	2081039	TSC2	-0.206602731	0.315759899	-0.354137997
NotI_1985-U-1	4	7757426	7757486	SORCS2	-0.048531446	0.207856424	-0.016309485
NotI_740-D-1	1	228270317	228270377	GALNT2	0.017572368	-0.062105107	-0.084355004
NotI_7952-D-2	18	55177601	55177661	LMAN1	-0.110815786	-0.088609691	-0.078469814
NotI_2587-U-1	5	164498095	164498155	NO_GENE	-0.365440561	0.258163195	0.119590382
NotI_4423-D-1	9	134655602	134655662	C9orf98	0.410069606	0.942159075	0.492778889
NotI_643-U-2	1	195436700	195436760	ZBTB41	0.764802533	-0.664154003	0.875869421
NotI_8731-U-2	20	21325802	21325862	LOC644524	-0.00775844	-0.425080951	-0.065884448
NotI_1087-U-1	2	98110353	98110413	MGC26733	0.191275556	-0.975798348	-0.736669346
NotI_2311-D-2	5	6767247	6767307	POLS	-0.136873015	-0.742306771	-0.298280283
NotI_6182-U-2	14	31616519	31616579	ARHGAP5	-0.048756546	-0.29093742	0.200350357
NotI_3592-U-2	7	149736018	149736078	LOC728743	-0.340807823	0.509818314	-0.172018664
NotI_5947-U-2	13	27439216	27439276	CDX2	-0.111730068	0.03080997	-0.166900629
NotI_2794-D-2	6	33280545	33280605	SLC39A7	0.054223188	1.459198059	0.06910244
NotI_4875-D-1	10	119796286	119796346	RAB11FIP2	0.020828848	-0.404676902	-0.1487463
NotI_8535-D-1	19	50646089	50646149	NO_GENE	-0.183652518	-0.271538711	-0.416170939
NotI_748-D-2	1	232681117	232681177	TARBP1	-0.126516375	0.174415886	-0.040005545
NotI_827-D-1	2	10101230	10101290	KLF11	-0.199745887	0.027243262	-0.084726074
NotI_1012-U-1	2	68970233	68970293	NO_GENE	-0.188301978	0.366810222	-0.311377584
NotI_2700-U-1	6	3014121	3014181	NO_GENE	0.056763124	-0.069938262	-0.149207274
NotI_1378-U-2	2	232498829	232498889	NPPC	-0.257662458	-0.048473378	-0.320924007
NotI_5480-D-1	11	133331452	133331512	NO_GENE	-0.151674354	-0.042636911	-0.299600742
NotI_4541-U-1	10	725915	725975	DIP2C	-0.120573868	-0.09104204	-0.332589862
NotI_3185-D-1	7	4868017	4868077	FLJ10324	-0.235103931	0.09840781	-0.261961472
NotI_2625-D-1	5	175989874	175989934	SNCB	-0.072154208	-0.575332324	-0.120819741
NotI_76-U-1	1	2136017	2136077	NO_GENE	-0.052010635	0.130142743	0.076170187
NotI_5889-U-1	12	130979557	130979617	PUS1	0.215442715	-0.065364657	0.322103664
NotI_3525-U-2	7	127078887	127078947	SND1	0.507761721	0.097454679	0.221629995
NotI_5549-D-2	12	22090334	22090394	CMAS	-0.087608014	-0.289695554	-0.226674677
NotI_1646-D-1	3	78161714	78161774	NO_GENE	-0.08088846	0.862339118	-0.036923058
NotI_7142-D-2	16	66484704	66484764	PSKH1	-0.094578398	-0.11754441	-0.053694813
NotI_273-U-1	1	27193388	27193448	LOC388610	-0.209921917	0.046937988	-0.153804816
NotI_4709-U-2	10	71333225	71333285	COL13A1	-0.018021949	1.0828707	-0.140914974
NotI_4023-U-1	8	145393442	145393502	LOC727967	-0.075507761	-0.09409868	-0.123170711
NotI_3705-D-1	8	9046469	9046529	PPP1R3B	-0.105949116	0.297456047	-0.13679791
NotI_5039-U-1	11	799609	799669	RPLP2	-0.042651675	3.241050709	0.287580357
NotI_5044-D-2	11	1025087	1025147	MUC6	0.059635235	0.248865884	0.040628107
NotI_4907-D-1	10	126840491	126840551	CTBP2	0.215440727	0.822042714	0.03392655
NotI_339-U-2	1	38983472	38983532	NO_GENE	0.555099931	1.041623263	0.690367222
NotI_6671-D-1	15	71448247	71448307	HCN4	0.488691813	0.004804516	-0.16915629
NotI_9451-U-1	 X 	40480323	40480383	CRSP2	-0.462143977	2.733900209	-0.04178794
NotI_8355-U-2	19	18281546	18281606	LSM4	-0.085031372	0.341418772	-0.075759208
NotI_9610-U-1	 X 	152938629	152938689	IRAK1	-0.093497693	0.889260209	-0.288323843
NotI_6197-U-2	14	35073843	35073903	INSM2	0.006830968	-0.349475578	-0.248670079
NotI_2877-U-1	6	72186684	72186744	C6orf155	1.742316052	0.284219826	-0.4415496
NotI_5981-U-2	13	34943473	34943533	NBEA	0.036569215	-0.260187219	-0.394945245
NotI_531-D-1	1	109741847	109741907	SORT1	-0.136404977	0.29626412	-0.202797006
NotI_8568-D-1	19	53832479	53832539	DBP	0.186016417	0.228911176	1.561338771
NotI_7893-D-1	18	33106997	33107057	BRUNOL4	0.29935713	0.858575267	1.081562563
NotI_1227-U-2	2	167857909	167857969	LOC643496	0.025966181	-0.224859626	-0.08894661
NotI_7489-U-1	17	35472678	35472738	LOC728149	0.016996108	-0.18461111	-0.06137017
NotI_795-D-1	1	247167066	247167126	PGBD2	-0.184357587	-0.11422254	-0.342854618
NotI_1496-U-1	3	15090374	15090434	ZFYVE20	-0.065133873	1.070208548	-0.101398955
NotI_9357-U-2	 X 	273220	273280	NO_GENE	0.020385033	1.050473346	0.041509093
NotI_7769-U-2	17	77582261	77582321	LRRC45	-0.097169355	0.728205904	-0.162990841
NotI_2762-U-2	6	23842190	23842250	NO_GENE	0.092872789	0.518956682	0.285612532
NotI_3437-U-1	7	92300637	92300697	CDK6	-0.011222649	0.046818715	-0.164859984
NotI_6285-D-2	14	72207754	72207814	DPF3	0.072839662	0.238670716	0.254363516
NotI_6445-D-2	14	104353590	104353650	NO_GENE	-0.689937154	0.796838452	-0.214434364
NotI_3585-U-1	7	149696752	149696812	REPIN1	-0.180317152	-0.236188684	-0.309009471
NotI_951-D-2	2	45731988	45732048	PRKCE	-0.276449119	-0.417314048	-0.405081317
NotI_5877-U-1	12	129869652	129869712	STX2	-0.088090542	0.321641511	-0.194775718
NotI_1381-U-2	2	232924316	232924376	ECEL1P3	-0.101370089	0.126595614	-0.123679761
NotI_7184-U-2	16	82557300	82557360	OKL38	-0.138600222	0.138207541	-0.167173409
NotI_8081-U-2	19	1217403	1217463	C19orf23	0.151053162	0.01699498	-0.25810364
NotI_6444-D-1	14	104338280	104338340	LOC730267	0.034432432	-0.391147569	-0.261027347
NotI_538-U-1	1	110950725	110950785	KCNA2	-0.210923181	-0.250155068	-0.371652051
NotI_1278-D-1	2	191221819	191221879	LOC729207	-0.095885801	-0.411929595	-0.317314313
NotI_1174-U-1	2	130996843	130996903	LOC653275	0.119365079	-0.047003835	-0.063250202
NotI_9455-U-1	 X 	41667201	41667261	CASK	-0.03172822	0.028467857	1.272518939
NotI_8661-D-1	19	63560078	63560138	ZNF497	-0.060817925	0.196220435	-0.526552697
NotI_7282-U-2	17	961971	962031	ABR	-0.213508045	0.328044689	-0.239049172
NotI_3653-U-2	7	157175169	157175229	PTPRN2	-0.220254471	0.404443536	-0.168608888
NotI_3549-U-2	7	137796211	137796271	TRIM24	-0.314628511	-0.094556533	-0.383181821
NotI_1102-D-1	2	101134028	101134088	NO_GENE	-0.366578034	-0.099757418	-0.211815849
NotI_160-D-2	1	10381670	10381730	PGD	-0.076057074	0.121982129	-0.180532084
NotI_7604-U-1	17	58908138	58908198	ACE	-0.088321973	-0.43486538	-0.193723779
NotI_8746-D-1	20	25010446	25010506	VSX1	-0.069538896	0.0130203	-0.101904645
NotI_8727-D-2	20	21232127	21232187	XRN2	-0.06491651	0.086267725	-0.165173055
NotI_8303-U-1	19	14189375	14189435	NO_GENE	-0.087910055	0.024298351	0.033166841
NotI_8286-D-1	19	13198592	13198652	CACNA1A	-0.209595857	1.850322214	-0.274234393
NotI_2909-U-1	6	90119062	90119122	UBE2J1	-0.115201741	0.112862367	-0.210196335
NotI_7126-U-1	16	65516405	65516465	RRAD	-0.189080009	-0.086735885	-0.21422531
NotI_2193-U-1	4	155767631	155767691	NO_GENE	-0.157055861	0.160300477	0.523770412
NotI_2736-D-2	6	13723699	13723759	NOL7	0.344478132	-1.474580452	0.270493832
NotI_9327-D-1	22	48607161	48607221	NO_GENE	-0.189616248	-0.480400601	-0.244402452
NotI_9312-D-2	22	47328543	47328603	NO_GENE	0.148413759	-0.963439395	-0.659847977
NotI_5327-D-2	11	69602479	69602539	TMEM16A	-0.126047509	-0.431835749	-0.278283264
NotI_1897-U-2	4	1506194	1506254	NO_GENE	-0.242592308	-0.041885513	-0.676147468
NotI_9117-U-2	22	19755443	19755503	LOC645348	-0.093341849	0.116031374	-0.133438945
NotI_3132-U-2	7	563804	563864	PRKAR1B	-0.092606186	0.433289951	-0.112977806
NotI_1037-D-1	2	74496813	74496873	LOC388963	-0.313859932	0.259673099	-0.04968994
NotI_983-D-1	2	60962420	60962480	REL	0.345207114	-0.594620896	-0.009550277
NotI_98-U-2	1	2891914	2891974	NO_GENE	-0.139545494	-0.049810064	0.131168604
NotI_1697-U-1	3	127758131	127758191	C3orf22	-0.130732026	0.299936655	-0.139776006
NotI_5496-D-1	12	1775721	1775781	CACNA2D4	0.542952667	-0.874098404	0.478648047
NotI_665-U-2	1	206109114	206109174	NO_GENE	0.003781756	-0.414858676	-0.253013106
NotI_4311-D-1	9	122595461	122595521	FBXW2	0.005358055	-0.504621468	-0.000794517
NotI_7878-U-1	18	27519072	27519132	B4GALT6	-0.020337138	-0.158645935	-0.164726372
NotI_1765-D-1	3	155568229	155568289	GPR149	0.072144866	0.116383678	1.067285572
NotI_147-D-1	1	9217322	9217382	H6PD	0.027587055	-0.517552736	-0.105698642
NotI_7426-U-2	17	24095091	24095151	NEK8	0.149294209	-0.003141635	0.103661045
NotI_3666-U-1	7	157753657	157753717	PTPRN2	0.271726042	0.762541511	0.065243824
NotI_6227-U-2	14	54025278	54025338	GMFB	0.126171554	1.006097668	-0.295618474
NotI_1361-U-1	2	227408628	227408688	RHBDD1	0.411542971	-0.695254428	0.406890643
NotI_6217-D-2	14	49399516	49399576	NO_GENE	0.682592664	-0.87048875	0.264850276
NotI_1183-U-1	2	132826329	132826389	LOC339742	0.161679511	0.903240126	1.277464266
NotI_8829-U-1	20	47237797	47237857	STAU1	0.026012268	-0.236000981	-0.147911496
NotI_6564-D-1	15	40816248	40816308	CDAN1	-0.173650399	0.049531554	-0.233359855
NotI_7235-D-2	16	87047515	87047575	ZFPM1	-0.029128505	0.469852689	-0.195419692
NotI_1132-D-1	2	111084707	111084767	NO_GENE	0.065105893	-0.170437433	0.008783323
NotI_8064-D-1	19	1060279	1060339	GPX4	-0.115378713	0.240700492	-0.1430076
NotI_8227-D-2	19	7491368	7491428	ZNF358	-0.169358223	0.32540802	-0.2395439
NotI_6664-U-1	15	71131957	71132017	NEO1	-0.005897412	-0.232147831	-0.117599413
NotI_1941-D-2	4	3535446	3535506	NO_GENE	0.399488805	0.831286084	0.238231438
NotI_2549-U-2	5	148910978	148911038	CSNK1A1	0.45515354	-0.811459336	0.121942177
NotI_1664-U-1	3	109129224	109129284	LOC285205	0.348188809	-0.24689242	0.448378033
NotI_4416-D-2	9	134170429	134170489	SETX	0.754521832	0.992858943	0.798665611
NotI_5306-U-2	11	67837270	67837330	LRP5	0.277101877	0.104496338	-0.223429417
NotI_8509-D-2	19	47604079	47604139	LIPE	-0.094390897	0.406931955	-0.063866317
NotI_8273-D-2	19	11596560	11596620	NO_GENE	0.002465156	-0.009955265	-0.02150809
NotI_5146-U-2	11	32069335	32069395	RCN1	-0.173118096	0.071601172	-0.301297809
NotI_6734-U-2	15	82977924	82977984	SCAND2	0.018987202	0.017350645	-0.155604661
NotI_4351-U-2	9	128454547	128454607	LMX1B	0.194114298	0.409127121	-0.35123115
NotI_6595-U-1	15	53487976	53488036	CCPG1	0.169283274	2.056303895	-0.14329015
NotI_4045-U-2	9	85244	85304	LOC284964	0.247185547	-0.049507278	-0.224947995
NotI_903-U-2	2	28468716	28468776	FOSL2	-1.115683571	-0.465439667	-0.412690859
NotI_6148-D-2	13	113652046	113652106	FAM70B	0.126622236	1.002425168	0.271585169
NotI_4525-D-1	9	139758292	139758352	EHMT1	-0.070992371	-0.17888522	-0.011246671
NotI_401-U-1	1	47464011	47464071	TAL1	0.049010876	-0.4719398	-0.193705376
NotI_2346-U-2	5	37285428	37285488	NO_GENE	-0.067186125	-0.335285312	-0.235667033
NotI_5262-D-2	11	65384617	65384677	CFL1	-0.248510267	0.090689403	0.264601499
NotI_5346-D-1	11	72143532	72143592	STARD10	-0.146044421	-0.051599575	-0.196639958
NotI_6691-D-1	15	75712111	75712171	LRRN6A	-0.160062308	-0.002202057	-0.311875391
NotI_1970-U-1	4	6525067	6525127	PPP2R2C	0.15956675	-0.13121044	-0.02274514
NotI_3770-D-2	8	32525671	32525731	NRG1	-0.236951906	-0.172116736	-0.126232883
NotI_4357-U-1	9	129199484	129199544	SLC2A8	-0.154661272	-0.19775994	-0.229683493
NotI_4577-D-1	10	12431657	12431717	CAMK1D	-0.356978348	-0.157523296	-0.349588542
NotI_5633-D-1	12	50731074	50731134	NR4A1	-0.170664944	0.075123993	-0.614826526
NotI_3341-D-1	7	51194336	51194396	COBL	-0.260050174	-0.000916056	-0.383511594
NotI_3267-U-1	7	27185387	27185447	HOXA10	-0.091589573	0.635726695	-0.184023035
NotI_6819-D-2	16	652962	653022	WDR90	-0.350819811	0.027834357	-0.172414239
NotI_1235-U-1	2	171279396	171279456	LOC440925	-0.046002218	-0.036381828	-0.179651476
NotI_4379-D-1	9	130555418	130555478	ZYG11BL	-0.040410368	0.118261734	-0.203261397
NotI_8273-U-1	19	11596560	11596620	NO_GENE	-0.03443133	0.051174266	-0.005796312
NotI_3526-D-1	7	127459034	127459094	SND1	0.017192235	-0.380433235	-0.050042883
NotI_4561-U-1	10	5766916	5766976	C10orf18	0.232011782	-0.543732922	0.264448438
NotI_624-D-2	1	179324261	179324321	IER5	-0.169480538	-0.076133433	-0.301326905
NotI_81-D-1	1	2236402	2236462	NO_GENE	-0.103818249	0.160427324	-0.071915544
NotI_8378-D-1	19	19155086	19155146	MEF2B	0.74762441	1.081641335	0.790822047
NotI_1913-U-1	4	1843470	1843530	NO_GENE	-0.17516845	0.158416203	-0.271883119
NotI_8747-U-1	20	25319022	25319082	ABHD12	-0.076707482	-0.55377722	-0.029303399
NotI_5887-D-2	12	130958432	130958492	ULK1	-0.165093766	-0.252011503	-0.212030787
NotI_4188-D-1	9	83123016	83123076	NO_GENE	-0.06398265	-0.604502295	-0.773598924
NotI_4348-U-1	9	128301744	128301804	C9orf28	0.084480075	0.0123236	-0.079012317
NotI_9113-U-2	22	19130907	19130967	KLHL22	-0.118331968	0.010525188	0.3451833
NotI_7284-D-2	17	1029983	1030043	ABR	-0.158597219	-0.540586956	-0.306084459
NotI_5929-U-1	13	21142582	21142642	FGF9	-0.105460413	0.222619466	-0.083326161
NotI_2548-U-1	5	148501241	148501301	ABLIM3	0.221540542	0.844381723	0.195359152
NotI_633-D-1	1	181188782	181188842	C1orf14	-0.304301351	-0.114678881	-0.320946057
NotI_8805-U-2	20	41728977	41729037	MYBL2	0.189642738	-1.602376749	-0.047136955
NotI_3589-D-1	7	149725938	149725998	MGC33584	-0.067122748	0.45784789	0.136294034
NotI_7847-U-2	18	17076357	17076417	LOC729881	-0.280894499	0.057994989	-0.508074388
NotI_4845-D-1	10	112247746	112247806	DUSP5	-0.076087272	0.006192175	-0.189004584
NotI_6389-U-1	14	101623244	101623304	HSP90AA1	-0.147777286	1.271945064	-0.288227693
NotI_6658-D-1	15	69307712	69307772	THSD4	-0.023660303	0.103946262	0.34391022
NotI_5025-U-1	11	551409	551469	C11orf35	-0.066135085	-0.295994236	-0.162160741
NotI_1679-D-1	3	123385849	123385909	CASR	-0.14120495	0.070792193	-0.264538435
NotI_3617-D-1	7	151763864	151763924	MLL3	0.200599873	-0.332321628	0.123747087
NotI_3709-U-1	8	9801338	9801398	LOC729546	-0.048494624	-0.094588928	-0.147570952
NotI_7757-D-1	17	77420688	77420748	ARHGDIA	0.009932217	0.541937858	-0.001558446
NotI_1758-U-2	3	148561803	148561863	NO_GENE	0.063975616	0.556466816	-0.065512543
NotI_8258-D-1	19	10402526	10402586	NO_GENE	-0.151355097	-0.053890221	-0.02805608
NotI_6825-U-2	16	695349	695409	FBXL16	0.072003139	0.26519283	-0.013581258
NotI_5831-U-2	12	120736905	120736965	SETD1B	-0.111740382	-0.274710061	-0.30575058
NotI_351-U-2	1	40140498	40140558	MYCL1	-0.184311518	0.084951313	-0.111732741
NotI_7841-U-2	18	13291007	13291067	C18orf1	0.014871996	0.093276738	-0.050915847
NotI_1411-U-1	2	238714499	238714559	FLJ43374	-0.250101865	0.115738801	-0.396290884
NotI_5128-U-2	11	17712986	17713046	KCNC1	0.096862776	-0.319142801	0.117660053
NotI_843-D-1	2	10969748	10969808	KCNF1	0.006972566	0.069165833	-0.071167628
NotI_5466-D-1	11	129445101	129445161	APLP2	-0.137990079	0.332719484	-0.013959678
NotI_5500-D-2	12	3280130	3280190	NO_GENE	-0.058376091	1.241714553	-0.175442432
NotI_6792-D-1	15	98698857	98698917	ADAMTS17	-0.013400995	0.009614357	-0.09874901
NotI_7069-D-2	16	47088087	47088147	LOC643114	-0.160142237	-0.251053575	-0.228628654
NotI_3861-U-2	8	80842932	80842992	HEY1	0.107729892	-0.136970198	-0.059521914
NotI_3697-D-1	8	2131169	2131229	NO_GENE	-0.013449072	-0.016364814	0.139828567
NotI_5315-D-2	11	68704119	68704179	NO_GENE	-0.061487588	0.909192089	0.172555742
NotI_6584-D-1	15	48531538	48531598	USP8	0.880288212	0.827202644	0.618423588
NotI_3960-U-1	8	142301953	142302013	SLC45A4	-0.041828727	-0.101987886	-0.089593805
NotI_991-U-1	2	63130102	63130162	LOC647104	0.559571431	-0.144888721	0.513154951
NotI_7206-U-2	16	84280074	84280134	GINS2	-0.311342478	0.133742725	-0.273809893
NotI_7600-D-2	17	57910118	57910178	TLK2	-0.070738714	-0.707508199	-0.546162893
NotI_6703-D-1	15	77254843	77254903	NO_GENE	0.230495513	0.112049843	0.503004352
NotI_8759-D-2	20	30431613	30431673	ASXL1	0.7107128	0.994008416	0.802860415
NotI_4493-U-2	9	138840754	138840814	C9orf86	-0.069535197	0.50286398	-0.398373395
NotI_5997-U-1	13	40929883	40929943	LOC730127	-0.252986869	-0.396779145	-0.198460739
NotI_3217-D-2	7	6660624	6660684	NO_GENE	-0.281102682	-0.303010487	-0.420464385
NotI_927-D-2	2	39201386	39201446	SOS1	-0.214219879	-0.899038621	-0.059063748
NotI_6473-D-1	15	18766816	18766876	NO_GENE	-0.251967461	0.071541575	-0.336355292
NotI_1651-U-2	3	88190799	88190859	CGGBP1	0.019756305	0.338975875	0.008769432
NotI_302-U-1	1	32940869	32940929	NO_GENE	-0.043828157	-0.285632991	-0.179653739
NotI_384-U-2	1	45038768	45038828	PLK3	-0.144968152	-0.257967167	-0.259760494
NotI_7649-U-1	17	70449181	70449241	OTOP3	-0.102155272	0.067533776	-0.068393556
NotI_7616-D-2	17	60402315	60402375	FLJ32065	-0.104948559	1.988088701	-0.215298135
NotI_4072-D-2	9	15222916	15222976	C9orf52	0.283662944	-0.49314128	-0.072229429
NotI_6690-U-2	15	75711690	75711750	LRRN6A	-0.162483535	-0.341307647	-0.291748051
NotI_9236-D-2	22	39748550	39748610	NO_GENE	-0.191378065	-0.028521765	-0.226625772
NotI_1026-D-2	2	72996684	72996744	EMX1	0.187655785	-0.059519576	0.017477294
NotI_2346-D-2	5	37285428	37285488	NO_GENE	0.435185949	-0.696074972	2.084787747
NotI_5888-D-1	12	130973470	130973530	ULK1	0.116109895	0.582500499	0.21855127
NotI_7248-D-2	16	87285969	87286029	NO_GENE	-0.08253605	-0.002856762	-0.12024762
NotI_5664-D-1	12	55148548	55148608	SPRYD4	0.090562204	-0.919070381	-0.05856442
NotI_4435-U-1	9	135846291	135846351	VAV2	-0.29515383	-0.107337648	-0.283751614
NotI_6037-D-1	13	72530931	72530991	KLF5	-0.180944724	-0.2822233	-0.248066119
NotI_2059-U-1	4	55219390	55219450	KIT	0.114096816	-0.041444492	0.073230575
NotI_1568-U-1	3	48675053	48675113	CELSR3	-0.25482594	-0.883453878	-0.310501539
NotI_9205-D-1	22	36764784	36764844	NO_GENE	-0.091316281	-0.797296645	-0.064446472
NotI_9099-D-1	22	18546563	18546623	NO_GENE	-0.107835778	-0.118932372	-0.171061461
NotI_8342-U-1	19	17972765	17972825	KCNN1	0.079351932	0.62260457	0.116668566
NotI_2496-U-1	5	132193591	132193651	NO_GENE	0.102043274	1.824911259	-0.084023841
NotI_2182-D-1	4	144477069	144477129	GAB1	-0.088429311	-0.355950053	-0.110150678
NotI_1161-D-2	2	127579840	127579900	BIN1	-0.169736758	0.292264676	-0.339545451
NotI_3609-U-1	7	150960603	150960663	PRKAG2	-0.11223353	-0.423408266	-0.289911557
NotI_731-U-1	1	226466629	226466689	C1orf145	-0.25729637	0.307164221	0.091679283
NotI_1217-D-2	2	160626936	160626996	PLA2R1	-0.052888402	0.014642831	-0.048109477
NotI_2447-D-2	5	95323235	95323295	ELL2	0.052157488	-0.15762871	0.129146899
NotI_728-D-1	1	226413049	226413109	GJA12	-0.081327443	-0.039397197	-0.090592078
NotI_4927-U-1	10	133000179	133000239	TCERG1L	-0.154114491	-0.12808639	-0.227602629
NotI_1363-D-1	2	228045286	228045346	HRB	-0.158726456	-0.244254792	-0.376219394
NotI_3456-D-1	7	99536279	99536339	MCM7	-0.168840557	0.106757774	-0.096459977
NotI_5081-D-2	11	3775430	3775490	NUP98	0.078073226	1.446846744	-0.117710094
NotI_2321-D-2	5	11957085	11957145	CTNND2	-0.099109534	-0.248851872	-0.221614401
NotI_8366-U-1	19	18640463	18640523	KLHL26	0.113823682	-0.043105452	0.051707111
NotI_3991-U-2	8	144664529	144664589	ZC3H3	-0.032795465	0.082736014	0.034362858
NotI_9132-D-2	22	22229238	22229298	NO_GENE	-0.241956849	-0.167514494	-0.286466295
NotI_2977-D-1	6	124166644	124166704	TCBA1	-0.012906034	-0.449697414	-0.153915111
NotI_8494-D-2	19	45888128	45888188	NUMBL	0.03044902	-0.068421935	-0.093874918
NotI_8117-U-2	19	1814785	1814845	KLF16	-0.064802621	-0.538312558	-0.242984477
NotI_6213-D-1	14	44754801	44754861	C14orf106	0.157140515	0.631062318	0.198116543
NotI_341-D-1	1	39056557	39056617	NO_GENE	0.101256737	0.044534382	-0.065641838
NotI_3841-D-1	8	64161151	64161211	TTPA	0.040530105	-0.190536006	-0.16110756
NotI_4640-U-1	10	35665341	35665401	C10orf9	-0.15199354	-0.24670559	-0.310970987
NotI_8209-U-2	19	6061531	6061591	RFX2	0.223077055	-0.71624978	0.210799796
NotI_897-U-1	2	27456427	27456487	ZNF513	0.650193974	-1.243661516	0.512421352
NotI_2109-D-1	4	89148093	89148153	PKD2	-0.09388141	0.069322837	0.026005413
NotI_4443-U-1	9	136014969	136015029	WDR5	-0.139225091	0.286589537	-0.158058534
NotI_7955-D-1	18	57712078	57712138	RNF152	-0.023215248	0.119387701	-0.077172596
NotI_5471-D-2	11	131285922	131285982	HNT	-0.06331149	0.053606555	-0.126376659
NotI_2873-U-1	6	71180375	71180435	KIAA1411	0.227676458	-0.00054782	0.054948427
NotI_2872-U-1	6	69401719	69401779	LOC728052	-0.132229522	-0.130188548	-0.283158725
NotI_6542-D-2	15	37660736	37660796	LOC644779	0.245279876	-2.079846396	-0.434225424
NotI_8404-D-1	19	36532090	36532150	LOC728214	0.115827448	0.239163295	0.112434359
NotI_4044-D-1	8	146023156	146023216	ZNF7	-0.08216928	0.04759897	-0.076298804
NotI_986-U-1	2	61551998	61552058	NO_GENE	-0.103671217	-0.12198596	-0.372251242
NotI_410-U-1	1	48013466	48013526	LOC388630	-0.046755419	-0.256678809	-0.609208001
NotI_8918-U-2	20	61668680	61668740	PRIC285	-0.037424257	0.151217791	-0.133784997
NotI_9478-U-2	 X 	56275412	56275472	KLF8	0.073050275	0.250892843	0.021798844
NotI_1935-D-2	4	3256830	3256890	NO_GENE	-0.021219795	0.463508301	0.009938576
NotI_5126-U-2	11	17374036	17374096	ABCC8	-0.181091991	1.348652527	0.576055695
NotI_8560-D-1	19	52768586	52768646	NO_GENE	0.111900816	0.135330872	-0.076901133
NotI_5511-D-2	12	6258277	6258337	NO_GENE	0.216537001	-0.113626785	-0.048015074
NotI_591-U-2	1	154453124	154453184	PMF1	-0.184599398	-0.070066494	-0.189676361
NotI_4454-U-1	9	137938806	137938866	NO_GENE	-0.086515958	0.219516993	-0.176378823
NotI_5286-U-1	11	66892177	66892237	CLCF1	0.15057398	0.289838523	-0.166063801
NotI_4037-D-2	8	145662430	145662490	CYHR1	-0.171993225	0.087261724	-0.247298728
NotI_8086-D-1	19	1284932	1284992	NO_GENE	-0.425790888	0.507161393	-0.410570577
NotI_7923-U-1	18	45341892	45341952	LIPG	-0.097594069	-0.231680751	-0.110930562
NotI_1910-D-1	4	1827528	1827588	LETM1	-0.570446111	-0.383659247	-0.106642223
NotI_3305-U-2	7	39615911	39615971	LOC646999	-0.1267812	0.212633965	-0.07869129
NotI_1037-D-2	2	74496813	74496873	LOC388963	-0.242028993	0.260310139	-0.054510996
NotI_4659-D-1	10	45410045	45410105	N22979	0.397463209	0.423623335	0.427199056
NotI_7750-D-1	17	77118047	77118107	C17orf70	-0.040207487	0.353166445	-0.159429713
NotI_6855-D-2	16	1427267	1427327	LOC645811	-0.040884559	0.149194124	0.088637237
NotI_5487-D-1	12	533133	533193	B4GALNT3	-0.067101477	0.304170597	-0.097656315
NotI_8296-U-2	19	13978862	13978922	RFX1	0.022391777	0.103289077	-0.303662686
NotI_6241-D-1	14	57688508	57688568	C14orf37	-0.113428023	-0.094150912	-0.382269726
NotI_573-D-1	1	149586491	149586551	RFX5	0.600169854	-0.951598177	0.556481747
NotI_6012-D-1	13	48447887	48447947	LOC647131	-0.289229679	-0.536868176	-0.29630599
NotI_8281-D-2	19	12967103	12967163	NFIX	0.105984872	0.128133378	0.302362144
NotI_6115-U-2	13	110164157	110164217	ING1	-0.181453563	-0.071951312	-0.273179558
NotI_5794-D-1	12	113596654	113596714	TBX3	-0.231143818	-0.347491951	-0.394237048
NotI_7851-U-2	18	17999607	17999667	LOC728473	-0.042168882	-0.696973245	-0.064940319
NotI_6837-U-1	16	1020637	1020697	NO_GENE	-0.202326239	-0.094094298	-0.216843874
NotI_4596-U-2	10	21864026	21864086	MLLT10	0.0195168	-0.223369794	-0.047727342
NotI_8163-D-1	19	3508353	3508413	C19orf28	-0.18513258	-0.417534441	-0.31441696
NotI_7269-D-1	16	88517232	88517292	MC1R	0.25885555	-0.385553376	0.244275541
NotI_3263-D-2	7	27166800	27166860	HOXA9	-0.364264917	-0.098629576	-0.120788765
NotI_2184-U-2	4	146320784	146320844	LOC389230	-0.28797588	-0.48764338	-0.134160756
NotI_5788-U-2	12	113336479	113336539	NO_GENE	0.142446949	-0.496814144	-0.436669237
NotI_8877-D-1	20	59662359	59662419	CDH4	0.137396259	0.8681303	-0.007854479
NotI_6494-U-1	15	26071500	26071560	HERC2	-0.01881056	1.13222161	0.034479638
NotI_789-D-1	1	243916519	243916579	KIF26B	0.015474144	0.133613803	0.171879896
NotI_8416-D-1	19	38377544	38377604	LRP3	-0.190613327	-0.210823337	-0.276005941
NotI_6525-U-1	15	30393052	30393112	LOC644110	-0.041185823	-0.021704787	-0.064349768
NotI_4525-U-1	9	139758292	139758352	EHMT1	-0.197990227	0.428183194	0.178390148
NotI_9070-D-1	22	15980666	15980726	CECR6	-0.29804301	-0.139851362	-0.232818921
NotI_3905-D-1	8	103205785	103205845	LOC728547	-0.077092932	0.299432301	0.084330902
NotI_1808-D-2	3	185460262	185460322	MGC2408	-0.019624519	-0.111997616	-0.11894361
NotI_3916-U-2	8	116729831	116729891	TRPS1	0.21237914	-1.604985216	0.08555768
NotI_5581-U-2	12	39189287	39189347	MUC19	-0.012779216	0.757529539	-0.035923349
NotI_2035-U-2	4	39734903	39734963	LOC344967	-0.105904822	-0.984458746	-0.377652455
NotI_9073-D-2	22	16636633	16636693	BID	-0.155027797	0.090677132	-0.123732259
NotI_6934-U-1	16	7643850	7643910	A2BP1	-0.142387443	0.095586641	-0.042728612
NotI_3624-U-1	7	154175376	154175436	DPP6	-0.347557644	-0.029995527	0.473197485
NotI_8945-U-2	21	18113315	18113375	C21orf91	-0.274137545	-0.099375849	-0.204031073
NotI_5855-U-1	12	122762913	122762973	ATP6V0A2	0.225765435	-0.950002425	0.307524421
NotI_197-U-1	1	16354950	16355010	EPHA2	-0.018735755	-0.324258783	-0.151071238
NotI_2626-D-1	5	175990161	175990221	SNCB	-0.101138906	-1.442443592	-0.275324618
NotI_7958-D-2	18	58340945	58341005	LOC728164	0.001194253	-0.232398017	-0.211540536
NotI_4449-U-1	9	137511369	137511429	KIAA0649	-0.020869422	0.018190757	-0.278118083
NotI_5147-U-1	11	32069822	32069882	RCN1	-0.214276637	-0.537374835	-0.171041517
NotI_4953-U-1	10	134201603	134201663	INPP5A	0.180614554	-0.39513707	0.11169919
NotI_9415-U-2	 X 	21303505	21303565	CNKSR2	-0.038402716	-0.130219922	-0.384393359
NotI_8357-D-1	19	18405506	18405566	SSBP4	0.098180814	0.076923368	0.034413834
NotI_4160-U-2	9	72225062	72225122	NO_GENE	-0.01792552	-0.116077393	-0.277748964
NotI_6528-D-1	15	31079809	31079869	FMN1	0.758762605	1.073679494	0.845463595
NotI_242-D-2	1	24101953	24102013	CNR2	-0.198033582	-0.274178281	-0.341550372
NotI_653-D-2	1	202387375	202387435	ETNK2	-0.004130392	-0.088455203	-0.211081281
NotI_3265-D-1	7	27172336	27172396	HOXA9	0.215570827	-0.461920944	0.326690596
NotI_2904-D-1	6	88467955	88468015	C6orf166	-0.011567552	0.035547851	-0.22945545
NotI_6652-D-2	15	67378674	67378734	PAQR5	0.408113785	-0.967272525	0.138869797
NotI_5723-U-2	12	93066273	93066333	PLXNC1	-0.011556063	-0.018868706	-0.043579139
NotI_2114-D-1	4	91268288	91268348	NO_GENE	-0.240800437	0.008023761	-0.229063057
NotI_2898-D-1	6	86360341	86360401	SNX14	0.166449826	0.894218399	0.361513581
NotI_7836-U-2	18	12647981	12648041	SPIRE1	-0.078696883	-0.19117864	-0.189620727
NotI_7819-D-2	18	7107597	7107657	LAMA1	-0.141630534	0.015749794	-0.156644509
NotI_1557-D-1	3	46862769	46862829	NO_GENE	-0.172565839	-0.196555927	-0.339240724
NotI_1201-D-1	2	148319293	148319353	ACVR2A	0.05549733	0.266504328	-0.216412439
NotI_703-D-1	1	224341405	224341465	NO_GENE	-0.094133729	0.73159064	-0.235461809
NotI_8552-D-2	19	52194011	52194071	GRLF1	0.125257194	-0.292842206	-0.231320224
NotI_5529-U-1	12	12311006	12311066	LRP6	0.075488576	-0.105853262	-0.178003055
NotI_3806-U-1	8	48812781	48812841	KIAA0146	0.056470028	-0.340998136	-0.214164428
NotI_3805-U-2	8	48220032	48220092	LOC389654	0.075480242	-0.101110773	-0.177562153
NotI_4858-D-1	10	116518043	116518103	LOC390006	-0.054190213	0.312768577	-0.255734538
NotI_8445-D-2	19	40963016	40963076	SNX26	-0.111971771	0.010171996	0.04896083
NotI_4681-U-2	10	61139328	61139388	SLC16A9	-0.063534673	-0.184933718	-0.142521674
NotI_3535-D-1	7	129379704	129379764	UBE2H	-0.23882296	-0.137914934	-0.180294581
NotI_6303-U-1	14	76297953	76298013	VASH1	-0.133013282	-0.488153925	-0.359857498
NotI_4635-D-2	10	30064424	30064484	SVIL	-0.021884722	-0.298814673	-0.443194029
NotI_5759-U-1	12	107717642	107717702	SSH1	-0.124196049	0.016252832	-0.127261615
NotI_3678-U-1	8	212027	212087	NO_GENE	-0.072073468	-0.210533534	-0.32405558
NotI_6947-D-1	16	10527539	10527599	NO_GENE	0.710413767	0.958578535	0.749475658
NotI_1902-U-2	4	1655764	1655824	FAM53A	-0.035297433	-0.158209124	-0.049679423
NotI_7292-D-1	17	1366878	1366938	SKIP	0.075228974	-0.058004184	-0.039061325
NotI_2814-U-2	6	37245942	37246002	PIM1	-0.08816928	-0.256755478	-0.005245411
NotI_2454-D-1	5	111782436	111782496	EPB41L4A	-0.103545445	-0.066196047	0.186874912
NotI_2050-D-2	4	44144744	44144804	KCTD8	-0.19066096	-0.396415061	-0.145232297
NotI_4610-D-2	10	23502280	23502340	LOC729385	-0.050824941	-0.419189544	-0.33016041
NotI_7119-U-2	16	62295063	62295123	NO_GENE	-0.123421034	0.934820232	0.249068634
NotI_6010-D-2	13	46366368	46366428	HTR2A	0.279193753	0.476566666	0.723667955
NotI_8439-D-2	19	40451531	40451591	LSR	0.023582094	0.035634929	0.004277023
NotI_4608-D-1	10	22805115	22805175	NO_GENE	-0.031014209	-0.138936059	-0.046473004
NotI_8552-U-2	19	52194011	52194071	GRLF1	-0.104930017	0.03892794	-0.166701336
NotI_7165-D-2	16	72927231	72927291	NO_GENE	0.599950015	0.967964918	0.709491124
NotI_3620-D-2	7	152740246	152740306	FLJ42291	-0.04687332	-0.111463551	-0.079242112
NotI_2578-U-2	5	158463953	158464013	NO_GENE	-0.2358214	0.805874591	-0.161914033
NotI_3288-D-2	7	29995910	29995970	SCRN1	0.029683099	-0.02659755	-0.086355226
NotI_6893-U-1	16	2698781	2698841	KCTD5	-0.1796786	0.199215779	-0.053420491
NotI_5248-D-1	11	64641172	64641232	TM7SF2	-0.132183238	-0.286033321	-0.242128003
NotI_3992-U-1	8	144715668	144715728	GSDMDC1	-0.204520382	0.038903312	-0.253746874
NotI_4878-U-2	10	120779907	120779967	NANOS1	0.296703507	-0.810718124	-0.267082224
NotI_7972-D-1	18	70926819	70926879	NO_GENE	-0.022861023	0.20797791	-0.116466285
NotI_5319-D-2	11	69163319	69163379	CCND1	-0.021244608	-0.846951635	-0.885713264
NotI_6978-D-1	16	19474428	19474488	CP110	-0.173003313	-0.926274186	-0.153637747
NotI_667-D-2	1	206150942	206151002	CD34	0.157065336	-0.403208031	-0.002962319
NotI_2297-D-2	5	1940089	1940149	NO_GENE	-0.197791408	-0.29571619	-0.223712069
NotI_2068-D-2	4	71924077	71924137	GRSF1	-0.222476345	-0.038415184	-0.205615462
NotI_5730-D-2	12	94466736	94466796	USP44	0.045608679	-0.55143794	-0.06169206
NotI_7308-D-2	17	1907445	1907505	HIC1	0.096642392	-0.209033555	0.030835795
NotI_6005-U-1	13	44048622	44048682	TSC22D1	-0.151063124	0.171883509	-0.213177104
NotI_4241-U-1	9	97318546	97318606	NO_GENE	-0.127694715	0.004607072	-0.224376219
NotI_9227-D-2	22	38183273	38183333	MGAT3	-0.131483334	-0.321745462	-0.162855643
NotI_4516-U-1	9	139410166	139410226	FLJ20433	-0.084703996	0.337496044	-0.176875067
NotI_1705-D-1	3	129694576	129694636	GATA2	-0.296145762	0.048017382	-0.254794717
NotI_3361-D-2	7	62411086	62411146	LOC643955	0.076902761	0.7079354	0.66976936
NotI_5911-U-2	13	19254797	19254857	PSPC1	0.221988564	-0.20132826	0.394097666
NotI_8408-U-2	19	36540026	36540086	NO_GENE	0.025371401	-0.628899616	-0.073405314
NotI_8029-U-2	19	458565	458625	MADCAM1	0.503893554	-0.64331954	0.113753605
NotI_1811-U-2	3	185476498	185476558	ECE2	0.025791823	0.063084233	-0.197781697
NotI_5107-D-2	11	11820043	11820103	USP47	-0.121647327	0.231044511	-0.084176229
NotI_270-U-2	1	26896520	26896580	ARID1A	0.287875821	-0.099505373	0.479911446
NotI_9301-D-1	22	45351416	45351476	LOC728077	-0.054343066	-0.962992167	-0.376367327
NotI_8161-U-1	19	3457366	3457426	NO_GENE	-0.319951968	-0.22012877	-0.062181676
NotI_6391-D-1	14	102045583	102045643	ANKRD9	-0.07252216	-0.422408557	-0.26214052
NotI_6313-U-1	14	80755680	80755740	GTF2A1	0.195765851	-0.014328618	-2.596823128
NotI_1825-D-2	3	190148129	190148189	NO_GENE	-0.030522347	-0.123104703	-0.717995179
NotI_2246-D-2	4	187262931	187262991	NO_GENE	-0.290890665	0.281547599	-0.196040128
NotI_9209-D-2	22	36830853	36830913	BAIAP2L2	-0.142762778	1.225085344	-0.100472676
NotI_500-D-2	1	90955841	90955901	BARHL2	-0.186002352	-0.070559031	-0.199398783
NotI_3745-U-1	8	23317657	23317717	LOXL2	-0.214511796	-0.068722311	-0.255261491
NotI_8619-D-1	19	60667651	60667711	LOC729957	0.083297229	-0.330096564	-0.168199982
NotI_1770-D-1	3	159303582	159303642	SHOX2	-0.082150526	1.108898066	0.344625537
NotI_3874-D-1	8	86563710	86563770	CA2	-0.052241473	-0.117186304	-0.328262517
NotI_5649-U-2	12	52732261	52732321	HOXC4	0.220823311	0.78836659	0.543599593
NotI_8360-U-1	19	18409412	18409472	ISYNA1	-0.132764242	-0.044638879	-0.302527275
NotI_7769-U-1	17	77582261	77582321	LRRC45	-0.076107696	0.687461184	-0.020912547
NotI_9140-D-1	22	22653793	22653853	DDT	0.654774892	0.949488922	0.698377094
NotI_1063-U-2	2	88533194	88533254	LOC730270	-0.191172663	-0.15520771	-0.252841583
NotI_2907-D-1	6	89912395	89912455	ACY1L2	-0.091165474	0.114451497	-0.206954116
NotI_4747-D-1	10	88271551	88271611	WAPAL	-0.238467713	0.042804608	-0.153215503
NotI_4350-U-1	9	128428036	128428096	LMX1B	0.067385528	-0.345559395	-0.136037118
NotI_7600-D-1	17	57910118	57910178	TLK2	0.145846963	0.041529185	-0.40106151
NotI_4904-U-1	10	126166145	126166205	LHPP	0.68000316	0.869313812	0.78545739
NotI_8424-U-2	19	38979471	38979531	KCTD15	0.205554819	-0.397552715	0.139562792
NotI_8715-U-1	20	17657467	17657527	C20orf179	0.481794329	1.622241803	0.297516773
NotI_1417-U-2	2	238893866	238893926	TRAF3IP1	-0.066655575	-0.143527778	-0.051757597
NotI_7971-D-1	18	70275356	70275416	C18orf51	-0.179982155	0.049548088	-0.103648929
NotI_7286-D-1	17	1067268	1067328	NO_GENE	-0.041248316	0.145540506	-0.343133711
NotI_4436-U-1	9	135847195	135847255	VAV2	0.185294488	-1.754592424	0.554800937
NotI_6317-D-2	14	87529200	87529260	GALC	-0.269920038	-0.003577714	-0.234985698
NotI_4835-D-1	10	108914428	108914488	SORCS1	-0.14286415	-0.932181568	0.181468035
NotI_2911-U-1	6	90200211	90200271	ANKRD6	0.35342371	0.033151895	0.178154731
NotI_5964-U-1	13	29723142	29723202	KATNAL1	0.269594551	0.612149739	0.266602912
NotI_2009-U-2	4	24523727	24523787	DKFZp761B107	-0.13575728	-0.284229623	-0.200217589
NotI_2171-D-2	4	140225152	140225212	ELF2	0.186196817	0.934660083	0.025586372
NotI_9607-U-2	 X 	152844860	152844920	ARHGAP4	-0.134283278	0.003144008	-0.196964849
NotI_8529-U-2	19	50348808	50348868	NKPD1	-0.133066503	-0.286004565	-0.338686323
NotI_3554-D-1	7	138567130	138567190	FLJ25778	0.619882755	-1.661705345	0.157209167
NotI_1799-U-2	3	184180951	184181011	DCUN1D1	-0.0728197	-0.268783032	-0.103892436
NotI_54-D-2	1	1556125	1556185	MIB2	-0.197677904	0.046093684	-0.271364374
NotI_2820-U-1	6	37773576	37773636	MDGA1	0.10148731	-0.140952332	0.033216553
NotI_523-U-2	1	100451463	100451523	DBT	0.029726192	-0.194040896	-0.031774475
NotI_7092-U-2	16	52094430	52094490	FTS	-0.106836964	-0.1818383	-0.209783995
NotI_3805-D-2	8	48220032	48220092	LOC389654	0.088670689	0.677026522	2.623190701
NotI_945-D-1	2	44882464	44882524	NO_GENE	-0.007112122	-0.222252723	-0.143326382
NotI_1600-D-2	3	53054767	53054827	SFMBT1	0.195790128	-0.176691033	0.184085287
NotI_2884-U-1	6	78230392	78230452	HTR1B	-0.266159876	1.201174424	-0.335385511
NotI_8274-D-2	19	11684750	11684810	NO_GENE	0.047224213	0.467239047	0.13149393
NotI_6901-U-1	16	2908293	2908353	FLYWCH1	0.652416389	0.972748764	0.663161204
NotI_8681-U-2	20	1823942	1824002	LOC728018	0.286311485	0.030830361	0.3298387
NotI_9517-U-1	 X 	107866418	107866478	IRS4	-0.042286206	0.143537243	-0.055331249
NotI_6134-U-1	13	112547030	112547090	ATP11A	0.126867178	0.94812756	0.246071434
NotI_7152-U-1	16	67902780	67902840	VPS4A	-0.193149998	-0.091941964	-0.189312896
NotI_1165-U-2	2	128138511	128138571	LIMS2	-0.003554792	0.063950903	0.042631861
NotI_9260-U-1	22	42589369	42589429	SULT4A1	-0.099569235	-0.12061801	-0.126521891
NotI_1102-D-2	2	101134028	101134088	NO_GENE	0.013301104	-0.097851413	-0.136569544
NotI_3826-D-1	8	58218051	58218111	NO_GENE	-0.203777982	-0.056368957	-0.278650289
NotI_2068-U-1	4	71924077	71924137	GRSF1	-0.183665676	-0.048061927	-0.303307904
NotI_6915-D-2	16	3511579	3511639	CLUAP1	0.624937242	0.966164955	0.711537881
NotI_532-D-1	1	109810773	109810833	NO_GENE	0.138317812	-0.02914303	0.292091028
NotI_1629-D-2	3	66827401	66827461	NO_GENE	0.127455386	0.590293779	0.152322184
NotI_7032-U-2	16	30570314	30570374	PRR14	-0.084983408	0.070664232	-0.32241897
NotI_7859-D-1	18	18969740	18969800	NO_GENE	0.036063727	-0.127535755	-0.212444584
NotI_1208-U-1	2	152740690	152740750	STAM2	-0.07234487	0.439204857	-0.592593426
NotI_9152-D-1	22	25209863	25209923	HPS4	0.035357585	1.247323414	-0.021546317
NotI_99-D-2	1	2980026	2980086	PRDM16	-0.1277473	-0.022068137	-0.269681021
NotI_1721-U-1	3	131176172	131176232	TRH	0.059826291	-0.090128177	-0.139021492
NotI_3388-D-1	7	72197819	72197879	FKBP6	-0.136374468	0.268169619	-0.515006004
NotI_6516-U-1	15	29405571	29405631	LOC643950	-0.17588782	-0.058038808	0.019751126
NotI_5677-D-2	12	63290409	63290469	RASSF3	-0.123426392	-0.031724164	-0.209386776
NotI_7772-D-2	17	77602932	77602992	RFNG	0.015122715	-0.04417996	-0.068002156
NotI_3498-D-1	7	107089490	107089550	SLC26A4	-0.073672959	-0.064945047	-0.263463974
NotI_8570-U-1	19	53934081	53934141	RASIP1	-0.029569675	-0.053296135	-0.033803654
NotI_8586-U-2	19	55287045	55287105	NO_GENE	0.167287047	1.587842818	0.510691433
NotI_3507-D-2	7	115609344	115609404	NO_GENE	0.065222507	0.786390508	0.029739439
NotI_2148-D-2	4	119173991	119174051	NDST3	-0.139251103	-0.13016089	-0.27492463
NotI_1848-D-2	3	197398413	197398473	NO_GENE	0.001403359	0.23831431	-0.12890942
NotI_4750-U-2	10	88461376	88461436	LDB3	-0.018006138	0.324491126	-0.217625516
NotI_7212-U-1	16	85158126	85158186	FOXC2	-0.113717522	-0.127530595	-0.193891023
NotI_9162-U-1	22	28493391	28493451	ZMAT5	-0.051692346	-1.079721912	0.44688745
NotI_3796-D-2	8	41873695	41873755	LOC727725	-0.181857557	-0.516604345	-0.36766678
NotI_1100-D-1	2	100803112	100803172	NPAS2	0.13335807	-0.478998032	-0.0143805
NotI_6795-D-1	15	99444249	99444309	LOC729114	0.006614137	-0.359636965	-0.242285259
NotI_3461-D-1	7	100040367	100040427	PCOLCE	-0.118824596	-0.060154297	-0.19609372
NotI_8304-D-1	19	14405133	14405193	PKN1	0.012320298	-0.120858795	-0.267475408
NotI_8137-D-2	19	2428807	2428867	GADD45B	-0.079269531	0.154005034	-0.084770697
NotI_6824-U-2	16	690801	690861	FBXL16	-0.101385735	-0.132832788	-0.238063172
NotI_5700-D-1	12	68419057	68419117	LOC645495	-0.103410644	-0.113227871	-0.193482564
NotI_4032-D-2	8	145532788	145532848	SCRT1	-0.092553613	-0.490034029	-0.332164445
NotI_7055-D-1	16	32730656	32730716	LOC647176	0.210130646	-0.569415421	-0.095442074
NotI_949-U-2	2	45023632	45023692	SIX3	-0.044042228	-0.313179314	-0.170350023
NotI_589-D-2	1	153445468	153445528	THBS3	-0.054312966	-0.081807278	-0.454403404
NotI_7408-D-2	17	21072248	21072308	NO_GENE	-0.016072102	-0.477380234	-0.55678775
NotI_7783-D-2	17	77925948	77926008	UTS2R	0.055207251	0.375806016	-0.097846873
NotI_4153-U-2	9	70926442	70926502	NO_GENE	-0.120078586	-0.279493436	-0.182325535
NotI_101-U-2	1	3147396	3147456	PRDM16	0.188886877	-0.298775404	-0.167619471
NotI_4627-U-2	10	26720794	26720854	LOC729477	-0.233115979	-0.538671282	-0.458819589
NotI_5867-D-2	12	124155804	124155864	AACS	0.041390511	0.097367324	0.229710051
NotI_138-U-2	1	8199976	8200036	NO_GENE	-0.175640516	0.032112916	-0.168362253
NotI_3558-U-1	7	140270998	140271058	BRAF	-0.016248629	-0.236208537	-0.128182693
NotI_1566-D-2	3	48116865	48116925	NO_GENE	0.375875755	0.705218514	0.494897733
NotI_333-U-2	1	37991182	37991242	EPHA10	-0.134556689	0.41265513	-0.506533219
NotI_4847-D-1	10	112393032	112393092	NO_GENE	0.080496993	-0.65705101	-0.272070681
NotI_837-U-2	2	10747534	10747594	NOL10	0.012026294	-0.609171002	0.248252339
NotI_4552-D-2	10	3761669	3761729	NO_GENE	0.047036063	-0.0604247	1.129981926
NotI_9551-U-1	 X 	132179215	132179275	TFDP3	0.46288326	-0.481216207	-0.238202072
NotI_1869-U-1	4	240445	240505	MGC26356	-0.031715644	0.680807914	-0.230288027
NotI_2752-D-1	6	17502284	17502344	CAP2	0.034019325	-0.299426599	-0.065132959
NotI_5100-D-2	11	9257919	9257979	TMEM41B	0.51563648	0.936949322	0.530497847
NotI_1663-U-1	3	109041733	109041793	NO_GENE	-0.177604446	0.084037359	0.619184785
NotI_5172-D-1	11	44905423	44905483	TSPAN18	-0.011834799	1.644900663	-0.162744672
NotI_2309-D-2	5	5305107	5305167	ADAMTS16	0.510175871	0.899210507	0.550789617
NotI_2729-D-1	6	12120379	12120439	HIVEP1	-0.159987071	-0.979370102	-0.151158232
NotI_5355-U-2	11	74120074	74120134	CHRDL2	0.201816301	-0.041842211	0.157789154
NotI_9257-D-1	22	42137990	42138050	NO_GENE	-0.011523506	-0.349761727	-0.125826592
NotI_8729-D-2	20	21325252	21325312	LOC644524	0.122918156	-0.02278018	-0.085009941
NotI_3474-D-1	7	101245818	101245878	LOC729959	-0.124610298	-0.093070718	-0.282666795
NotI_6998-U-2	16	24526258	24526318	NO_GENE	-0.161263246	0.176100036	-0.008144386
NotI_1353-D-1	2	222997166	222997226	SGPP2	-0.02874746	-0.184433483	-0.080465646
NotI_5713-U-2	12	78607965	78608025	PAWR	0.056424908	0.119236823	0.05522395
NotI_9477-D-2	 X 	56157483	56157543	NO_GENE	0.072805869	0.253056882	-0.136576266
NotI_8974-D-1	21	36841731	36841791	LOC728816	0.006071941	1.123963648	-0.202104114
NotI_2870-U-2	6	64100495	64100555	NO_GENE	0.117274172	1.113866465	0.282028932
NotI_7193-U-1	16	83602487	83602547	ZDHHC7	0.217972104	-0.659002072	0.200478715
NotI_422-U-2	1	51216272	51216332	NO_GENE	-0.120967276	-0.078575797	-0.139316572
NotI_3050-D-1	6	153645466	153645526	LOC389435	-0.061945678	0.117920091	-0.184504579
NotI_886-D-1	2	26768904	26768964	KCNK3	0.045143751	-0.016802996	0.065295054
NotI_6282-U-1	14	70308438	70308498	MAP3K9	-0.073606216	0.313442095	-0.054705109
NotI_722-U-2	1	226336491	226336551	ARF1	0.236374763	-0.363001817	-0.324210354
NotI_1629-D-1	3	66827401	66827461	NO_GENE	0.142962478	0.569613406	0.142842146
NotI_4754-D-1	10	89613459	89613519	PTEN	-0.085937733	-0.174564139	-0.181349367
NotI_2677-U-1	6	237126	237186	LOC727829	0.143521337	-1.078265227	0.007593557
NotI_5539-D-2	12	13145579	13145639	NO_GENE	-0.045427439	0.44418603	-0.343806032
NotI_1889-D-2	4	1331003	1331063	KIAA1530	-0.065652446	-0.196266237	-0.202963011
NotI_3202-U-2	7	6160401	6160461	USP42	-0.175764595	-0.029720048	-0.159213
NotI_244-D-2	1	24401415	24401475	NO_GENE	0.287027823	0.187835648	0.417006003
NotI_8279-D-2	19	12928939	12928999	GADD45GIP1	-0.055403595	0.073329049	-0.180646428
NotI_3487-U-1	7	104095136	104095196	LHFPL3	0.177521981	1.122398822	-0.713564366
NotI_7980-U-1	18	72663616	72663676	ZNF236	-0.189783559	-0.1187733	-0.163442078
NotI_5614-D-2	12	48635361	48635421	AQP2	-0.112738673	-0.703782198	-0.23397028
NotI_6397-U-2	14	102313580	102313640	TRAF3	-0.045407372	0.394544902	-0.087318764
NotI_268-U-2	1	26895899	26895959	ARID1A	0.127390838	-0.214888689	0.091523271
NotI_6735-D-1	15	82978457	82978517	SCAND2	0.225273501	-0.01263372	-0.135477595
NotI_9365-U-2	 X 	1281255	1281315	CRLF2	-0.259520228	-0.019309104	-0.516710197
NotI_5296-U-1	11	67515864	67515924	UNC93B1	-0.125307168	-0.153576383	-0.099290217
NotI_5247-D-1	11	64611997	64612057	ZFPL1	-0.195918297	0.190351311	-0.240325389
NotI_5991-D-1	13	40138045	40138105	FOXO1A	0.276337223	-0.435881922	0.181419977
NotI_8167-U-2	19	3574936	3574996	C19orf29	-0.252630882	0.065594095	-0.312461736
NotI_1639-D-2	3	71886602	71886662	EIF4E3	-0.364998256	-0.551798929	-0.277941101
NotI_1542-D-2	3	39518775	39518835	MOBP	0.147815539	0.162606257	-0.187255542
NotI_2874-D-2	6	71425630	71425690	NO_GENE	0.259325809	0.587560825	0.303131976
NotI_5602-U-2	12	47009622	47009682	H1FNT	0.797443982	-1.261864956	-0.345911225
NotI_4586-D-2	10	15250125	15250185	NMT2	-0.342162511	-0.562415665	-0.118872941
NotI_1694-D-2	3	127414725	127414785	NO_GENE	0.384797254	1.766626372	0.10098217
NotI_7389-U-2	17	17340676	17340736	RASD1	-0.207158762	-0.232021427	-0.257916632
NotI_2696-U-2	6	2710819	2710879	WRNIP1	0.618081366	0.703581449	0.092866497
NotI_2595-U-1	5	170669761	170669821	LOC728145	-0.092781734	0.132067874	-0.006225511
NotI_4856-D-2	10	116221266	116221326	ABLIM1	0.372689187	1.874195149	0.051031757
NotI_2905-D-1	6	88467988	88468048	C6orf166	-0.194868052	0.093552526	-0.354389557
NotI_6513-D-1	15	29071079	29071139	MTMR10	-0.11381301	0.026481213	-0.183032276
NotI_2257-D-1	5	106964	107024	NO_GENE	-0.183785449	-0.187013847	-0.351446086
NotI_6402-U-2	14	102466771	102466831	AMN	-0.219634885	-0.115840385	-0.425847045
NotI_3487-U-2	7	104095136	104095196	LHFPL3	0.345601745	1.172501346	-0.775548621
NotI_6049-D-1	13	77557764	77557824	NO_GENE	-0.014061939	-0.925606485	-0.35228334
NotI_9316-D-2	22	47354531	47354591	NO_GENE	0.417256352	0.856889074	-0.099494394
NotI_2021-U-1	4	37569422	37569482	TBC1D1	-0.080393696	0.036434608	0.507284158
NotI_291-U-1	1	29436773	29436833	PTPRU	-0.18305833	-0.267825893	-0.045600519
NotI_1398-U-1	2	236128479	236128539	CENTG2	-0.036450554	0.024429515	0.037824729
NotI_3570-U-1	7	148590112	148590172	LOC155060	-0.16967885	-0.28643749	-0.318857316
NotI_2182-U-1	4	144477069	144477129	GAB1	-0.155001018	-0.317856371	-0.339493266
NotI_8598-D-1	19	58733145	58733205	LOC730064	-0.149621747	0.572126505	-0.353452326
NotI_7762-D-2	17	77453467	77453527	ANAPC11	-0.132891266	0.17501542	-0.049724283
NotI_6401-D-2	14	102466699	102466759	AMN	-0.060838603	0.122673233	-0.202685308
NotI_9282-D-2	22	44836109	44836169	NO_GENE	0.084862104	-0.118224468	0.022493518
NotI_3033-U-1	6	149929095	149929155	C6orf72	0.098620302	-0.058168867	0.202110042
NotI_6840-U-1	16	1056295	1056355	FLJ32252	0.010886605	0.232064924	0.046949961
NotI_4679-D-2	10	51159068	51159128	LOC653268	-0.169426369	0.407316224	-0.128531627
NotI_7967-U-2	18	63560785	63560845	NO_GENE	0.317336545	0.068642426	0.937409734
NotI_462-D-2	1	63562719	63562779	FOXD3	-0.120079734	-0.072349451	-0.474388264
NotI_1463-D-2	3	9963244	9963304	CRELD1	-0.088822181	-0.213682514	-0.228975997
NotI_5478-U-1	11	133293610	133293670	IGSF9B	-0.048715417	-0.170992346	-0.357731246
NotI_4799-D-2	10	102608684	102608744	NO_GENE	0.159352157	0.126044316	0.987234498
NotI_2305-D-2	5	3589330	3589390	NO_GENE	0.059886452	0.783847877	-0.090607761
NotI_198-U-2	1	16631347	16631407	SPATA21	0.736676242	1.031988434	0.769083607
NotI_1791-U-2	3	178398205	178398265	TBL1XR1	0.148575551	-0.345982947	0.127384851
NotI_8403-U-2	19	35840156	35840216	NO_GENE	0.334574836	1.474452908	0.331845579
NotI_2606-D-1	5	172592877	172592937	LOC391850	-0.076228496	0.348218552	-0.082671856
NotI_6813-U-1	16	579167	579227	LOC645655	-0.071649581	-0.830926405	-0.348423528
NotI_1529-D-2	3	33463737	33463797	NO_GENE	0.062533146	1.129739879	0.242879071
NotI_2468-U-1	5	121675528	121675588	SNCAIP	-0.014256527	-0.351446624	0.005108116
NotI_3079-U-2	6	161333115	161333175	MAP3K4	0.004440836	0.317611626	0.208595578
NotI_973-U-1	2	56004354	56004414	EFEMP1	0.198937899	-1.498589999	1.24153139
NotI_4059-D-2	9	5409517	5409577	C9orf46	0.09778868	0.230506017	-0.356674219
NotI_3971-U-1	8	143356272	143356332	TSNARE1	-0.010240144	-0.002151088	-0.012379606
NotI_1787-D-1	3	172109104	172109164	EIF5A2	0.323016163	-1.250293441	0.266840113
NotI_4991-D-2	10	134900868	134900928	VENTX	0.349125235	0.158632388	-0.072391322
NotI_3067-D-1	6	157664639	157664699	LOC729515	0.396353538	0.666308977	0.407461829
NotI_3330-U-2	7	45816807	45816867	LOC730234	-0.144180755	1.035121562	-0.231139059
NotI_2544-D-1	5	145195317	145195377	MGC21644	0.314649076	0.574108458	0.76352203
NotI_700-D-1	1	223682935	223682995	LBR	0.184644964	-0.116246538	-0.143659414
NotI_434-U-1	1	53698130	53698190	DMRTB1	-0.120505333	0.187143408	-0.423293643
NotI_513-U-1	1	94147312	94147372	GCLM	0.013860044	-0.068998398	-0.372261042
NotI_38-D-1	1	1300424	1300484	AURKAIP1	0.171863086	-0.054829639	0.452598291
NotI_3657-D-1	7	157189194	157189254	PTPRN2	0.057112836	-0.120658992	-0.000174868
NotI_8731-D-1	20	21325802	21325862	LOC644524	0.030406575	-0.098598155	-0.159099907
NotI_1987-D-1	4	8084764	8084824	ABLIM2	-0.773725372	0.093988687	2.093108811
NotI_5788-D-2	12	113336479	113336539	NO_GENE	0.007947028	-0.206195595	-0.039895123
NotI_9173-U-1	22	30696862	30696922	NO_GENE	0.387603013	-0.24356661	-0.040238691
NotI_9278-D-1	22	44697378	44697438	WNT7B	-0.185567916	0.069595606	-0.125385122
NotI_1295-U-1	2	200484301	200484361	FLJ38973	-0.084142185	3.547578625	-0.076735346
NotI_5477-D-1	11	133208712	133208772	NO_GENE	0.037513367	-0.108045423	0.228492117
NotI_8010-D-2	18	75450001	75450061	NO_GENE	-0.056658054	0.233745937	-0.069090899
NotI_3551-D-2	7	138316613	138316673	NO_GENE	-0.1976604	-0.125507206	-0.15382928
NotI_3415-U-1	7	75727293	75727353	NO_GENE	-0.076053952	-0.058814631	-0.268303426
NotI_2745-D-1	6	15290206	15290266	NO_GENE	0.846891551	0.982886153	0.817662805
NotI_8617-U-2	19	60611246	60611306	UBE2S	-0.111382699	-0.155566806	0.070120519
NotI_6891-U-2	16	2528192	2528252	PDPK1	0.009352233	-0.487181167	0.076988235
NotI_2313-D-1	5	6767718	6767778	POLS	0.051252295	-0.298787319	-0.237025588
NotI_9404-D-2	 X 	17789148	17789208	NO_GENE	-0.214512648	0.229614147	-0.227201868
NotI_8641-D-1	19	62041858	62041918	ZIM2	0.217464482	-0.252964415	0.015508095
NotI_6436-U-2	14	103998851	103998911	NO_GENE	-0.013404033	-0.201068231	0.184060922
NotI_1249-U-2	2	175578497	175578557	CHN1	-0.156721187	0.654075778	-0.253789875
NotI_1127-D-1	2	109909491	109909551	RGPD5	-0.244291073	0.39671785	-0.175058386
NotI_8340-D-1	19	17945730	17945790	KCNN1	-0.059028255	0.176044474	-0.253620091
NotI_6323-D-2	14	89125689	89125749	NO_GENE	-0.067129986	0.267226096	-0.079766883
NotI_7882-U-2	18	28287091	28287151	FAM59A	0.546400736	0.594620372	0.867575917
NotI_5704-D-1	12	70121037	70121097	LGR5	-0.021916819	-0.056061053	1.118136265
NotI_3491-D-2	7	104949708	104949768	PUS7	-0.176422182	-0.405145063	-0.253741419
NotI_8602-D-2	19	59174875	59174935	CACNG8	-0.047737643	-0.11653956	-0.042024843
NotI_7963-D-1	18	58534299	58534359	PHLPP	0.079987258	-0.0726366	0.077223742
NotI_3823-U-2	8	57193247	57193307	NO_GENE	-0.042091222	-0.0607325	-0.048233741
NotI_8183-D-1	19	4135171	4135231	SIRT6	-0.189697645	0.162868477	-0.185174286
NotI_5120-D-1	11	14622139	14622199	PSMA1	-0.080459539	0.561505036	-0.262873635
NotI_7067-U-2	16	45476207	45476267	GPT2	-0.07089401	0.274600519	-0.196942869
NotI_7914-D-1	18	43833614	43833674	NO_GENE	-0.06950573	0.388251372	-0.108338778
NotI_1867-U-2	3	199163581	199163641	IQCG	0.798348631	1.011213156	0.82722642
NotI_870-D-1	2	23461779	23461839	KBTBD9	0.030137225	-0.504895595	-0.202622979
NotI_419-D-1	1	50952640	50952700	FAF1	0.730830413	1.019632445	0.73824938
NotI_6470-D-1	14	105067314	105067374	TMEM121	-0.183826086	0.015991436	-0.329145768
NotI_895-D-2	2	27384027	27384087	TRIM54	-0.095148602	-0.990459927	-0.703931828
NotI_3322-U-1	7	44803218	44803278	PPIA	0.036310205	-0.722697981	-0.214963511
NotI_1887-D-1	4	1231962	1232022	CTBP1	-0.180914962	0.308983428	-0.244011652
NotI_2044-D-1	4	41579233	41579293	LOC728136	0.078943376	-1.133971354	1.288989225
NotI_4382-U-2	9	130912490	130912550	CRAT	-0.151824269	-0.064730296	-0.046292821
NotI_4745-D-2	10	88149886	88149946	NO_GENE	-0.314570194	-0.003474619	-0.298369799
NotI_7371-D-2	17	12065287	12065347	NO_GENE	0.127557326	0.766294108	-0.037134783
NotI_2977-U-2	6	124166644	124166704	TCBA1	-0.346278753	-0.681554717	-0.633540546
NotI_1047-U-1	2	79593538	79593598	CTNNA2	-0.11454859	-0.134312819	-0.084459895
NotI_5690-D-2	12	65051866	65051926	GRIP1	-0.208766103	0.202302635	0.008269106
NotI_4252-U-2	9	99002030	99002090	ZNF322B	0.299975139	-1.127533195	0.264850881
NotI_5772-U-1	12	110319645	110319705	LOC642580	-0.003101386	-0.148189087	-0.290927158
NotI_8186-D-1	19	4353651	4353711	SH3GL1	-0.173129684	-0.81268682	-0.339115879
NotI_4040-U-2	8	145705253	145705313	GPT	-0.100647246	-0.025426589	-0.165188411
NotI_6659-D-2	15	70197238	70197298	MYO9A	-0.116497246	0.049243858	-0.266643719
NotI_5141-U-2	11	27678708	27678768	BDNF	0.030778219	-0.240892771	-0.105608264
NotI_1620-U-2	3	63873079	63873139	ATXN7	-0.093285628	-0.088225002	-0.211991311
NotI_3201-D-2	7	6160004	6160064	USP42	0.020403407	-0.471039724	-0.16836879
NotI_1522-D-2	3	31548440	31548500	STT3B	0.352723692	-1.132821675	-0.054810161
NotI_2518-D-2	5	138756000	138756060	PACAP	-0.027616098	-0.289286124	-0.103722657
NotI_1581-D-2	3	51397283	51397343	DOCK3	0.100902337	0.459425906	0.12476096
NotI_9215-D-2	22	37232261	37232321	DDX17	-0.121861901	-2.062925494	1.084818468
NotI_7745-D-1	17	77043580	77043640	BAHCC1	-0.005729106	0.51061062	-0.122491111
NotI_1444-U-2	2	242097112	242097172	STK25	-0.166643457	-0.139339902	-0.313408377
NotI_5808-U-2	12	118781869	118781929	CIT	0.31306432	0.750998925	0.312376185
NotI_7875-D-1	18	22381530	22381590	KCTD1	-0.141150001	-0.181244507	-0.338021326
NotI_7972-U-1	18	70926819	70926879	NO_GENE	0.134743555	-0.131434413	0.104516345
NotI_707-D-1	1	224661990	224662050	PARP1	-0.025674107	-0.046049075	-0.304121216
NotI_1162-D-1	2	127861947	127862007	NO_GENE	0.082659007	0.294926993	0.201072293
NotI_1201-U-2	2	148319293	148319353	ACVR2A	0.22400186	-0.042761374	-0.034284362
NotI_2308-U-1	5	5102525	5102585	LOC340094	0.405636738	0.404125249	0.775750118
NotI_6245-U-2	14	59001049	59001109	GPR135	0.116534196	-0.589576275	-0.071347793
NotI_3626-U-1	7	154720202	154720262	INSIG1	-0.152834442	-0.00373971	-0.303892311
NotI_1669-D-1	3	114898214	114898274	NO_GENE	0.312813731	-0.19428947	0.290800173
NotI_193-U-2	1	16143478	16143538	ZBTB17	0.03114649	0.13636077	0.00232424
NotI_5263-U-1	11	65414955	65415015	FIBP	0.204149065	0.073558941	0.297674516
NotI_94-U-1	1	2817825	2817885	NO_GENE	-0.081432836	0.01967534	-0.293495442
NotI_1399-U-2	2	236243199	236243259	CENTG2	0.01213471	-0.181713966	-0.021021909
NotI_8339-D-2	19	17939066	17939126	KCNN1	-0.180094241	-0.029502517	-0.296647102
NotI_1229-U-2	2	168812416	168812476	STK39	0.07382422	-0.231266764	-0.063608827
NotI_5992-D-1	13	40138054	40138114	FOXO1A	0.145069088	-0.506454146	-0.027023904
NotI_631-D-2	1	180850897	180850957	NO_GENE	0.017159891	-1.758133707	0.6861552
NotI_9338-U-2	22	49042369	49042429	MAPK12	-0.183161595	-0.203194785	-0.447250434
NotI_579-D-1	1	151456768	151456828	NO_GENE	0.85359996	-0.56906264	2.456991443
NotI_4559-D-2	10	5685968	5686028	NO_GENE	-0.065329581	-0.02003474	-0.076467495
NotI_4084-D-2	9	22437242	22437302	DMRTA1	-0.000292837	-0.206094107	-0.019384697
NotI_1129-D-1	2	110803275	110803335	LOC645231	-0.023238432	-0.482026367	-0.175965485
NotI_3863-U-2	8	80843093	80843153	HEY1	-0.226782753	-0.815093883	-0.392881124
NotI_3136-D-1	7	763430	763490	HEATR2	0.067043562	0.626449693	0.039452466
NotI_4058-U-1	9	5329636	5329696	RLN1	-0.05204232	0.373971363	0.169464785
NotI_7395-D-1	17	17816258	17816318	TOM1L2	0.039747851	0.743361527	-0.120220215
NotI_6319-D-2	14	88090823	88090883	PTPN21	-0.04501746	-0.057379395	-0.084168618
NotI_6043-U-2	13	76498707	76498767	FBXL3	0.280502823	0.57380643	0.320833775
NotI_449-D-1	1	59020112	59020172	JUN	0.238021454	0.664166023	0.025334489
NotI_3798-U-2	8	42247015	42247075	LOC727725	0.58572812	0.834450388	0.71349967
NotI_9343-D-1	22	49066876	49066936	PLXNB2	-0.182475104	-0.004259661	-0.249674462
NotI_1408-D-1	2	238432926	238432986	RAMP1	0.076905376	-0.386932427	-0.03848961
NotI_6066-D-1	13	95127111	95127171	DNAJC3	-0.045741458	-0.233088294	-0.383171579
NotI_6206-D-2	14	37161276	37161336	C14orf25	-0.164673071	-0.275009835	-0.224728371
NotI_5833-D-2	12	120840908	120840968	PSMD9	-0.23573545	0.001519821	-0.350351203
NotI_6549-D-2	15	38521078	38521138	BAHD1	-0.039706667	-0.907739241	-0.102645115
NotI_7523-D-1	17	40681506	40681566	FMNL1	0.046726847	0.478193351	0.064215367
NotI_3925-D-1	8	124288811	124288871	FAM83A	-0.005891768	0.200958654	0.322378915
NotI_4202-U-2	9	89303142	89303202	DAPK1	-0.119611693	-0.001343047	-0.197078537
NotI_6448-D-1	14	104402521	104402581	KIAA0284	-0.085975879	-0.373668651	-0.195903887
NotI_319-D-2	1	35215058	35215118	LOC653160	-0.062577162	-0.166696864	-0.123740215
NotI_7387-U-1	17	17050214	17050274	LOC201164	-0.06189127	-0.096171736	-0.293411347
NotI_2254-D-1	4	189817318	189817378	NO_GENE	-0.059485423	0.1864425	-0.283372031
NotI_7979-D-2	18	72643058	72643118	NO_GENE	0.060049826	0.837087088	0.149704092
NotI_7545-D-1	17	42964034	42964094	NPEPPS	-0.108459244	-0.092939302	-0.189049654
NotI_6985-U-2	16	21518540	21518600	METTL9	-0.161405836	-0.023106397	-0.267778605
NotI_4526-U-1	9	139772104	139772164	EHMT1	0.04868326	0.015461851	-0.171484261
NotI_6293-U-2	14	74029767	74029827	NPC2	0.041646722	2.315497305	0.255908967
NotI_6214-D-2	14	47214757	47214817	LOC729295	-0.017426141	0.153493871	-0.198298471
NotI_4663-D-2	10	46413073	46413133	LOC728634	0.124136905	-0.496307025	-0.041616472
NotI_2774-D-2	6	28818775	28818835	NO_GENE	0.22917792	2.010108043	0.297467245
NotI_5921-D-2	13	20375093	20375153	NO_GENE	-0.096867268	0.158255315	-0.19153172
NotI_4155-D-1	9	71321273	71321333	APBA1	-0.489432641	-0.131799384	0.063472398
NotI_6363-U-1	14	99507598	99507658	NO_GENE	-0.094816009	-0.074920921	-0.223303321
NotI_5493-U-2	12	1509794	1509854	NO_GENE	-0.090314102	0.257564092	-0.033157841
NotI_945-D-2	2	44882464	44882524	NO_GENE	-0.010627693	-0.209409256	-0.143435031
NotI_2897-D-1	6	85530115	85530175	TBX18	-0.121772813	-0.178808875	-0.228462727
NotI_4367-D-1	9	129783103	129783163	FAM102A	-0.105671814	-0.254948014	-0.160846337
NotI_6089-D-1	13	99447734	99447794	NO_GENE	-0.087662087	-0.010178581	-0.01292034
NotI_2801-U-1	6	34230901	34230961	NO_GENE	0.037039403	-0.261838888	0.078400162
NotI_5230-D-2	11	63754972	63755032	DNAJC4	0.161416073	-1.246108013	0.016603208
NotI_2292-U-2	5	1608837	1608897	NO_GENE	-0.061414218	-0.470849242	0.264689117
NotI_4065-D-2	9	6748386	6748446	JMJD2C	0.265408634	-2.609272133	0.255695436
NotI_150-U-2	1	9305718	9305778	SPSB1	-0.19866559	0.572296737	-0.203714073
NotI_6941-D-1	16	8986616	8986676	NO_GENE	0.054649545	0.557486754	0.134019697
NotI_3051-U-2	6	155096150	155096210	RBM16	-0.208050873	-0.153954958	-0.202207929
NotI_8800-D-2	20	39199208	39199268	PLCG1	-0.018843457	-0.098704212	-0.11235232
NotI_2739-U-2	6	13820013	13820073	RANBP9	0.167821953	-0.291147635	0.025105026
NotI_6656-U-2	15	68557818	68557878	NO_GENE	-0.05730549	-0.285122243	-0.204081855
NotI_7576-D-1	17	46693113	46693173	UTP18	-0.143443049	-0.611506486	-0.234311164
NotI_5416-D-1	11	112337900	112337960	NCAM1	-0.086754494	-0.356276872	-0.21866748
NotI_9428-D-2	 X 	24933536	24933596	ARX	-0.334453075	-0.105178857	0.002487672
NotI_1222-D-1	2	161906090	161906150	PSMD14	0.172883191	-0.111026865	0.05352273
NotI_3520-U-2	7	126680188	126680248	NO_GENE	0.148611087	-0.681413023	0.063234934
NotI_9118-D-1	22	19774790	19774850	LOC729526	0.823171237	1.097091211	0.883242459
NotI_105-U-2	1	3410729	3410789	MEGF6	-0.069741152	0.643918835	-0.066585614
NotI_4585-D-2	10	14686675	14686735	FAM107B	0.510797692	0.568290975	0.198867243
NotI_7001-U-2	16	27321164	27321224	IL21R	0.15506949	0.118763059	-0.092091662
NotI_5519-D-2	12	7959868	7959928	NO_GENE	-0.131730518	0.091450262	-0.227469035
NotI_1646-U-2	3	78161714	78161774	NO_GENE	0.045252022	0.985980609	0.052207756
NotI_5026-U-2	11	558401	558461	NO_GENE	0.009603302	-0.340612542	-0.168606015
NotI_8700-U-2	20	3952784	3952844	FTLL1	-0.016525538	0.895045989	1.262737305
NotI_2850-U-1	6	44373587	44373647	MGC33600	-0.107950985	0.133492799	-0.307435786
NotI_7136-D-1	16	66244781	66244841	RLTPR	-0.019772064	-0.09836342	0.056054681
NotI_1421-D-1	2	239499201	239499261	NO_GENE	-0.007332059	0.044818171	-0.028082689
NotI_9611-D-2	 X 	153055479	153055539	NO_GENE	0.0286608	-1.917818064	-0.089458856
NotI_1799-D-1	3	184180951	184181011	DCUN1D1	-0.127104296	-0.115017282	-0.189373365
NotI_8974-D-2	21	36841731	36841791	LOC728816	0.001088256	1.132732978	0.036880663
NotI_5347-D-2	11	72170550	72170610	STARD10	-0.011731181	-0.101347153	-0.247879107
NotI_9001-U-1	21	43267920	43267980	PKNOX1	0.121582469	-0.358687149	0.008930975
NotI_8237-D-1	19	7888804	7888864	LOC645781	0.395571538	1.482594563	0.1955574
NotI_3013-U-2	6	143309432	143309492	LOC729320	0.077707303	0.187736525	-0.126301378
NotI_5499-U-2	12	3179393	3179453	TSPAN9	0.386097613	-0.106957823	0.044087837
NotI_6423-U-1	14	103260258	103260318	ZFYVE21	-0.139773829	0.677522384	-0.209937424
NotI_3758-D-2	8	28299654	28299714	ZNF395	-0.136501292	0.351851136	-0.229623723
NotI_1485-D-1	3	13436854	13436914	NUP210	0.095930205	-0.423765318	-0.067389109
NotI_7960-U-2	18	58533969	58534029	PHLPP	0.037362877	0.540688134	0.111105675
NotI_2069-D-1	4	71924137	71924197	GRSF1	-0.118218013	-0.122981578	-0.266737362
NotI_2772-U-2	6	28475568	28475628	ZNF96	-0.156695753	0.292650795	0.04106042
NotI_3618-U-1	7	151764885	151764945	MLL3	0.15293434	-0.163331577	0.001056089
NotI_3431-D-2	7	84654108	84654168	LOC729630	-0.121492907	-0.020102543	-0.166480592
NotI_3350-D-1	7	55513112	55513172	ECOP	0.005636594	0.136440695	-0.082726488
NotI_1055-U-1	2	86280100	86280160	MRPL35	-0.075253167	1.000399744	0.973299075
NotI_6791-D-1	15	97580592	97580652	TTC23	0.632767999	0.887189344	0.644728559
NotI_4675-D-1	10	49402063	49402123	ARHGAP22	-0.230415251	0.162143078	-0.0795788
NotI_3395-U-2	7	72821807	72821867	CLDN3	-0.171275516	-0.239541047	-0.218845831
NotI_1411-U-2	2	238714499	238714559	FLJ43374	-0.236316183	-0.085510182	-0.24639345
NotI_7799-D-2	18	2293	2353	NO_GENE	-0.121071089	-0.045253375	0.341368297
NotI_1393-U-2	2	233777952	233778012	INPP5D	-0.240518802	-0.326052994	-0.364969021
NotI_8021-D-2	19	218421	218481	NO_GENE	-0.12534659	0.971587364	0.017593787
NotI_630-U-2	1	180840159	180840219	RGS16	0.144840907	0.433124791	-0.425263717
NotI_4043-D-1	8	145995138	145995198	ZNF517	-0.102739677	-0.329192423	-0.292707505
NotI_2429-U-1	5	79986468	79986528	DHFR	-0.139022884	0.883288668	-0.143493752
NotI_5194-D-2	11	57092040	57092100	UBE2L6	0.118425003	0.88461562	0.113883384
NotI_3777-U-2	8	37739465	37739525	PROSC	-0.082606366	-0.022658348	-0.205963641
NotI_3464-U-1	7	100129779	100129839	NO_GENE	0.327431691	-0.085131308	0.209836677
NotI_6881-U-1	16	2226727	2226787	E4F1	-0.033319803	-0.207877225	-0.097570396
NotI_6705-U-2	15	78530148	78530208	ARNT2	0.135930559	-0.196413357	-0.165009777
NotI_5167-D-2	11	43920970	43921030	LOC387763	0.116960164	-0.250807871	-0.119771568
NotI_6382-U-1	14	101253675	101253735	NO_GENE	-0.026585438	0.205222909	0.212264803
NotI_9253-D-1	22	41837166	41837226	BIK	-0.139438231	-0.386304526	-0.233822846
NotI_6055-U-1	13	81201126	81201186	NO_GENE	0.422754573	0.992528258	0.457674782
NotI_8755-D-2	20	29639607	29639667	LOC729410	0.015658944	0.076150678	-0.002804232
NotI_3710-U-2	8	9814113	9814173	NO_GENE	-0.013661165	0.817502931	-0.030275647
NotI_4785-D-2	10	101271277	101271337	NO_GENE	0.240130079	0.582672818	0.07908665
NotI_9639-U-1	 Y 	1616030	1616090	P2RY8	0.091051714	0.29080624	0.236639149
NotI_8320-D-1	19	15480430	15480490	FLJ39501	-0.279244393	-0.305175972	-0.326754369
NotI_3060-D-1	6	157141779	157141839	ARID1B	0.179072932	-0.648321322	0.01870632
NotI_3581-D-2	7	149093939	149093999	ZNF467	-0.113995962	0.290237034	-0.222660708
NotI_865-D-1	2	20734257	20734317	GDF7	-0.139377598	-0.131978827	-0.205510963
NotI_6269-D-1	14	67136632	67136692	PIGH	-0.13537567	0.121049242	-0.369464454
NotI_3738-D-1	8	22354806	22354866	PPP3CC	-0.203393199	-0.051869113	-0.139259456
NotI_418-U-2	1	50893425	50893485	FAF1	-0.07347581	0.465019974	-0.055288517
NotI_8123-D-2	19	1951010	1951070	BTBD2	-0.047054035	0.306212804	0.089894242
NotI_3743-U-1	8	22903941	22904001	NO_GENE	-0.070344689	0.000445756	-0.159805652
NotI_1920-D-1	4	2233039	2233099	MXD4	-0.077077299	-0.388728186	-0.195863127
NotI_4642-U-1	10	35665697	35665757	C10orf9	0.112718301	-0.221485454	-0.101317822
NotI_1807-D-2	3	185430621	185430681	LOC730215	-0.154846206	0.070437297	-0.262940258
NotI_8493-D-1	19	45871259	45871319	NUMBL	-0.005250462	0.081464799	-0.069996488
NotI_6498-D-1	15	26633829	26633889	LOC728278	0.759510062	-1.652287121	1.291259902
NotI_3545-U-2	7	136776574	136776634	DGKI	0.489069086	0.905970942	0.540481897
NotI_7263-D-1	16	88084222	88084282	ANKRD11	0.142424623	-0.757493526	0.018783883
NotI_6197-D-2	14	35073843	35073903	INSM2	-0.277078001	3.399649047	0.596591352
NotI_2601-U-2	5	172000749	172000809	NO_GENE	0.31481896	-0.367851524	0.005658892
NotI_2225-U-2	4	174766491	174766551	NO_GENE	0.238158879	0.807112459	0.688804538
NotI_3871-D-1	8	82054151	82054211	PAG1	-0.108192066	0.069549118	0.015093306
NotI_7453-D-2	17	28173721	28173781	MYO1D	-0.277631633	-0.505520297	-0.570961579
NotI_4926-D-1	10	132999990	133000050	TCERG1L	0.131093866	-0.193852842	0.250985804
NotI_7407-D-2	17	20887004	20887064	USP22	0.328640781	0.065954355	0.194099194
NotI_2175-D-1	4	140696601	140696661	SETD7	0.046947382	-0.298146024	-0.515814408
NotI_2679-D-2	6	395081	395141	NO_GENE	-0.082361455	1.096197727	-0.006352801
NotI_6337-U-2	14	92646058	92646118	ITPK1	-0.04423975	0.199175654	-0.258711873
NotI_4465-D-1	9	138126757	138126817	BTBD14A	-0.050232393	-0.191253438	-0.266278621
NotI_2353-D-2	5	39110213	39110273	RICTOR	-0.138703868	0.161751325	-0.374370821
NotI_4935-U-2	10	133700077	133700137	NO_GENE	0.116192705	-0.0481399	0.042550793
NotI_4415-D-1	9	133605145	133605205	RAPGEF1	0.085631111	0.099104073	-0.003558225
NotI_549-U-2	1	116718278	116718338	ATP1A1	0.073139573	0.556176986	-0.096854169
NotI_4792-D-1	10	102411405	102411465	NO_GENE	0.172202544	0.363731513	2.285365359
NotI_661-D-2	1	204852497	204852557	LGTN	0.020203665	0.306580132	-0.393618658
NotI_8244-D-1	19	8481862	8481922	ZNF414	-0.109529687	0.428018039	-0.194645812
NotI_1801-U-2	3	184454342	184454402	MCF2L2	0.40705868	-1.810662581	0.163724484
NotI_2422-D-1	5	77979093	77979153	LOC727723	-0.371712552	-2.628016178	-1.53957286
NotI_211-D-2	1	19629783	19629843	CAPZB	0.025390086	-0.145335633	-0.287694181
NotI_5965-D-2	13	29779615	29779675	KATNAL1	0.006072463	-0.531879056	-0.384749184
NotI_450-D-2	1	59022845	59022905	JUN	0.747090724	-2.285024954	0.116925469
NotI_8427-U-2	19	39437637	39437697	NO_GENE	-0.169377065	-0.194849238	-0.119307715
NotI_3463-U-1	7	100129589	100129649	NO_GENE	0.117762842	-0.463038954	0.010258789
NotI_856-D-1	2	17612250	17612310	VSNL1	0.349808891	0.738077085	0.331825325
NotI_6909-D-1	16	3080226	3080286	ZNF206	-0.113264512	0.0979643	0.92242955
NotI_8246-U-2	19	8804112	8804172	NO_GENE	-0.113831205	-0.19939205	-0.19369582
NotI_1319-D-1	2	208102872	208102932	CREB1	0.020804932	-0.07756846	-0.064614973
NotI_1436-D-1	2	241514000	241514060	NO_GENE	-0.135594531	0.271574198	-0.257156608
NotI_8954-D-2	21	29314074	29314134	C21orf6	0.363868913	0.322376372	1.947615098
NotI_6650-U-1	15	66897119	66897179	ANP32A	0.358269308	-0.841480319	0.120129954
NotI_6025-D-1	13	51922373	51922433	VPS36	-0.100427952	-0.02567307	-0.290192686
NotI_8268-U-2	19	11287100	11287160	TSPAN16	0.173025265	0.571432224	0.090266983
NotI_696-U-2	1	222100366	222100426	TP53BP2	0.070869684	-0.38676286	-0.14624625
NotI_3300-U-1	7	35043832	35043892	DPY19L1	-0.110555646	-0.580619	-0.267285772
NotI_7161-D-1	16	71650164	71650224	NO_GENE	0.186536466	-0.863742661	0.242433374
NotI_2694-D-2	6	2631920	2631980	LOC340156	0.011339076	-0.321955259	0.031021976
NotI_4922-U-2	10	131655364	131655424	LOC728455	-0.045534904	0.039932317	0.065447736
NotI_7106-D-1	16	55111175	55111235	BBS2	-0.321549881	0.497035567	-0.328932442
NotI_8153-D-2	19	3175565	3175625	BRUNOL5	0.044447312	-0.272345592	-0.103351808
NotI_2407-U-1	5	73589384	73589444	NO_GENE	0.136162522	0.97992939	-0.034792678
NotI_1749-U-2	3	142940233	142940293	RNF7	-0.072857486	-0.03960521	-0.176962486
NotI_8472-U-1	19	44430210	44430270	NO_GENE	-0.018484995	-0.078477784	-0.1499415
NotI_6258-D-2	14	61065425	61065485	PRKCH	0.320082242	0.250840191	0.500379727
NotI_6896-D-2	16	2815399	2815459	NO_GENE	-0.034332933	0.07688889	-0.106050826
NotI_7141-D-1	16	66434571	66434631	THAP11	0.198875591	-2.082740122	0.382793051
NotI_5675-D-1	12	61312278	61312338	NO_GENE	-0.187944172	-0.529084503	-0.379474422
NotI_5189-D-2	11	47826719	47826779	NUP160	0.009097269	-0.180880828	0.077654807
NotI_3909-U-2	8	104117037	104117097	ATP6V1C1	-0.084338027	-0.141248205	0.076702684
NotI_9475-D-2	 X 	53367328	53367388	NO_GENE	0.079920407	-0.045524401	0.011275886
NotI_8876-U-1	20	59638091	59638151	CDH4	-0.501633311	2.295970159	1.256831275
NotI_7935-D-2	18	46659900	46659960	ME2	0.348383943	-0.96939511	0.543439268
NotI_8781-U-2	20	33329120	33329180	MMP24	0.073951964	0.157663609	0.06670027
NotI_3298-D-2	7	33735601	33735661	NO_GENE	-0.044412399	0.049663059	0.668562708
NotI_5209-U-1	11	61339979	61340039	FADS1	-0.142381256	-0.093809057	-0.268554566
NotI_1800-U-2	3	184363109	184363169	LAMP3	0.126045808	1.000575111	0.223283137
NotI_2382-U-2	5	60740408	60740468	ZSWIM6	0.40520734	0.48667515	0.534043405
NotI_8316-D-1	19	15370917	15370977	AKAP8L	-0.13661002	0.107889403	-0.151614976
NotI_7018-U-2	16	29915301	29915361	HIRIP3	0.114446848	1.307373363	0.045934239
NotI_1569-U-1	3	48931412	48931472	LOC646450	-0.134930503	-0.407408228	-0.079084354
NotI_6782-U-1	15	94674750	94674810	NR2F2	0.320282907	-0.716512271	-0.140399776
NotI_5073-D-1	11	2887078	2887138	SLC22A18	0.156860493	-0.715242549	0.066592347
NotI_2450-D-2	5	103849841	103849901	NO_GENE	0.531257788	0.864397164	0.581695416
NotI_7533-U-2	17	41626726	41626786	NO_GENE	-0.026868708	-0.691082827	-0.209293376
NotI_5773-U-2	12	110328195	110328255	SH2B3	-0.073083467	-0.263161309	-0.166019077
NotI_2494-U-1	5	132177123	132177183	ANKRD43	-0.080074755	-0.250289938	-0.06220573
NotI_6839-D-1	16	1055946	1056006	FLJ32252	-0.230056829	-0.096249176	-0.361869641
NotI_8648-D-2	19	62950245	62950305	NO_GENE	0.115148779	0.859003547	-0.068775364
NotI_6365-D-1	14	99701669	99701729	NO_GENE	-0.089951705	-0.132712886	-0.115151791
NotI_8944-U-2	21	17806998	17807058	CXADR	0.535284143	-1.303954205	0.065650301
NotI_1269-U-1	2	185133946	185134006	NO_GENE	-0.15667049	0.643464457	-0.128567337
NotI_2266-D-2	5	584300	584360	NO_GENE	0.012635763	0.312812119	-0.011911119
NotI_5634-U-1	12	50788293	50788353	OR7E47P	0.046590413	0.692499911	0.082198815
NotI_1114-U-2	2	106048554	106048614	ECRG4	-0.064351011	-0.038175356	0.013108676
NotI_3684-U-2	8	1093619	1093679	NO_GENE	-0.138399841	-0.340697977	-0.259250692
NotI_7492-D-1	17	35601128	35601188	RAPGEFL1	-0.118253676	-0.213578264	-0.333385792
NotI_2201-D-2	4	160243593	160243653	RAPGEF2	5.29E-05	0.196005109	-0.131931895
NotI_5062-U-1	11	2378191	2378251	TSSC4	-0.222422844	4.626842153	0.33644708
NotI_2189-U-1	4	153725919	153725979	NO_GENE	0.496783189	1.82282663	0.552550063
NotI_5461-D-1	11	125657681	125657741	TIRAP	-0.042943345	0.675642522	-0.112180856
NotI_2761-U-1	6	22232554	22232614	NO_GENE	0.5625048	0.94196475	0.627711555
NotI_7171-U-1	16	74120917	74120977	CHST5	-0.115225592	0.033446096	-0.6958722
NotI_79-D-1	1	2228479	2228539	SKI	0.087530897	0.250223819	-0.102009228
NotI_8033-D-2	19	523575	523635	BSG	-0.154785275	-0.165990099	-0.128064519
NotI_3400-D-1	7	73342680	73342740	CYLN2	0.008649682	-0.536914978	-1.317628212
NotI_7331-D-1	17	6299435	6299495	PITPNM3	-0.226933943	-0.047016904	-0.164096933
NotI_5842-U-1	12	121751319	121751379	GPR109A	0.40019466	0.877541746	0.527225359
NotI_6840-D-2	16	1056295	1056355	FLJ32252	-0.166023397	-0.573236414	-0.053464084
NotI_1995-U-2	4	13155214	13155274	BAPX1	0.043094419	-0.410119355	-0.180574082
NotI_4646-U-2	10	42051385	42051445	NO_GENE	-0.182065847	0.279410642	-0.240911827
NotI_7117-D-2	16	57276189	57276249	FLJ10815	0.476063495	0.035684319	0.467873182
NotI_6738-U-1	15	83326246	83326306	LOC728107	-0.008944731	-0.25183975	-0.047508915
NotI_7355-U-1	17	8006675	8006735	VAMP2	0.119408451	-1.387959065	0.119624682
NotI_3947-U-1	8	140699878	140699938	KCNK9	0.203553452	0.432728776	0.672415782
NotI_3939-D-2	8	132986175	132986235	NO_GENE	0.608381724	-1.104693208	0.309583527
NotI_4401-D-2	9	132700493	132700553	ABL1	-0.063585042	-0.24294702	-0.232806978
NotI_5973-D-2	13	30672224	30672284	B3GALTL	-0.223662161	-0.187243771	-0.261811074
NotI_8271-U-2	19	11454591	11454651	ELAVL3	-0.061590587	0.049767773	-0.301025164
NotI_3565-U-1	7	148283139	148283199	NO_GENE	-0.090003696	-0.024266137	-0.084271547
NotI_4545-D-1	10	1041229	1041289	GTPBP4	0.423943704	0.684733217	0.442154723
NotI_2299-U-2	5	2003646	2003706	NO_GENE	0.03001993	0.134155407	0.430340124
NotI_6101-D-1	13	109235269	109235329	IRS2	0.208708554	-0.056130024	0.186305232
NotI_6474-U-1	15	18810744	18810804	NO_GENE	0.003460705	1.81953226	-0.375654488
NotI_7472-D-2	17	33982559	33982619	SNIP	0.226015968	-0.317093294	-0.092492768
NotI_7250-U-2	16	87350032	87350092	NO_GENE	-0.041408456	0.321256644	0.019064378
NotI_8019-D-1	19	21779	21839	LOC729043	-0.262373502	1.969781289	-0.036972344
NotI_2717-U-1	6	7671403	7671463	BMP6	0.234016941	0.050845927	0.138437502
NotI_750-U-1	1	232811199	232811259	IRF2BP2	0.200040087	-0.349595277	-0.173867909
NotI_404-D-1	1	47653838	47653898	FOXE3	-0.308829997	0.031228412	-0.143645418
NotI_4875-U-2	10	119796286	119796346	RAB11FIP2	-0.057631419	-0.187065684	-0.076432022
NotI_4867-U-2	10	118754412	118754472	KIAA1598	0.03006815	0.386589896	0.194916641
NotI_583-U-2	1	152564867	152564927	AQP10	0.131488907	0.042311573	0.078219467
NotI_1726-D-1	3	134240424	134240484	TMEM108	-0.001241211	-0.322818134	0.502237072
NotI_780-D-2	1	240754216	240754276	PLD5	0.010094013	-0.456097892	-0.048593881
NotI_4334-D-2	9	126401696	126401756	NR6A1	-0.667203588	-0.979977276	-0.570741011
NotI_5219-D-1	11	63293261	63293321	MGC3032	-0.110744763	-0.053052904	-0.317927354
NotI_7617-U-1	17	60402557	60402617	FLJ32065	0.215511209	0.90550024	0.266956036
NotI_4733-D-1	10	80500129	80500189	NO_GENE	0.438895351	-0.457933166	-0.169221792
NotI_5363-U-1	11	75056143	75056203	MAP6	-0.134306444	-0.205169415	-0.196636913
NotI_57-D-2	1	1614331	1614391	LOC728661	0.18791079	-1.11308431	-0.641024994
NotI_6901-D-1	16	2908293	2908353	FLYWCH1	0.569356786	0.866147123	0.528298197
NotI_524-U-1	1	100570664	100570724	LOC646970	0.101987817	0.358684943	-0.17909374
NotI_2925-U-2	6	100168742	100168802	PRDM13	-0.664411666	0.588269606	-0.661455804
NotI_6181-D-2	14	30413492	30413552	COCH	-0.193932516	0.00092838	-0.233883898
NotI_7831-D-2	18	11898603	11898663	MPPE1	-0.115232296	0.108506252	-0.057685239
NotI_7097-U-2	16	52882819	52882879	NO_GENE	-0.139625704	0.140198554	-0.05529404
NotI_5418-U-2	11	113435318	113435378	ZBTB16	0.050662938	0.32184488	0.122774493
NotI_1854-U-1	3	197923828	197923888	C3orf34	0.063192555	0.764391843	0.051854369
NotI_2510-U-2	5	136862706	136862766	SPOCK1	-0.20943105	0.044413599	-0.253860524
NotI_8680-U-2	20	1664548	1664608	LOC441938	-0.073842351	0.134494101	-0.073409113
NotI_7881-U-1	18	28067459	28067519	NO_GENE	0.27334219	0.799431905	0.721021488
NotI_7484-U-2	17	34561291	34561351	PLXDC1	-0.095149188	0.360832179	-0.075897252
NotI_6908-D-2	16	3080119	3080179	ZNF206	-0.208279452	-0.078613699	-0.242700807
NotI_5926-D-2	13	20649081	20649141	C13orf3	0.038873192	0.560205258	0.022519198
NotI_6711-U-1	15	80434732	80434792	NO_GENE	-0.01626745	-0.148896147	-0.015581276
NotI_8914-D-2	20	61573704	61573764	KCNQ2	-0.030485995	0.130133118	-0.034762524
NotI_3281-D-1	7	28185936	28185996	JAZF1	-0.101856824	-0.182848924	-0.155148474
NotI_5270-U-2	11	65802075	65802135	RAB1B	0.059106104	-0.149912575	-0.05860601
NotI_4557-D-2	10	5406122	5406182	UCN3	-0.266992413	-0.086145067	-0.259957052
NotI_4496-D-1	9	138860081	138860141	LOC389813	-0.099639163	-0.318962759	-0.131310812
NotI_1696-U-1	3	127743709	127743769	CHST13	-0.220007573	-0.907476498	-0.754899196
NotI_4421-U-2	9	134454948	134455008	BARHL1	-0.129743004	0.061105164	-0.28467043
NotI_3996-U-2	8	144770956	144771016	TSTA3	-0.019941258	0.008064423	0.056351429
NotI_3182-D-1	7	4768690	4768750	FOXK1	-0.014214123	0.220361234	-0.077068707
NotI_3258-U-2	7	27108429	27108489	HOXA2	-0.094491281	-0.361168189	-0.309819706
NotI_9018-U-1	21	44624655	44624715	TRPM2	-0.261493243	0.816497063	1.834930054
NotI_7646-U-2	17	70035696	70035756	CD300LB	-0.111399705	0.387302421	0.088472049
NotI_8808-D-1	20	42808069	42808129	KCNK15	-0.169022109	-0.07751055	-0.055545437
NotI_3211-U-1	7	6643953	6644013	NO_GENE	0.024512109	0.10421906	-0.122437448
NotI_4767-D-1	10	95350725	95350785	RBP4	-0.113250815	-0.025862839	-0.05909858
NotI_7761-D-2	17	77442618	77442678	THOC4	0.148948933	-0.237796916	-0.069594227
NotI_1196-U-2	2	141750839	141750899	LRP1B	0.741080031	1.034461599	0.780870403
NotI_1168-U-2	2	128792464	128792524	HS6ST1	-0.028851777	0.0469278	0.091449711
NotI_8383-U-1	19	19470363	19470423	GATAD2A	-0.098734745	-0.008568847	-0.122718646
NotI_3639-D-2	7	156092861	156092921	LOC645183	0.029253087	-0.37226471	-0.08937349
NotI_80-D-2	1	2231678	2231738	SKI	-0.066393451	0.121874434	0.058627969
NotI_2866-D-1	6	56927703	56927763	LOC730172	-0.079505759	-0.127329767	-0.290406754
NotI_7340-U-1	17	7152265	7152325	EIF5A	0.30644527	-0.207251227	0.136497863
NotI_655-U-1	1	203064325	203064385	NFASC	-0.003919587	0.486531437	0.037622681
NotI_5323-U-2	11	69298305	69298365	FGF4	-0.309526479	-0.06111978	-0.089785493
NotI_1525-D-1	3	31997875	31997935	OSBPL10	-0.001506424	-0.050281874	-0.122475949
NotI_4460-D-1	9	138083631	138083691	BTBD14A	0.398900594	-0.693120631	0.197059416
NotI_2642-D-2	5	177564660	177564720	HNRPAB	-0.012907373	0.073949764	0.010362991
NotI_4899-U-2	10	125013166	125013226	NO_GENE	0.099928868	-0.026912353	-0.049653585
NotI_7266-U-2	16	88169652	88169712	CPNE7	0.135008397	-0.163828643	0.021506657
NotI_2653-U-1	5	178526950	178527010	ADAMTS2	0.044068805	-0.255198662	-0.313677514
NotI_3471-U-1	7	100595672	100595732	VGF	0.15879301	0.110936296	-0.386161087
NotI_3068-D-2	6	157722495	157722555	ZDHHC14	-0.118549912	0.141126012	-0.27984215
NotI_9051-D-2	21	46140915	46140975	PCBP3	-0.037356417	1.558417917	-0.090241814
NotI_1873-U-1	4	765578	765638	NO_GENE	-0.345372184	-0.097274045	-0.292881576
NotI_138-D-2	1	8199976	8200036	NO_GENE	0.003930118	-0.142871784	-0.143747078
NotI_6568-U-1	15	41906417	41906477	MFAP1	0.59848172	-1.335798875	0.102201431
NotI_2650-D-1	5	178354192	178354252	GRM6	-0.063091037	0.213598817	-0.018546912
NotI_652-U-1	1	201291350	201291410	PPFIA4	-0.207714366	0.157272769	0.058045725
NotI_2548-D-2	5	148501241	148501301	ABLIM3	-0.351678161	0.545712853	-0.352689439
NotI_6547-D-1	15	38485371	38485431	IVD	0.22189131	0.132940687	0.15584727
NotI_6088-U-1	13	99435740	99435800	ZIC2	0.228540503	-0.654416803	0.126772363
NotI_5549-D-1	12	22090334	22090394	CMAS	-0.05145659	-0.301682449	-0.297523197
NotI_374-D-1	1	43526958	43527018	NO_GENE	-0.001122489	-0.159296085	-0.087620247
NotI_4281-U-1	9	110815341	110815401	CTNNAL1	-0.1666841	-0.294274173	-0.472853155
NotI_2452-U-2	5	109240690	109240750	NO_GENE	-0.034559049	0.131909742	0.027413535
NotI_6968-D-1	16	15156035	15156095	PKD1P6	0.043942574	0.17073643	-0.154319589
NotI_1673-D-2	3	121296822	121296882	GSK3B	0.307103159	0.365687447	-0.604614771
NotI_7858-D-1	18	18969310	18969370	NO_GENE	0.063955611	0.529836614	-0.008981594
NotI_581-U-1	1	151916272	151916332	NPR1	0.476740881	0.703599006	0.469404637
NotI_6064-U-1	13	94417983	94418043	NO_GENE	0.012082894	-0.454034177	-0.018439951
NotI_5023-U-2	11	525086	525146	HRAS	-0.055381897	0.069207964	-0.089833835
NotI_675-U-2	1	210672938	210672998	NENF	0.043985623	0.035017106	-0.229543172
NotI_7413-D-2	17	21436346	21436406	LOC645479	0.069845773	0.293244826	0.140860481
NotI_4304-U-1	9	117956430	117956490	PAPPA	-0.056840045	0.096054703	-0.219763078
NotI_3046-U-1	6	151228801	151228861	MTHFD1L	0.106194349	-0.599692743	0.044745624
NotI_3702-U-1	8	8788095	8788155	MFHAS1	-0.040000638	0.152552819	-0.178874615
NotI_1613-U-2	3	57969181	57969241	FLNB	0.197420479	-0.070408748	0.122699482
NotI_7115-U-1	16	56789276	56789336	CSNK2A2	0.290819051	-0.266251489	0.148536459
NotI_2250-U-1	4	187884671	187884731	NO_GENE	0.415751515	0.394865934	0.127834015
NotI_8936-D-1	20	62186963	62187023	OPRL1	-0.147259904	0.182616229	0.393438162
NotI_9446-U-2	 X 	39849523	39849583	BCOR	-0.033434743	-0.481749932	-0.537682137
NotI_9314-U-1	22	47350681	47350741	NO_GENE	-0.138663628	-0.063854848	-0.312449408
NotI_3171-D-1	7	2529851	2529911	LFNG	-0.007998316	-0.860333608	-0.923228054
NotI_7139-D-2	16	66434158	66434218	THAP11	-0.182093528	-0.54007166	-0.191810405
NotI_7776-D-2	17	77659372	77659432	CCDC57	0.07626209	0.026171732	-0.000909335
NotI_9245-D-2	22	41069560	41069620	NO_GENE	-0.198597352	-0.192978656	-0.131202394
NotI_3537-D-1	7	129808956	129809016	CPA1	0.400264094	-0.061735115	0.387365366
NotI_1027-U-2	2	72998700	72998760	EMX1	0.095218438	-0.13841709	-0.000295265
NotI_8225-D-1	19	7486856	7486916	ZNF358	-0.18938802	-0.054554906	-0.352918923
NotI_8933-D-1	20	62164953	62165013	TCEA2	-0.138027003	-0.529319932	-0.250350847
NotI_277-D-2	1	27591734	27591794	GPR3	-0.106902843	0.230566084	-0.080182643
NotI_3875-U-2	8	86744018	86744078	LOC392242	0.031549324	1.658350202	0.396217084
NotI_1164-U-2	2	128119468	128119528	LIMS2	0.083916889	-0.176237483	-0.818290453
NotI_2725-U-1	6	10596234	10596294	NO_GENE	-0.149936051	0.844970347	-0.072982373
NotI_2156-D-2	4	122837795	122837855	ANXA5	0.184699401	-0.222175986	0.26485097
NotI_8968-U-2	21	34367493	34367553	MRPS6	0.061297118	0.203804975	0.126131151
NotI_5444-U-2	11	120004954	120005014	NO_GENE	0.008711938	0.393062431	-0.403716479
NotI_3920-D-2	8	121893647	121893707	SNTB1	0.226025782	-0.435138482	0.042846988
NotI_4385-D-2	9	131215836	131215896	LOC729805	-0.165923036	-0.567252509	-0.47946604
NotI_3962-U-2	8	142471205	142471265	NO_GENE	0.042458258	-0.371476416	-0.011979603
NotI_236-D-2	1	23366846	23366906	LUZP1	-0.028123028	0.123589537	0.066572732
NotI_1706-D-1	3	129756927	129756987	NO_GENE	-0.212921424	-0.282007396	-0.185463159
NotI_4776-U-2	10	98336542	98336602	TM9SF3	0.131423087	-0.075182827	0.282676655
NotI_231-U-2	1	22753786	22753846	NO_GENE	-0.098978696	-0.049410632	-0.126725251
NotI_5467-U-1	11	129519512	129519572	APLP2	-0.098558879	0.151542867	-0.315494318
NotI_6466-D-2	14	105008001	105008061	MTA1	-0.129063438	-0.119946439	-0.266696711
NotI_3075-U-2	6	160346738	160346798	IGF2R	-0.048758237	-0.0089231	0.056665376
NotI_5722-D-1	12	93066264	93066324	PLXNC1	-0.087482483	-0.048911473	-0.349289656
NotI_6211-D-1	14	41149115	41149175	LRFN5	0.328803242	0.098432037	0.225584163
NotI_8818-U-1	20	44119620	44119680	SLC12A5	-0.179013309	0.031908657	-0.148432359
NotI_1536-U-2	3	37878673	37878733	CTDSPL	-0.084592184	-0.015544283	-0.306839777
NotI_1484-D-2	3	13333129	13333189	NUP210	-0.118020399	0.374674761	-0.048113721
NotI_1537-D-1	3	37878790	37878850	CTDSPL	-0.046173857	-0.244005851	-0.353285257
NotI_5521-U-1	12	8471539	8471599	OR7E148P	0.438063515	-0.097746577	0.370607521
NotI_9021-U-1	21	44955949	44956009	C21orf29	0.001579187	0.7566542	-0.103117639
NotI_1401-D-2	2	236752672	236752732	LOC728087	0.36483109	0.475203436	0.686025383
NotI_1595-D-2	3	52542765	52542825	NT5DC2	0.138914389	0.548717636	0.165589743
NotI_793-D-1	1	247098805	247098865	LOC727776	0.530560941	-2.468398327	-0.048834261
NotI_718-D-1	1	226261340	226261400	WNT3A	0.174179546	-0.274555485	0.058980325
NotI_6831-D-2	16	866234	866294	FLJ12681	0.012147976	0.272530255	0.041955217
NotI_1992-U-2	4	9727338	9727398	WDR1	0.070553213	0.183811252	-0.026364437
NotI_156-D-2	1	9892864	9892924	CTNNBIP1	0.084591033	0.356478388	0.084272412
NotI_6205-U-2	14	37138823	37138883	NO_GENE	-0.024595349	0.297159498	0.007094213
NotI_4945-U-2	10	134060623	134060683	PWWP2	-0.106143653	0.063146586	-0.216961149
NotI_2869-D-2	6	58624797	58624857	NO_GENE	0.129805565	1.124622018	-0.133183141
NotI_6061-U-2	13	94161655	94161715	SOX21	0.088806177	0.856490059	0.031573963
NotI_4955-D-2	10	134306290	134306350	INPP5A	0.075770234	1.109288269	0.581333964
NotI_5077-D-1	11	2969884	2969944	NAP1L4	0.032849964	0.272677956	-0.122126702
NotI_3076-D-2	6	160689701	160689761	LOC728078	0.12170538	0.064496339	-0.045394052
NotI_8140-U-1	19	2672328	2672388	DIRAS1	-0.107831105	-0.660308265	-0.255439793
NotI_5364-U-1	11	75595084	75595144	WNT11	-0.231170474	0.590942603	-0.025491252
NotI_3316-D-2	7	43912744	43912804	URG4	-0.066440776	-0.575120902	-0.369698916
NotI_5418-D-1	11	113435318	113435378	ZBTB16	-0.023431616	-0.294560307	-0.173649304
NotI_5107-D-1	11	11820043	11820103	USP47	-0.145830933	0.238376348	-0.117884894
NotI_3828-D-1	8	59069714	59069774	LOC729205	0.02999065	-0.141643366	-0.102990319
NotI_6208-U-1	14	40796146	40796206	NO_GENE	0.45071313	0.765262973	0.484857498
NotI_9430-D-2	 X 	24941581	24941641	ARX	0.325880424	-0.646492965	0.093044917
NotI_9526-D-1	 X 	117364285	117364345	WDR44	0.062555971	0.209049698	0.129219171
NotI_4967-D-1	10	134740314	134740374	GPR123	0.000489101	0.68241232	-0.09129494
NotI_1294-U-1	2	200484013	200484073	FLJ38973	0.492510659	-0.15582342	0.219827411
NotI_4290-U-1	9	113402173	113402233	LTB4DH	0.049545924	-0.239396586	-0.024301404
NotI_4288-D-1	9	113285576	113285636	KIAA0368	0.014499686	-0.013677931	0.208991566
NotI_6559-D-2	15	39947586	39947646	SPTBN5	-0.117672113	0.500549327	0.002231624
NotI_7723-U-2	17	76512824	76512884	KIAA1303	-0.157438785	0.095539719	-0.013134546
NotI_6186-D-2	14	32473860	32473920	NO_GENE	-0.055587498	-0.155273423	-0.02683196
NotI_583-D-1	1	152564867	152564927	AQP10	-0.058865928	0.049097296	-0.354824716
NotI_5286-D-2	11	66892177	66892237	CLCF1	-0.038358653	0.350097825	0.939386516
NotI_4551-U-2	10	3111250	3111310	PFKP	-0.130935959	0.220769585	-0.110527159
NotI_111-D-2	1	3694586	3694646	LRRC47	-0.249473397	-0.123756352	-0.242304237
NotI_3670-D-1	7	158342162	158342222	WDR60	-0.139997128	-0.172002451	-0.200686156
NotI_1087-D-2	2	98110353	98110413	MGC26733	0.41038609	1.468487729	1.181818621
NotI_432-U-1	1	53697955	53698015	DMRTB1	0.00896003	0.241859396	0.086215924
NotI_4845-U-1	10	112247746	112247806	DUSP5	-0.157168456	-0.638123216	-0.092124942
NotI_7831-U-1	18	11898603	11898663	MPPE1	-0.109771648	-0.630903975	-0.192683645
NotI_6283-U-2	14	70345748	70345808	MAP3K9	-0.086321348	-0.3001385	-0.221647553
NotI_7929-U-1	18	46061837	46061897	MBD1	-0.091457843	0.39405272	-0.340951843
NotI_7681-U-2	17	73204072	73204132	NO_GENE	0.132699407	0.434454268	-0.011248977
NotI_909-U-2	2	30223586	30223646	YPEL5	-0.054519941	0.231907571	-0.177929913
NotI_1804-D-1	3	185085257	185085317	PARL	0.520730986	-1.103409462	0.626818944
NotI_8981-U-2	21	37306814	37306874	DSCR6	-0.231354618	-0.156888789	-0.22240464
NotI_7268-D-1	16	88314888	88314948	C16orf7	-0.09934204	-0.291323715	-0.420545954
NotI_3-D-1	1	829773	829833	LOC728550	-0.122594547	0.027873301	-0.116620456
NotI_4544-D-1	10	967433	967493	LOC728083	-0.159634021	0.044077727	-0.215462793
NotI_5673-U-1	12	58276480	58276540	NO_GENE	-0.264208962	0.787464499	0.883808451
NotI_2410-D-2	5	74016752	74016812	HEXB	-0.100794046	-0.963692143	-0.304661019
NotI_7989-D-1	18	74541041	74541101	NO_GENE	-0.235621152	0.196997335	-0.019579539
NotI_3088-U-2	6	166491884	166491944	T	0.150394833	-0.931589703	1.104139961
NotI_2471-D-1	5	122399970	122400030	PPIC	0.055111349	0.093901995	-0.024956138
NotI_5696-U-1	12	67366847	67366907	NUP107	0.231122419	1.128419403	0.295777399
NotI_3668-U-2	7	158000598	158000658	PTPRN2	-0.159248864	-0.195363888	-0.170849236
NotI_3671-D-2	7	158354893	158354953	WDR60	0.112944879	-0.192387179	0.158109752
NotI_7270-D-1	16	88519932	88519992	TUBB3	-0.048843125	-0.295219422	-0.282630553
NotI_9282-D-1	22	44836109	44836169	NO_GENE	-0.056773906	-0.073294992	-0.269126087
NotI_8365-U-1	19	18639927	18639987	KLHL26	0.209075025	-0.548520726	0.262628763
NotI_919-D-1	2	37047672	37047732	STRN	0.436914094	-1.413725046	0.329831519
NotI_1493-D-2	3	14682416	14682476	C3orf19	0.809706698	1.052018208	0.821537494
NotI_8433-D-1	19	40183321	40183381	GRAMD1A	-0.110366755	-0.196241376	-0.129094681
NotI_797-D-2	2	420881	420941	NO_GENE	0.311345213	1.306320972	0.12430537
NotI_8778-U-1	20	32756067	32756127	TP53INP2	-0.08207999	-0.289859172	-0.182071256
NotI_3642-D-2	7	156495435	156495495	HLXB9	0.162669258	-0.200471046	0.074672105
NotI_3757-U-2	8	28299526	28299586	ZNF395	-0.00905798	0.023829811	-0.038245216
NotI_6716-D-1	15	80742219	80742279	LOC727751	-0.005433939	-0.150619073	-0.125414969
NotI_806-D-2	2	3601207	3601267	RPS7	0.08428522	-0.566494526	0.054254562
NotI_9450-D-2	 X 	40479487	40479547	CRSP2	-0.181548434	-0.09851991	-0.367897182
NotI_9017-U-1	21	44583507	44583567	C21orf2	-0.191770636	0.746591601	0.027535464
NotI_5794-D-2	12	113596654	113596714	TBX3	-0.255086624	-0.160710564	-0.355420146
NotI_6726-U-2	15	81527085	81527145	BTBD1	0.029163947	-0.525065102	-0.246499813
NotI_5113-U-1	11	13255738	13255798	ARNTL	0.005642314	0.594279991	-0.116865239
NotI_1993-D-2	4	10067905	10067965	KIAA1729	0.110172529	0.135680806	-0.008299249
NotI_9426-U-1	 X 	24932823	24932883	ARX	-0.338732826	-0.56743355	-0.223733429
NotI_1955-D-2	4	3737499	3737559	ADRA2C	-0.004109705	-0.187113088	-0.265265698
NotI_7866-U-1	18	19523652	19523712	LAMA3	-0.095051701	0.067751645	-0.216978846
NotI_1293-D-1	2	200423998	200424058	LOC348751	-0.160796957	-0.02867222	-0.357910941
NotI_7721-U-1	17	76388119	76388179	KIAA1303	-0.185818919	0.099398008	-0.389192906
NotI_3149-D-1	7	1461041	1461101	MICAL-L2	-0.030028314	0.090310959	-0.043365957
NotI_7550-D-2	17	44025078	44025138	HOXB5	-0.430365998	0.006261517	-0.310179177
NotI_9475-U-1	 X 	53367328	53367388	NO_GENE	0.047595144	0.414997576	0.016580622
NotI_88-U-2	1	2433662	2433722	PANK4	-0.187417877	0.340195119	-0.331770864
NotI_3607-U-1	7	150847604	150847664	RHEB	0.387052447	-0.499456879	0.438817082
NotI_663-D-2	1	204924912	204924972	MAPKAPK2	0.288762238	-0.147982544	0.019969903
NotI_4501-U-2	9	138900285	138900345	TRAF2	0.272112458	-0.764732411	0.148890091
NotI_184-D-2	1	15151045	15151105	KIAA1026	-0.008221019	0.400939757	0.051914391
NotI_8387-U-1	19	19605920	19605980	GMIP	-0.114028974	0.140116225	-0.027777849
NotI_5151-U-1	11	33017720	33017780	TCP11L1	0.139307507	1.546687244	0.121880657
NotI_9287-U-2	22	44875199	44875259	FLJ27365	-0.21611309	-0.202870421	-0.397747708
NotI_5810-D-2	12	118911560	118911620	CCDC64	0.095096694	0.053010293	0.0972772
NotI_5560-U-2	12	27377131	27377191	ARNTL2	-0.051487017	-0.835190373	-0.258666067
NotI_3917-U-2	8	118602159	118602219	THRAP6	0.584266089	-0.41033478	-0.141428907
NotI_106-D-2	1	3439253	3439313	MEGF6	-0.116660908	0.472439798	-0.270177124
NotI_3838-U-2	8	61951560	61951620	NO_GENE	-0.199682434	0.534142014	-0.06188638
NotI_8191-U-1	19	4532738	4532798	NO_GENE	0.057470603	-0.211755641	-0.069039526
NotI_2572-U-1	5	156210031	156210091	PPP1R2P3	0.035324455	-0.549081929	-0.741446232
NotI_7657-D-1	17	71272429	71272489	GALK1	-0.045051011	0.044466955	-0.075164322
NotI_4184-D-1	9	81377204	81377264	TLE4	-0.313014707	-0.154859424	-0.335586211
NotI_3112-D-2	6	169866468	169866528	PHF10	0.131703094	-0.176422168	0.096474821
NotI_8698-U-2	20	3818368	3818428	PANK2	-0.121187656	0.065440421	-0.221818599
NotI_6303-D-1	14	76297953	76298013	VASH1	0.118491501	-0.657796742	-0.028447195
NotI_9521-U-1	 X 	109688550	109688610	NO_GENE	0.120103785	0.782905154	-0.026644032
NotI_524-D-1	1	100570664	100570724	LOC646970	0.122531088	0.113549369	-0.089307706
NotI_2553-U-1	5	149527338	149527398	CDX1	-0.102708987	1.63741647	-0.151302852
NotI_9291-D-2	22	44925141	44925201	PPARA	0.031809697	0.019404176	0.030087706
NotI_4219-U-2	9	94375924	94375984	CENPP	0.32064716	0.848918246	0.433848803
NotI_4958-U-1	10	134448688	134448748	INPP5A	0.034046144	-1.58338313	-0.010886392
NotI_7150-U-2	16	67778766	67778826	SNTB2	0.011605149	-0.268196494	-0.115903728
NotI_130-D-2	1	6595883	6595943	PHF13	-0.000919134	-0.022185498	-0.066085021
NotI_4146-D-2	9	68199734	68199794	PGM5P1	0.066383422	1.786886013	0.258405148
NotI_8863-D-1	20	56594055	56594115	NO_GENE	-0.158196494	0.496150539	-0.09494585
NotI_2590-D-1	5	169694457	169694517	LOC257358	0.154999885	0.427578373	-0.237276326
NotI_570-U-2	1	149486818	149486878	PIP5K1A	0.986481235	1.246727269	0.981685266
NotI_5429-U-2	11	117361920	117361980	IL10RA	-0.134807065	-0.223157402	-0.269844554
NotI_4883-U-2	10	121193145	121193205	GRK5	0.096680893	-0.036871174	-0.059583446
NotI_176-D-1	1	11462923	11462983	PTCHD2	0.160254019	0.329556705	0.250281727
NotI_1220-U-2	2	161872963	161873023	PSMD14	0.256068197	0.455809102	0.36728893
NotI_9617-U-1	 X 	153340293	153340353	PLXNA3	-0.049495197	0.19016037	0.026409259
NotI_8114-U-2	19	1768154	1768214	REXO1	0.034768151	-0.021085982	-0.051804019
NotI_3791-D-2	8	41285962	41286022	LOC727725	-0.222592043	-0.41706035	-0.15867685
NotI_8146-U-1	19	3013269	3013329	AES	-0.113890509	-0.020083392	0.286515302
NotI_5848-U-2	12	122263503	122263563	MPHOSPH9	0.714072346	1.042839637	0.718076477
NotI_3031-D-1	6	149109944	149110004	LOC645934	-0.125133864	-0.365769063	-0.27851231
NotI_9653-D-1	 Y 	19894718	19894778	NO_GENE	0.133645226	0.596815965	0.186360818
NotI_4646-D-2	10	42051385	42051445	NO_GENE	-0.042607196	0.932245893	-0.298702259
NotI_9558-D-2	 X 	135118963	135119023	FHL1	0.003204556	0.118301327	0.205836842
NotI_6145-D-1	13	113561707	113561767	GAS6	0.111130682	-0.084488721	0.100095728
NotI_7286-U-2	17	1067268	1067328	NO_GENE	-0.252496342	-0.065463768	0.439144875
NotI_8699-D-1	20	3944047	3944107	RNF24	0.092002307	-0.674502886	-0.272394995
NotI_2924-U-1	6	100168145	100168205	PRDM13	-0.538070873	-0.435645229	-0.093404084
NotI_8292-D-1	19	13905051	13905111	CC2D1A	-0.195753722	-0.295486632	-0.248999497
NotI_9270-U-2	22	43690782	43690842	PHF21B	0.020279202	-0.09724432	-0.746969604
NotI_3456-U-2	7	99536279	99536339	MCM7	-0.001700855	-0.015900136	0.273429516
NotI_9400-D-1	 X 	16874745	16874805	REPS2	0.025900342	-0.121735639	-0.042204234
NotI_2048-D-1	4	42353970	42354030	ATP8A1	-0.087912268	-0.387238994	-0.107834933
NotI_9175-U-2	22	32646403	32646463	LARGE	-0.072565706	0.044788349	-0.428508085
NotI_27-U-1	1	1151890	1151950	SDF4	-0.161441194	-0.247458519	-0.121766138
NotI_7743-U-1	17	76987945	76988005	BAHCC1	-0.183728067	-0.087074396	-0.191664556
NotI_317-D-2	1	34403065	34403125	CSMD2	-0.023016664	-0.021593248	-0.104876853
NotI_58-D-1	1	1628444	1628504	CDC2L1	0.045751891	0.037670734	0.356101226
NotI_7716-D-2	17	75723413	75723473	DDX48	0.452408169	0.827646034	0.519211786
NotI_6534-D-2	15	32834490	32834550	CX36	0.020269325	0.141325718	-0.485786268
NotI_5498-U-1	12	2774768	2774828	LOC728147	-0.040659779	-0.164357707	-0.320046725
NotI_7662-U-1	17	71406627	71406687	TRIM65	0.083338425	0.022096078	-0.008953089
NotI_4779-U-1	10	99390432	99390492	PI4KII	0.107323871	-0.464408757	0.20053878
NotI_3373-D-2	7	64657080	64657140	LOC653491	-0.068334181	-0.143532721	-0.021670252
NotI_4882-U-2	10	121171748	121171808	GRK5	0.120411378	-0.019811261	0.125733361
NotI_7943-U-1	18	51408049	51408109	TCF4	0.126135027	0.458693096	1.313197226
NotI_805-D-2	2	2749241	2749301	NO_GENE	-0.242078102	1.140395755	0.382889316
NotI_6047-U-2	13	77170206	77170266	FLJ30046	0.040569549	0.162370484	0.113792958
NotI_7385-U-1	17	16886799	16886859	M-RIP	0.151979014	0.016983152	-0.059531946
NotI_8874-D-2	20	59260673	59260733	CDH4	-0.059779997	-0.678033437	-0.363518726
NotI_6628-D-2	15	63502224	63502284	NOPE	0.354029394	-0.559642644	0.197360835
NotI_5599-U-1	12	46450918	46450978	FLJ20489	-0.254344455	0.161383252	-0.052543701
NotI_3865-U-1	8	80966326	80966386	NO_GENE	0.101164944	-0.399274293	0.090963297
NotI_4363-D-1	9	129627889	129627949	ENG	0.265620947	-1.231645916	-0.006664562
NotI_9637-D-1	 Y 	1470770	1470830	SLC25A6	-0.108467179	-0.441433638	-0.315792098
NotI_1466-D-1	3	10027552	10027612	LOC401052	-0.067142455	0.290235663	-0.027336784
NotI_1279-U-1	2	191222480	191222540	LOC729207	0.01952254	0.268459475	-0.066273338
NotI_5787-D-2	12	112688377	112688437	NO_GENE	0.400077007	-0.948482808	-0.186969497
NotI_8025-U-1	19	368838	368898	KIAA1957	-0.129891877	0.174358368	-0.159672661
NotI_5314-D-1	11	68654695	68654755	NO_GENE	-0.109954545	-0.223044565	0.006741409
NotI_3919-D-1	8	121205194	121205254	COL14A1	0.07560097	-0.544626393	-0.414851404
NotI_3411-D-1	7	75447093	75447153	POR	0.044192047	0.188936891	0.112989098
NotI_7871-D-2	18	20231421	20231481	OSBPL1A	-0.049233712	-0.330539366	-0.093745033
NotI_817-D-2	2	9153348	9153408	NO_GENE	-0.138640105	-0.187627853	-0.560708828
NotI_5423-U-1	11	116555098	116555158	SIDT2	0.214173107	0.771176647	1.004117499
NotI_6677-U-2	15	73427610	73427670	NEIL1	-0.061872121	-0.066619884	-0.240346333
NotI_5034-U-1	11	684959	685019	DEAF1	-0.065594577	-0.108148811	-0.115073804
NotI_6402-U-1	14	102466771	102466831	AMN	-0.164632814	-0.14184609	-0.187205157
NotI_8093-U-2	19	1418858	1418918	APC2	0.03324138	0.562553924	0.080871382
NotI_2211-U-1	4	169555465	169555525	FLJ31033	0.028883735	0.724919664	0.400125919
NotI_8147-U-1	19	3045021	3045081	GNA11	0.494330052	-0.184234725	0.080675163
NotI_2722-U-1	6	9451295	9451355	NO_GENE	0.133943761	2.434573375	1.210955632
NotI_915-D-1	2	32356661	32356721	YIPF4	0.106676203	1.379833819	-0.125949573
NotI_4843-U-1	10	111757956	111758016	ADD3	-0.065305368	-0.265359927	0.302631846
NotI_3955-D-2	8	141714409	141714469	EIF2C2	0.005402815	-0.13572123	-0.244468831
NotI_3534-D-2	7	129261026	129261086	UBE2H	0.32579938	0.282526123	0.867761459
NotI_8454-U-1	19	43446938	43446998	SPINT2	-0.23268694	-0.39986355	-0.370777947
NotI_6244-D-2	14	58174594	58174654	DACT1	-0.012814469	-0.300924447	-0.018460884
NotI_4604-D-2	10	22650698	22650758	COMMD3	-0.136168768	-0.523799263	-0.133143919
NotI_1152-D-2	2	121034258	121034318	NO_GENE	0.081580163	-0.826632237	-0.159047504
NotI_4824-U-2	10	104395834	104395894	TRIM8	0.80082334	-1.701456367	0.049624194
NotI_4290-D-2	9	113402173	113402233	LTB4DH	-0.027444952	-0.024306338	-0.344796183
NotI_6844-U-1	16	1143632	1143692	CACNA1H	0.107087285	-0.371747754	-0.0514529
NotI_1075-U-2	2	96295641	96295701	TMEM127	-0.253254951	0.274395386	-0.202095284
NotI_5958-D-2	13	28900585	28900645	KIAA0774	0.129197804	1.05501939	-0.134952504
NotI_7730-D-1	17	76686679	76686739	BAIAP2	0.026728312	0.024373269	0.255571543
NotI_5475-D-2	11	133184962	133185022	LOC646522	0.076244223	0.389224667	0.851622885
NotI_8023-D-1	19	241916	241976	PPAP2C	-0.107684366	0.33788672	-0.180162247
NotI_8442-U-2	19	40900663	40900723	ZBTB32	0.053738423	-0.296395707	-0.089425419
NotI_6884-U-2	16	2462557	2462617	NTN2L	-0.22149191	0.531566926	-0.299874381
NotI_8136-D-2	19	2428774	2428834	GADD45B	-0.178145326	0.007491058	-0.196973605
NotI_5088-U-1	11	6564351	6564411	NO_GENE	0.126592998	0.276483843	0.60484659
NotI_8955-D-1	21	29367665	29367725	CCT8	0.515981512	-0.755170551	0.473222746
NotI_505-U-2	1	92123799	92123859	TGFBR3	-0.007619326	0.510202878	0.114513701
NotI_1933-U-2	4	2897655	2897715	ADD1	-0.175537332	-0.155857151	-0.170182211
NotI_7772-U-2	17	77602932	77602992	RFNG	-0.187071043	0.275170515	-0.214823065
NotI_6530-D-2	15	31390251	31390311	RYR3	-0.222302387	-0.177841811	-0.292086315
NotI_594-D-1	1	155282078	155282138	ARHGEF11	-0.096538205	-0.414937781	-0.203986426
NotI_220-D-1	1	20684327	20684387	CAMK2N1	-0.250642462	0.158776296	-0.137622348
NotI_2756-D-1	6	19947424	19947484	ID4	0.156316241	-0.383623375	0.074561511
NotI_7940-D-2	18	46977042	46977102	RKHD2	-0.049187483	0.033741242	-0.16060609
NotI_5868-D-2	12	126216555	126216615	NO_GENE	-0.000670873	0.280970774	0.023436148
NotI_2809-D-1	6	34468271	34468331	NUDT3	0.073008039	-0.293527092	0.024026467
NotI_3074-U-2	6	159226288	159226348	NO_GENE	0.203955045	0.389039611	0.573716521
NotI_3859-D-2	8	77752876	77752936	NO_GENE	0.013161599	0.223305927	0.042649806
NotI_8783-D-1	20	33667206	33667266	SPAG4	-0.044052816	-0.252230906	-0.178106064
NotI_7090-D-1	16	51723330	51723390	NO_GENE	0.220996309	1.043354469	0.162386355
NotI_5754-D-2	12	105692625	105692685	RIC8B	0.009246493	-1.081735069	-0.325849401
NotI_9029-D-1	21	45213608	45213668	C21orf70	-0.127747525	0.180871028	-0.439241309
NotI_8814-U-1	20	44033323	44033383	ZNF335	0.251696684	-1.321833515	-0.004837485
NotI_9360-D-1	 X 	378627	378687	NO_GENE	0.051820501	0.278607022	-0.03165898
NotI_8989-U-1	21	39906972	39907032	C21orf88	0.097088167	-0.321282928	-0.005924104
NotI_4048-D-1	9	960711	960771	DMRT1	-0.086310367	0.516702863	-0.118952424
NotI_8103-D-2	19	1556470	1556530	UQCR	-0.054807011	-0.094381648	-0.31611693
NotI_8892-U-1	20	60758582	60758642	SLCO4A1	-0.123745072	-0.085562802	0.012785389
NotI_7500-U-2	17	37494039	37494099	NO_GENE	-0.076672104	0.170423279	-0.115927264
NotI_1423-U-2	2	239711470	239711530	HDAC4	0.065091248	2.556496567	-0.275712563
NotI_2282-U-1	5	1164969	1165029	SLC12A7	-0.10306568	-0.365357352	-0.03959459
NotI_8716-D-2	20	18066582	18066642	CSRP2BP	-0.138149702	0.093090586	-0.12907324
NotI_3040-U-1	6	150353748	150353808	NO_GENE	-0.16627096	0.062749538	-0.048505109
NotI_2302-U-2	5	2801578	2801638	IRX2	-0.029884657	0.043322473	-0.234466264
NotI_1242-U-2	2	172087077	172087137	CYBRD1	0.437373826	-0.309431971	0.818730615
NotI_896-D-2	2	27425351	27425411	GTF3C2	0.609102132	1.094332523	0.7034995
NotI_1887-D-2	4	1231962	1232022	CTBP1	-0.187264952	0.40243055	-0.239079852
NotI_1365-D-2	2	229844290	229844350	FLJ20701	0.207176152	-0.255135222	0.224589228
NotI_9123-U-1	22	20235267	20235327	LOC150221	0.131883856	0.150224047	0.049364297
NotI_6187-D-2	14	32477778	32477838	NPAS3	0.230982213	-0.3109975	0.221957655
NotI_5163-U-2	11	36488138	36488198	TRAF6	0.248530742	-1.907406064	-0.176888844
NotI_7372-D-2	17	12861893	12861953	ELAC2	0.227215859	-0.354285706	-0.033612235
NotI_9140-D-2	22	22653793	22653853	DDT	0.752566515	1.004211865	0.700804056
NotI_2292-U-1	5	1608837	1608897	NO_GENE	-0.04546472	-0.194106864	0.038729077
NotI_6052-U-1	13	78877957	78878017	RBM26	0.121389313	0.117054916	0.080860821
NotI_249-D-2	1	25129314	25129374	RUNX3	0.135791579	-0.77198081	-0.041221398
NotI_7151-D-1	16	67778965	67779025	SNTB2	-0.206712429	0.369433103	0.036119137
NotI_5313-U-2	11	68589690	68589750	TPCN2	-0.079451335	0.360766549	-0.048344463
NotI_7045-D-1	16	31290632	31290692	ITGAX	-0.093118759	0.036049007	-0.181176158
NotI_7361-D-2	17	8865767	8865827	LOC728685	-0.123066241	-0.025814294	-0.232300114
NotI_323-U-1	1	35815052	35815112	TFAP2E	0.027569757	0.10308487	-0.149603687
NotI_2293-D-2	5	1686721	1686781	LOC728613	0.11063054	0.026426856	-0.107345695
NotI_6345-D-1	14	93899490	93899550	SERPINA2	0.158510088	-0.066894054	-0.105637228
NotI_2447-D-1	5	95323235	95323295	ELL2	0.103548706	-0.126027892	0.149785183
NotI_328-U-2	1	36623839	36623899	STK40	0.1872163	-0.753799814	-0.03419608
NotI_2458-D-2	5	113726404	113726464	KCNN2	0.195930357	0.825274814	0.424551378
NotI_2602-U-2	5	172043212	172043272	LOC391849	-0.261053585	0.175161675	-0.347481088
NotI_6814-U-2	16	618064	618124	RAB40C	-0.007548262	0.521423684	0.087979072
NotI_7192-U-2	16	83271497	83271557	NO_GENE	0.12395817	0.388298676	0.656498655
NotI_7291-D-2	17	1341612	1341672	MYO1C	-0.075986724	-0.29148537	-0.214683103
NotI_176-D-2	1	11462923	11462983	PTCHD2	0.197232134	0.347142816	0.257295212
NotI_380-D-1	1	44655950	44656010	C1orf164	-0.160244325	-0.075000906	-0.200867755
NotI_4415-U-1	9	133605145	133605205	RAPGEF1	-0.14619345	-0.186372429	-0.316540517
NotI_5386-U-2	11	85820280	85820340	NO_GENE	0.060581508	-1.56187953	-0.388817981
NotI_6847-D-2	16	1202568	1202628	CACNA1H	-0.11769711	0.182772746	-0.201507959
NotI_1958-U-1	4	4196427	4196487	LOC643384	-0.055886859	0.092774322	-0.189369017
NotI_2150-U-2	4	119493525	119493585	PRSS12	-0.116471164	0.100460605	-0.17496002
NotI_1385-D-2	2	232969297	232969357	NO_GENE	0.465738715	0.756241836	0.434399012
NotI_8842-D-1	20	49817122	49817182	ATP9A	0.195979229	0.829143111	-0.017254233
NotI_9133-D-2	22	22423307	22423367	ZNF70	-0.031153832	0.807086869	0.057420029
NotI_5920-U-2	13	20176218	20176278	LOC729680	-0.008276723	-0.337107449	-0.05216371
NotI_5651-U-2	12	53071181	53071241	NO_GENE	0.848775688	0.316881612	0.558156229
NotI_9387-U-2	 X 	10548024	10548084	MID1	0.193672977	-0.489576825	0.28739103
NotI_7338-U-2	17	7078509	7078569	DVL2	0.105925071	0.631229697	-0.072029494
NotI_4248-U-1	9	98421855	98421915	CDC14B	-0.106392424	0.050660681	-0.085842804
NotI_971-U-1	2	54805495	54805555	NO_GENE	-0.1324097	0.040313604	-0.157570729
NotI_1914-U-2	4	1843538	1843598	NO_GENE	0.003219663	-0.758537219	-0.236481018
NotI_2427-D-2	5	79901385	79901445	DP58	-0.20076363	-0.245207351	-0.224785727
NotI_5527-D-1	12	11693766	11693826	ETV6	0.641162314	-0.648826098	0.348593794
NotI_4142-D-2	9	67368919	67368979	NO_GENE	-0.24124598	-0.031778903	-0.17878792
NotI_922-D-1	2	38155646	38155706	CYP1B1	-0.02570345	0.371769559	-0.395120992
NotI_1904-D-1	4	1683240	1683300	SLBP	-0.116230598	0.610963425	-0.064192319
NotI_2233-D-2	4	184557083	184557143	LOC728282	0.042079811	-0.377000551	0.341138905
NotI_2926-D-2	6	100204955	100205015	NO_GENE	0.103706729	0.872081725	-0.016603137
NotI_531-U-1	1	109741847	109741907	SORT1	-0.025048411	0.05753865	-0.334958619
NotI_1164-U-1	2	128119468	128119528	LIMS2	0.071541295	-0.34706666	-0.828556968
NotI_342-D-1	1	39319306	39319366	MACF1	-0.231463238	-0.108030694	-0.246815964
NotI_8118-D-2	19	1827094	1827154	FAM108A1	0.789706165	-1.165568092	0.703505305
NotI_8364-U-2	19	18583594	18583654	C19orf4	0.1358384	-0.750629434	0.016567759
NotI_1216-D-1	2	159851326	159851386	WDSUB1	0.011143901	-1.034730092	-0.442989761
NotI_5154-D-1	11	33236667	33236727	NO_GENE	0.11717366	0.246977704	0.138686455
NotI_6027-U-2	13	57103140	57103200	PCDH17	0.147329416	0.214020734	-0.157474786
NotI_6377-D-1	14	101040806	101040866	NO_GENE	-0.123107455	0.01860511	-0.255600301
NotI_3164-U-2	7	1917277	1917337	MAD1L1	-0.117960421	0.044006492	-0.134503049
NotI_3158-U-1	7	1739753	1739813	NO_GENE	0.004940827	0.158885698	-0.074152512
NotI_8055-D-1	19	872804	872864	KISS1R	0.138334871	-0.123280952	0.077340683
NotI_1795-D-2	3	180523555	180523615	LOC647244	-0.077040772	-0.172563388	-0.167847583
NotI_4277-U-2	9	107496670	107496730	LOC728948	0.042250595	-0.265844591	0.178078352
NotI_5010-U-1	11	369516	369576	B4GALNT4	0.088308198	0.201842408	-0.077262102
NotI_4185-U-1	9	81377447	81377507	TLE4	-0.116512961	-0.474394558	-0.257085558
NotI_9039-U-2	21	45654133	45654193	COL18A1	0.249380709	0.087631231	0.049855376
NotI_2695-U-2	6	2710221	2710281	WRNIP1	0.685763232	-0.575105916	0.391214821
NotI_8853-U-1	20	55398037	55398097	RBM38	0.062398919	-0.042182579	-0.21358007
NotI_6962-U-1	16	14072463	14072523	MKL2	-0.017004958	0.481288245	0.052933343
NotI_8939-U-1	21	10190581	10190641	NO_GENE	-0.169417681	-0.029180029	-0.186185359
NotI_6243-U-1	14	57963623	57963683	TIMM9	0.882645421	-1.004455546	0.718250201
NotI_6233-D-1	14	54993071	54993131	NO_GENE	0.155040075	0.891392111	0.038713394
NotI_4876-D-1	10	120503972	120504032	C10orf46	0.331414891	0.418598046	0.457172839
NotI_2450-U-1	5	103849841	103849901	NO_GENE	0.479169872	0.95626852	0.530637496
NotI_6198-D-2	14	35348095	35348155	GARNL1	0.336927039	-0.980390759	0.282595157
NotI_3881-U-2	8	86898326	86898386	REXO1L6P	0.04197576	1.792371359	0.366285887
NotI_6770-U-1	15	89338418	89338478	PRC1	-0.068940702	-0.104342711	-0.181024252
NotI_5103-D-2	11	10428788	10428848	AMPD3	-0.218440733	0.106861657	-0.169188176
NotI_7159-U-1	16	71649166	71649226	NO_GENE	-0.024042561	0.21862991	-0.049120024
NotI_5228-D-2	11	63589705	63589765	LRP16	0.78961862	1.196516445	0.73624306
NotI_7052-D-1	16	32261194	32261254	NO_GENE	-0.002390559	0.792973832	-0.240942807
NotI_1341-U-1	2	219576075	219576135	CCDC108	-0.112787171	-0.370430424	-0.317357939
NotI_3719-U-2	8	12657173	12657233	LONRF1	0.020694829	0.080300069	-0.135071764
NotI_1779-D-1	3	169295790	169295850	GOLPH4	0.166814835	0.302280958	0.320545596
NotI_4802-D-2	10	102811117	102811177	KAZALD1	-0.211024416	3.197917963	-0.083544024
NotI_5032-D-1	11	629782	629842	DRD4	-0.163305772	0.111821678	-0.114162941
NotI_1331-D-1	2	218790502	218790562	ARPC2	0.328794673	-2.215077674	-0.161721723
NotI_5846-D-2	12	122201487	122201547	LOC728604	-0.098201958	-0.074476234	-0.288639702
NotI_2309-U-1	5	5305107	5305167	ADAMTS16	0.667593825	0.774383362	0.596967048
NotI_4587-U-1	10	15250663	15250723	NMT2	0.098795392	0.192255156	-0.004287364
NotI_3741-D-1	8	22617192	22617252	NO_GENE	0.108860934	-0.2318441	-0.09852847
NotI_35-D-1	1	1274518	1274578	DVL1	-0.086045159	-0.102929357	-0.206598992
NotI_1473-U-2	3	12813072	12813132	LOC344866	0.305928361	-0.806324257	-0.207204918
NotI_5912-U-2	13	19335508	19335568	ZMYM5	0.021542676	0.206733022	0.240300184
NotI_1692-D-2	3	127161270	127161330	NO_GENE	-0.022267991	0.327277956	-0.008167052
NotI_8229-U-1	19	7588982	7589042	KIAA1543	0.103022541	-0.080666274	-0.01739952
NotI_3230-D-2	7	12217454	12217514	TMEM106B	0.014470597	0.110727247	-0.063292614
NotI_1320-D-1	2	208254327	208254387	LOC729406	-0.023204493	-0.597165335	-0.17973083
NotI_8325-D-2	19	16544185	16544245	SLC35E1	-0.158912622	-0.343258451	-0.36769115
NotI_6086-D-2	13	99431546	99431606	ZIC2	0.121899266	-0.558176427	-0.068785736
NotI_4089-U-1	9	29203254	29203314	NO_GENE	0.142613244	0.854405521	0.919635325
NotI_9016-U-2	21	44583403	44583463	C21orf2	0.010560982	-0.128133999	-0.142781753
NotI_5739-D-2	12	100748756	100748816	GNPTAB	-0.072212702	-0.158926543	-0.102012928
NotI_2584-D-1	5	162819458	162819518	NUDCD2	-0.085353986	2.818452365	-0.68855424
NotI_7033-D-2	16	30576750	30576810	PRR14	0.156138776	-0.054606493	0.141001002
NotI_5905-D-2	12	131596826	131596886	KIAA1545	-0.038202568	0.974171169	-0.143634221
NotI_4834-U-1	10	106004547	106004607	GSTO1	0.731669015	-0.844185951	0.587539485
NotI_3948-D-2	8	140700278	140700338	KCNK9	0.052423549	0.371298573	1.255530578
NotI_946-D-2	2	45010291	45010351	NO_GENE	0.002805732	-0.232041308	0.053522962
NotI_356-U-2	1	41023300	41023360	KCNQ4	-0.302849028	-0.148966075	-0.267604626
NotI_3597-U-1	7	150443202	150443262	CENTG3	0.127936038	-0.544651678	0.016666873
NotI_1092-U-1	2	98805654	98805714	MGC42367	-0.014439165	-1.030059704	-0.43565437
NotI_5824-D-1	12	120416732	120416792	FBXL10	0.084570406	0.345381072	0.069403597
NotI_5941-U-1	13	26029887	26029947	LOC651386	-0.14288527	-0.228837071	-0.125430999
NotI_7576-U-2	17	46693113	46693173	UTP18	-0.262942899	0.109136376	-0.14753739
NotI_4588-U-1	10	15386543	15386603	C10orf38	-0.12323859	0.072572161	0.066620478
NotI_6639-D-2	15	64921880	64921940	NO_GENE	-0.084180436	-0.078991921	-0.012625917
NotI_1343-U-1	2	219733691	219733751	NHEJ1	-0.124657691	0.004679365	-0.171988097
NotI_7513-U-1	17	39778237	39778297	GRN	0.117895554	0.822851087	-0.226253065
NotI_6790-U-1	15	97463245	97463305	DMN	-0.049759197	0.188464999	-0.180798023
NotI_6054-D-1	13	79813425	79813485	SPRY2	-0.219173957	1.706245941	-0.186315275
NotI_7680-U-2	17	72959268	72959328	N37278	-0.145165124	0.830931455	-0.000254324
NotI_1684-U-2	3	125235749	125235809	NO_GENE	-0.127472844	-0.058542108	-0.172872432
NotI_4903-D-1	10	126140359	126140419	LHPP	-0.205520934	-0.117015491	-0.295037542
NotI_6608-D-1	15	58083482	58083542	FOXB1	0.10944563	0.715776006	0.001544703
NotI_1422-D-1	2	239679427	239679487	HDAC4	-0.338321309	0.387836176	-0.210455663
NotI_8508-U-1	19	47521599	47521659	TMEM145	-0.110319617	-0.105519011	-0.246068205
NotI_5381-D-2	11	82582495	82582555	LOC729814	0.20043132	1.901178207	0.064760226
NotI_4644-D-1	10	35970281	35970341	FZD8	-0.102360682	-0.070330778	-0.08212359
NotI_2038-D-2	4	40129477	40129537	FLJ20273	-0.106973214	-0.064778346	-0.097637303
NotI_7274-D-1	17	96002	96062	RPH3AL	-0.154965528	-0.692756804	0.301015243
NotI_1958-U-2	4	4196427	4196487	LOC643384	0.000148741	-0.01178396	-0.027663811
NotI_6919-U-1	16	4106180	4106240	ADCY9	-0.077596849	0.13389807	-0.028451428
NotI_2116-D-1	4	93676074	93676134	GRID2	0.226886756	0.485115872	0.411156516
NotI_957-U-1	2	47256631	47256691	CALM2	-0.109427426	-0.294764224	-0.23806176
NotI_9516-U-2	 X 	107865833	107865893	IRS4	-0.073785507	-0.107260001	-0.223793098
NotI_993-U-2	2	64610661	64610721	AFTPH	0.465454385	0.890392776	0.514028383
NotI_3037-D-2	6	150226943	150227003	LRP11	0.130037537	0.337737981	0.080595858
NotI_7523-D-2	17	40681506	40681566	FMNL1	0.04399312	0.49791066	0.118941301
NotI_705-U-2	1	224376791	224376851	NO_GENE	0.589584251	-1.167276629	0.079955763
NotI_2645-D-2	5	177949270	177949330	COL23A1	-0.066988124	0.062619619	-0.263164398
NotI_512-U-2	1	94085503	94085563	NO_GENE	-0.123043529	0.630583848	-0.130386094
NotI_8911-U-2	20	61502105	61502165	NO_GENE	-0.162288418	0.24455829	-0.165111093
NotI_7558-D-1	17	44340810	44340870	UBE2Z	-0.236762337	0.003101375	-0.192950972
NotI_3851-U-2	8	68418510	68418570	ARFGEF1	-0.047577658	1.158959909	-0.074449627
NotI_2469-D-2	5	121675663	121675723	SNCAIP	0.035787882	0.189823134	0.021451146
NotI_7754-U-1	17	77311733	77311793	NO_GENE	-0.065039945	1.215399385	0.032305428
NotI_3824-U-2	8	57286980	57287040	PLAG1	0.36212557	0.447834764	-0.174426017
NotI_2535-D-1	5	140978986	140979046	DIAPH1	0.224182742	-0.604588162	0.19796643
NotI_1065-D-1	2	88708153	88708213	EIF2AK3	0.482239387	-0.73171194	0.130815659
NotI_8097-U-2	19	1475090	1475150	LOC126520	0.196192778	-0.381031336	-0.053249972
NotI_7777-D-1	17	77763734	77763794	CCDC57	-0.012296967	-0.185841216	-0.123121354
NotI_4411-U-2	9	133395640	133395700	UCK1	-0.235773216	0.153223831	-0.036323306
NotI_7240-U-1	16	87164092	87164152	FLJ45530	0.269711923	-1.781781764	0.929003986
NotI_3224-U-1	7	7573274	7573334	FLJ20323	-0.504651486	-0.347142727	-0.033129071
NotI_1091-U-2	2	98805377	98805437	MGC42367	-0.138888882	-0.159574487	-0.384425043
NotI_7808-D-1	18	4445397	4445457	LOC388458	0.084942361	-0.378649936	-0.178561689
NotI_2030-U-2	4	38620361	38620421	LOC92689	0.437824888	-0.373050964	-1.481642808
NotI_8972-D-2	21	36354525	36354585	SETD4	0.135753526	0.707619088	0.349760793
NotI_2118-U-2	4	96333897	96333957	UNC5C	0.087073338	0.256444068	0.079988053
NotI_3999-U-1	8	144862206	144862266	NO_GENE	0.049225287	-0.53587569	-0.728207468
NotI_6989-U-1	16	23067997	23068057	USP31	0.038369093	-0.386741991	-0.164051291
NotI_5506-D-1	12	5924350	5924410	TMEM16B	0.430676375	-2.297406395	-1.9422725
NotI_8997-D-2	21	42962491	42962551	PDE9A	-0.142539363	0.226021813	0.096856827
NotI_3292-D-2	7	32501617	32501677	KIAA0241	-0.198976208	0.014889026	-0.288923553
NotI_7647-U-2	17	70179162	70179222	RAB37	0.067647269	0.217897163	-0.024789338
NotI_3625-D-1	7	154337324	154337384	NO_GENE	-0.104378824	0.074851567	0.154489133
NotI_8512-U-2	19	48077249	48077309	PSG1	-0.090428544	-0.109094431	-0.133543111
NotI_99-U-2	1	2980026	2980086	PRDM16	-0.026268992	-0.243528721	-0.072104193
NotI_4133-U-1	9	45247527	45247587	LOC643395	0.331160971	0.95134765	1.191046817
NotI_7608-U-2	17	59404011	59404071	SCN4A	-0.040940142	-0.121713382	-0.016738588
NotI_1727-U-1	3	134863490	134863550	TOPBP1	-0.532229973	2.266063284	0.021351934
NotI_3471-D-2	7	100595672	100595732	VGF	-0.112571633	-0.10844574	-0.336250826
NotI_5383-D-2	11	85323452	85323512	NO_GENE	-0.135568774	-0.166048235	-0.11617932
NotI_8636-D-1	19	61518121	61518181	LOC649186	0.188819251	1.66990555	0.824687708
NotI_3589-U-1	7	149725938	149725998	MGC33584	-0.151819647	0.319505625	-0.19718453
NotI_8511-U-1	19	47894121	47894181	NO_GENE	0.175036191	0.456138865	-3.34666919
NotI_4509-D-1	9	139183113	139183173	GRIN1	-0.099978534	-0.350397424	-0.08694874
NotI_3438-U-2	7	93977174	93977234	CASD1	-0.100921127	-0.183565363	-0.062854354
NotI_6840-D-1	16	1056295	1056355	FLJ32252	-0.206736445	-0.717709166	-0.068872081
NotI_600-D-2	1	158233836	158233896	NO_GENE	0.544784434	0.898792146	0.502403439
NotI_4273-U-2	9	102155011	102155071	TEX10	-0.116763267	-0.600320564	-0.266941443
NotI_882-U-2	2	25749741	25749801	DTNB	-0.238474526	-0.029971858	-0.248366156
NotI_2292-D-1	5	1608837	1608897	NO_GENE	-0.224248234	-0.086949106	-0.319546748
NotI_3277-U-2	7	27251413	27251473	EVX1	-0.190425401	0.16239687	-1.309483644
NotI_2872-D-1	6	69401719	69401779	LOC728052	-0.10257071	-0.095384907	-0.267419853
NotI_9584-U-2	 X 	149488235	149488295	MTM1	-0.067386687	0.01193854	-0.208072529
NotI_7414-U-2	17	21940898	21940958	NO_GENE	-0.12270514	-0.366530528	-0.345190258
NotI_1317-D-2	2	207739339	207739399	KLF7	-0.172586482	-0.350936403	-0.345800932
NotI_9495-D-1	 X 	71443185	71443245	CITED1	-0.02557293	-0.635192255	-0.109685387
NotI_2215-U-2	4	171247683	171247743	AADAT	0.068966501	1.351328913	-0.179721145
NotI_6176-D-1	14	28324145	28324205	NO_GENE	-0.053086669	-0.243028132	-0.067520621
NotI_9622-D-2	 X 	153834155	153834215	F8	0.483547927	0.823891349	0.468714498
NotI_6626-U-1	15	63441269	63441329	PUNC	-0.027106518	0.1511559	-0.073280568
NotI_6219-D-1	14	50204811	50204871	SAV1	0.24397862	-0.096677951	0.260127149
NotI_9377-U-1	 X 	7076463	7076523	HDHD1A	-0.171119082	0.737566864	-0.028322236
NotI_8730-D-1	20	21325766	21325826	LOC644524	0.175581269	-0.339294142	0.3824268
NotI_6548-D-1	15	38520943	38521003	BAHD1	-0.029686294	-0.161883959	-0.13297755
NotI_3624-U-2	7	154175376	154175436	DPP6	-0.016064021	0.004705542	0.15174524
NotI_5464-U-1	11	129408211	129408271	LOC253665	-0.103991212	0.287057529	-0.096304306
NotI_8826-D-2	20	46689147	46689207	PREX1	-0.024187717	-0.333818386	-0.46648925
NotI_7724-D-2	17	76530468	76530528	KIAA1303	-0.195126793	-0.205653072	0.212853123
NotI_2004-D-2	4	15837710	15837770	FLJ90013	0.219351511	-0.104618218	0.21571452
NotI_5874-D-2	12	129389535	129389595	LOC728983	-0.081131649	-0.514731549	-0.414867212
NotI_3762-U-1	8	30419746	30419806	RBPMS	0.047135787	-0.006376218	0.077723564
NotI_6298-D-2	14	74815327	74815387	FOS	-0.04765719	0.842713546	0.04214258
NotI_3539-U-1	7	130663176	130663236	MKLN1	-0.052794193	-0.285321771	-0.215480301
NotI_1406-U-1	2	238264760	238264820	LRRFIP1	0.049507237	0.128753445	-0.046591546
NotI_5000-U-2	10	135231895	135231955	SYCE1	-0.196428604	0.141477623	-0.229626936
NotI_3882-U-1	8	87030136	87030196	NO_GENE	0.163041007	-0.556072384	0.386740333
NotI_9486-U-1	 X 	68642759	68642819	TMEM28	-0.109584339	-0.010031495	-0.058037632
NotI_4283-D-1	9	110969227	110969287	C9orf4	-0.096823471	0.020025672	0.137567004
NotI_6029-D-2	13	63214935	63214995	OR7E156P	0.543570847	0.106988981	0.710152698
NotI_3736-D-1	8	22070028	22070088	LGI3	-0.056429031	-0.270095999	-0.323234947
NotI_2808-D-2	6	34467942	34468002	NUDT3	0.02439247	-0.2679756	-0.249741863
NotI_6176-D-2	14	28324145	28324205	NO_GENE	0.049987208	-0.064993283	-0.051577461
NotI_4923-U-2	10	131660107	131660167	NO_GENE	-0.180349545	-0.194875658	-0.451884871
NotI_8617-U-1	19	60611246	60611306	UBE2S	-0.102279248	-0.062193181	0.116315905
NotI_3338-U-1	7	50818332	50818392	GRB10	-0.174368531	0.207028099	-0.288778928
NotI_3417-D-2	7	75748734	75748794	NO_GENE	-0.045264994	0.480255107	-0.102341054
NotI_3725-U-2	8	17398810	17398870	NO_GENE	-0.083154667	-0.482385793	-0.266811159
NotI_6784-D-2	15	94836299	94836359	NO_GENE	0.067458391	1.317706986	0.108405022
NotI_7305-U-2	17	1906174	1906234	HIC1	-0.254112367	-0.137212272	-0.265360739
NotI_4017-U-1	8	145136305	145136365	GRINA	0.025327612	-0.1544151	-0.104661614
NotI_3982-U-1	8	144400450	144400510	ZFP41	-0.112077037	-0.394519161	-0.43147162
NotI_4635-U-2	10	30064424	30064484	SVIL	-0.092183235	-0.102651811	-0.286813779
NotI_667-U-1	1	206150942	206151002	CD34	-0.085168467	0.473845973	-0.332202965
NotI_3982-D-2	8	144400450	144400510	ZFP41	-0.121151034	-0.213418849	-0.337872222
NotI_5585-U-1	12	40918019	40918079	YAF2	0.026361973	-0.275811332	-0.081003329
NotI_7362-U-2	17	9007333	9007393	NTN1	-0.049087118	0.399141378	-0.519601317
NotI_5983-U-1	13	35603094	35603154	DCAMKL1	0.150619223	-0.401662861	0.100556074
NotI_580-U-2	1	151873204	151873264	S100A13	0.783018081	-1.29830859	0.743147655
NotI_5735-D-1	12	99185162	99185222	DEPDC4	-0.156788744	0.290292755	-0.000227806
NotI_6135-D-2	13	112588421	112588481	ATP11A	-0.004291046	0.470231786	0.083484149
NotI_5316-U-1	11	68821575	68821635	MYEOV	0.618056498	-1.096156751	-0.13287942
NotI_3462-D-2	7	100111617	100111677	GNB2	0.195557524	-0.286684274	0.120450357
NotI_9566-U-2	 X 	139001283	139001343	LOC389895	0.100287205	-0.910002489	0.025859345
NotI_3897-D-1	8	99906869	99906929	STK3	-0.035717103	-0.032374939	0.040035147
NotI_1238-U-1	2	171388361	171388421	GAD1	0.030962076	-0.113256868	0.292715205
NotI_2785-D-2	6	31574700	31574760	MICB	0.123594592	-0.714502478	0.052773006
NotI_8492-U-2	19	45861085	45861145	NO_GENE	0.412049184	0.246992512	0.444841889
NotI_4213-U-1	9	93225992	93226052	NFIL3	-0.069737421	-0.460364886	-0.228312505
NotI_6449-D-2	14	104402681	104402741	KIAA0284	-0.320309745	-0.676848652	-0.308247714
NotI_5960-D-1	13	29067714	29067774	SLC7A1	-0.002764622	0.179491184	-0.136180254
NotI_1230-U-2	2	169021055	169021115	LASS6	-0.1863112	0.308596736	-0.160099996
NotI_5421-U-1	11	115506467	115506527	NO_GENE	-0.155274853	1.008265258	-0.057862481
NotI_822-D-2	2	9688331	9688391	YWHAQ	-0.021442561	0.012994078	-0.022784007
NotI_669-D-1	1	208178104	208178164	SYT14	-0.106317392	-0.440549955	-0.357193942
NotI_2652-D-2	5	178498472	178498532	ADAMTS2	-0.087150994	0.10554125	-0.150064294
NotI_7836-D-2	18	12647981	12648041	SPIRE1	-0.168724967	-0.166940879	-0.327563393
NotI_1237-U-1	2	171281654	171281714	LOC440925	-0.060389651	-0.320247223	-0.16644043
NotI_1495-U-1	3	14827273	14827333	NO_GENE	0.016889237	-0.279258773	-0.086590876
NotI_4590-U-1	10	17791069	17791129	STAM	-0.293384582	-0.37410487	1.223286664
NotI_7039-U-2	16	30982925	30982985	ZNF668	-0.030549236	0.551451473	0.049595733
NotI_8528-U-2	19	50336516	50336576	NO_GENE	-0.146793396	-0.001099133	-0.102560087
NotI_4099-D-1	9	34618900	34618960	ARID3C	0.10651043	-0.002275019	0.096751748
NotI_6476-U-2	15	19221134	19221194	LOC727870	-0.042986456	-1.394711738	-0.443476286
NotI_443-D-2	1	54780348	54780408	NO_GENE	0.047763735	-0.15310751	-0.044211487
NotI_8840-D-1	20	49060138	49060198	KCNG1	-0.123121565	-0.320184647	-0.229498442
NotI_5826-D-1	12	120715679	120715739	RHOF	-0.167556524	0.011873554	-0.209890266
NotI_6322-U-1	14	88953598	88953658	CHES1	0.028938175	-0.227032482	-0.12526384
NotI_2153-U-2	4	120769651	120769711	PDE5A	0.008629204	-0.270549477	-0.017330764
NotI_1275-D-1	2	190357030	190357090	ORMDL1	-0.283238612	0.121992365	0.059804442
NotI_85-U-1	1	2313181	2313241	MORN1	-0.091827507	0.011570003	0.296299543
NotI_2351-D-1	5	38845810	38845870	NO_GENE	0.577417269	-1.34981229	0.67010788
NotI_7630-D-1	17	63288038	63288098	FALZ	0.589741857	0.886502568	0.639714351
NotI_1534-D-1	3	37878167	37878227	CTDSPL	-0.043095407	-0.161082629	-0.073902327
NotI_8683-U-1	20	1894524	1894584	LOC727993	0.356020806	-2.151099051	0.608368793
NotI_6470-U-1	14	105067314	105067374	TMEM121	0.052415237	-0.105864991	-0.049474436
NotI_8692-D-1	20	3635145	3635205	SIGLEC1	-0.201203337	0.06220107	-0.237072801
NotI_1040-U-2	2	74595809	74595869	LOC730243	-0.013755392	-0.206250361	0.051600968
NotI_5319-D-1	11	69163319	69163379	CCND1	-0.018551084	-0.849570533	-0.858628738
NotI_5007-D-2	11	308865	308925	LOC727802	0.100515033	-0.432808844	-0.113651622
NotI_9619-U-2	 X 	153367628	153367688	UBL4A	0.178344578	-0.108798542	0.081226183
NotI_6295-D-1	14	74663382	74663442	NEK9	0.083532843	-0.207303537	-0.00412156
NotI_7393-D-1	17	17602224	17602284	RAI1	0.213164928	0.178814015	-0.019081225
NotI_1875-D-1	4	770963	771023	CPLX1	0.116345784	0.326380434	0.010025902
NotI_6078-U-2	13	98537784	98537844	DOCK9	-0.005317366	0.097152445	-0.084622276
NotI_6865-D-2	16	1737070	1737130	MAPK8IP3	-0.042889055	0.178619853	0.285915311
NotI_7710-U-2	17	75404222	75404282	NO_GENE	-0.073573606	-0.052213086	-0.190886306
NotI_2103-D-1	4	85637966	85638026	NKX6-1	-0.097113636	0.08851512	-0.206378114
NotI_3074-D-1	6	159226288	159226348	NO_GENE	0.070781518	0.369534961	0.152237459
NotI_1182-D-2	2	132287304	132287364	NO_GENE	0.127848734	0.84419502	1.015745573
NotI_183-D-1	1	13899300	13899360	NO_GENE	0.233698882	-0.580457989	0.160895461
NotI_3776-U-2	8	37739425	37739485	PROSC	0.232192059	0.430195221	-0.232222459
NotI_9640-D-1	 Y 	1679198	1679258	DXYS155E	-0.113637467	-0.088035421	-0.148709039
NotI_1113-U-1	2	105313067	105313127	TGFBRAP1	0.03125174	0.546382517	-0.335231317
NotI_8415-D-1	19	38377268	38377328	LRP3	-0.157975421	0.073280348	-0.386484482
NotI_1009-D-2	2	67554744	67554804	NO_GENE	0.484074831	1.012613973	0.498419622
NotI_6413-D-2	14	102743633	102743693	NO_GENE	0.008360138	-0.549014705	-0.177741779
NotI_248-U-2	1	25129297	25129357	RUNX3	-0.000403204	-0.365385982	-0.121854069
NotI_1064-D-2	2	88707756	88707816	EIF2AK3	-0.089492323	-0.272651959	-0.107672578
NotI_9084-D-1	22	18091740	18091800	N5850	-0.42287986	0.104282584	0.000111364
NotI_825-U-1	2	10008622	10008682	GRHL1	-0.077931898	0.15504056	-0.066050205
NotI_2636-U-1	5	176722758	176722818	RGS14	-0.00321738	-0.994542821	-1.027974158
NotI_7934-U-2	18	46657340	46657400	ME2	0.566422902	0.77043543	0.57282515
NotI_935-U-1	2	42574588	42574648	KCNG3	0.011941884	-0.688365584	-0.239281454
NotI_3609-U-2	7	150960603	150960663	PRKAG2	-0.081874797	-0.390657429	-0.331597176
NotI_2205-D-2	4	166097776	166097836	TRIM61	0.388003158	-0.060046204	0.202140082
NotI_3369-U-2	7	63936049	63936109	NO_GENE	-0.118026887	0.102454074	-0.035199118
NotI_5595-U-2	12	45052463	45052523	SLC38A2	-0.148178032	-0.757122141	-0.279612474
NotI_2547-U-1	5	146814015	146814075	DPYSL3	-0.197472517	-0.007738723	-0.311017128
NotI_2980-D-1	6	127481741	127481801	RSPO3	0.247993672	1.027581273	0.052463038
NotI_1022-D-1	2	72226457	72226517	CYP26B1	0.464831661	-0.052029252	0.12920643
NotI_1825-D-1	3	190148129	190148189	NO_GENE	-0.005206485	0.03731865	-0.508750573
NotI_1876-U-2	4	833655	833715	GAK	-0.129199517	-0.077826153	-0.291601487
NotI_5642-D-1	12	52102227	52102287	ZNF740	0.659959075	0.872234208	0.587117238
NotI_1465-D-2	3	9963438	9963498	CRELD1	-0.124344766	-0.152932475	-0.208102825
NotI_6965-D-2	16	14991550	14991610	KIAA0251	0.041627697	0.072582628	-0.074273848
NotI_6301-D-2	14	75521871	75521931	C14orf179	-0.842401768	1.62955178	-0.487499536
NotI_5460-U-1	11	125370623	125370683	CDON	0.427884644	-2.494948363	-2.757375497
NotI_5143-D-1	11	31777472	31777532	PAX6	0.420589276	0.792272647	0.631705217
NotI_3887-D-1	8	93184853	93184913	NO_GENE	-0.162436299	-0.127028903	-0.33392371
NotI_1598-U-2	3	52714607	52714667	GLT8D1	-0.01164037	1.566867041	-0.46789581
NotI_3941-D-2	8	133757049	133757109	LRRC6	0.22279051	0.285681423	0.549659493
NotI_2563-U-2	5	151131881	151131941	LOC729421	0.538192589	-1.065168686	0.197277315
NotI_471-D-1	1	67163130	67163190	WDR78	-0.04904493	-0.015940238	-0.229381657
NotI_6246-D-2	14	59001433	59001493	GPR135	0.053169108	-0.312420541	-0.008877654
NotI_1127-D-2	2	109909491	109909551	RGPD5	-0.139347291	0.263167876	-0.027382806
NotI_9519-U-2	 X 	108755136	108755196	KCNE1L	-0.105440417	-0.135969007	-0.286551091
NotI_2530-U-2	5	139706301	139706361	HBEGF	-0.212389974	0.252827616	-0.094135177
NotI_2018-D-1	4	35922367	35922427	CENTD1	-0.22220414	-0.074325326	-0.224395315
NotI_3813-U-1	8	55408242	55408302	NO_GENE	0.340245633	-0.411713992	0.798897052
NotI_6724-D-2	15	81412308	81412368	HOMER2	0.021343853	-0.164106974	-0.228526565
NotI_61-U-1	1	1675462	1675522	NADK	-0.142772495	-0.071557074	-0.023988941
NotI_4103-D-2	9	35660929	35660989	NO_GENE	0.242948565	0.783093565	0.236525732
NotI_8720-U-1	20	19711682	19711742	NO_GENE	0.113631802	0.010660401	0.513475523
NotI_2112-D-2	4	89838030	89838090	HERC3	0.001428908	-0.414759263	-0.031856204
NotI_7766-U-1	17	77512547	77512607	NOTUM	-0.261520108	-0.560900013	-0.332331089
NotI_7243-D-1	16	87228007	87228067	NHN1	-0.135272119	-0.037162422	0.003580696
NotI_7889-U-2	18	31415058	31415118	LOC730071	-0.411887517	0.048007183	-0.32910902
NotI_2271-D-1	5	746860	746920	TPPP	0.410454182	-0.416704975	0.064139451
NotI_8554-U-1	19	52227495	52227555	NPAS1	-0.046546154	1.216510075	-0.052022041
NotI_2704-U-1	6	3966903	3966963	PRPF4B	0.070801304	0.350269643	0.156948108
NotI_3820-U-2	8	56848597	56848657	TMEM68	-0.109742911	-0.247118969	-0.116116089
NotI_8513-D-1	19	48384045	48384105	PSG5	-0.163227775	-0.002688841	-0.223310845
NotI_3030-U-1	6	148923053	148923113	NO_GENE	0.40457512	-0.185752196	0.234073885
NotI_1695-U-1	3	127725899	127725959	CHST13	-0.084537872	0.032230246	0.018321871
NotI_4239-D-2	9	97310957	97311017	PTCH	0.209994301	-0.60753229	0.364508278
NotI_3079-U-1	6	161333115	161333175	MAP3K4	-0.156351284	0.281007116	0.01108658
NotI_5191-D-1	11	50213950	50214010	LOC441601	-0.085605485	0.165817381	-0.083247422
NotI_2627-D-1	5	176157423	176157483	NO_GENE	0.187954643	0.028062052	0.124591867
NotI_6677-D-2	15	73427610	73427670	NEIL1	-0.260295238	-0.174942789	-0.279886271
NotI_306-D-1	1	33108994	33109054	FNDC5	0.092611995	0.803612972	-0.04430824
NotI_6141-D-1	13	113320979	113321039	TFDP1	-0.157646926	-0.106948454	-0.197617757
NotI_4196-D-2	9	88382629	88382689	NO_GENE	-0.124999492	0.598700572	-0.193430746
NotI_6412-D-2	14	102688525	102688585	NO_GENE	-0.285462512	-0.352445407	-0.308954725
NotI_582-U-2	1	152022666	152022726	NO_GENE	0.121618849	1.268432375	0.142784315
NotI_6591-U-2	15	50608351	50608411	MYO5A	-0.04381389	-0.238585916	-0.312528363
NotI_3572-D-1	7	148750434	148750494	LOC729986	0.109801624	-0.241184136	0.032781846
NotI_5391-U-2	11	89316292	89316352	NO_GENE	0.1215678	0.522832839	-0.207325229
NotI_2879-D-1	6	73054298	73054358	RIMS1	-0.472867035	-0.328688769	0.057972004
NotI_1211-U-1	2	155435721	155435781	NO_GENE	0.240835351	0.286262484	0.612192928
NotI_1116-D-1	2	106470317	106470377	CD8BP	-0.081656511	-0.255076186	-0.09704636
NotI_2033-U-1	4	39376508	39376568	HIP2	-0.061928585	0.73742127	-0.247315262
NotI_8570-D-1	19	53934081	53934141	RASIP1	0.007428641	-0.035971804	-0.044499492
NotI_8582-D-2	19	54720323	54720383	FCGRT	-0.107117896	0.065942696	-0.434494165
NotI_263-D-1	1	26671911	26671971	DHDDS	-0.289269372	0.065021596	-0.352832112
NotI_7433-U-1	17	24918605	24918665	LOC116236	-0.03981368	-0.327154847	-0.123696008
NotI_1258-U-1	2	176695334	176695394	HOXD10	0.077464463	0.085891023	-0.058598272
NotI_3001-D-1	6	139055395	139055455	NHSL1	0.143233524	-0.238055816	0.113718632
NotI_5347-D-1	11	72170550	72170610	STARD10	0.039415307	-0.097153492	-0.148906704
NotI_9002-U-1	21	43268414	43268474	PKNOX1	0.126755819	-0.187566639	-0.051887302
NotI_6850-U-2	16	1341759	1341819	BAIAP3	-0.119876092	0.062168763	-0.304910869
NotI_3865-U-2	8	80966326	80966386	NO_GENE	0.139018024	-0.395460809	0.116047679
NotI_8945-U-1	21	18113315	18113375	C21orf91	-0.296049424	0.132784057	-0.179417465
NotI_2367-U-1	5	53641744	53641804	ARL15	0.048478217	0.02392713	0.023090457
NotI_1654-U-2	3	99023748	99023808	NO_GENE	-0.027327541	0.313555479	0.033344601
NotI_7608-D-1	17	59404011	59404071	SCN4A	-0.259916363	-0.008851147	-0.08391114
NotI_7061-U-1	16	33258384	33258444	NO_GENE	-0.189691945	0.069643231	-0.225315159
NotI_5907-D-2	12	131760310	131760370	POLE	-0.075269064	0.056140587	0.208414048
NotI_5646-U-2	12	52709733	52709793	HOXC4	-0.225957741	0.286739252	-0.120277831
NotI_8302-U-2	19	14089938	14089998	PRKACA	0.06143007	-0.362075978	-0.018018199
NotI_298-U-2	1	31485030	31485090	NO_GENE	0.090657903	-0.085113254	-0.014525768
NotI_6696-U-2	15	76156979	76157039	TBC1D2B	-0.253302615	-0.38363749	-0.342009896
NotI_4557-U-1	10	5406122	5406182	UCN3	-0.100641652	-1.781905468	-1.70903684
NotI_8922-U-1	20	61841942	61842002	LIME1	0.089394032	-0.143868118	-0.044218809
NotI_5049-D-1	11	1368568	1368628	BRSK2	-0.041044889	-0.60527246	-0.196805686
NotI_5857-U-1	12	123385729	123385789	NCOR2	-0.006359376	0.169374123	0.026345938
NotI_4951-D-1	10	134200767	134200827	INPP5A	0.545138028	-0.196333019	-0.005939204
NotI_8232-D-1	19	7701860	7701920	CLEC4G	0.012778089	-0.427221844	-0.085006837
NotI_2206-U-2	4	166147323	166147383	LOC391713	-0.062194047	-0.156933855	-0.016412104
NotI_5054-U-2	11	1552381	1552441	LOC649798	0.174696459	0.717883665	-0.034455892
NotI_4700-U-2	10	70257662	70257722	STOX1	-0.118851352	0.154983766	-0.019644422
NotI_7732-D-2	17	76754473	76754533	FLJ44861	0.041986195	-0.185708579	-0.007694346
NotI_4706-D-1	10	70748415	70748475	HK1	-0.133679034	-0.094769769	-0.24833363
NotI_8876-D-1	20	59638091	59638151	CDH4	0.119355279	0.3601713	0.332991192
NotI_2274-U-1	5	838192	838252	LOC728552	-0.132698464	-0.2045417	-0.120248338
NotI_4262-U-2	9	100069788	100069848	NO_GENE	0.210399492	0.405506474	0.642670856
NotI_5515-U-2	12	6746681	6746741	PTMS	0.023367856	-0.76491032	-0.231798609
NotI_4218-D-2	9	94057404	94057464	IARS	-0.036097952	0.164787156	-0.031190645
NotI_7336-U-2	17	6887498	6887558	SLC16A11	-0.042178218	0.277881624	-0.093731215
NotI_8097-D-1	19	1475090	1475150	LOC126520	-0.229338287	0.033953076	-0.220254668
NotI_4089-D-2	9	29203254	29203314	NO_GENE	0.086205852	0.093008797	-0.012292973
NotI_5607-D-1	12	47811611	47811671	K-ALPHA-1	0.30074397	-1.40005489	0.776805047
NotI_9051-U-2	21	46140915	46140975	PCBP3	-0.034574882	1.545799173	-0.061632382
NotI_6437-D-2	14	104014779	104014839	NO_GENE	-0.064888192	0.195302746	-0.031203965
NotI_953-U-1	2	46379476	46379536	EPAS1	-0.014059564	-0.294052516	0.084226055
NotI_4311-D-2	9	122595461	122595521	FBXW2	0.077131306	-0.366238556	-0.042116742
NotI_4431-D-1	9	135464248	135464308	NO_GENE	-0.126812224	-0.281771207	-0.188704756
NotI_5013-U-1	11	390626	390686	PKP3	-0.033500033	-0.012403853	-0.074223021
NotI_6493-U-2	15	26025602	26025662	NO_GENE	0.004784583	0.601658717	-0.093830078
NotI_7254-D-1	16	87535102	87535162	CBFA2T3	-0.03780608	-0.003424954	-0.113388791
NotI_8854-U-2	20	55572069	55572129	PCK1	-0.142863053	2.343419523	0.01919972
NotI_7992-D-1	18	74808653	74808713	NO_GENE	-0.061487695	0.296543489	-0.158224497
NotI_904-U-1	2	28470028	28470088	FOSL2	-0.227373207	1.570402451	-0.239463269
NotI_6429-U-2	14	103643320	103643380	LOC374569	-0.173298646	0.161316146	-0.165029089
NotI_9422-D-2	 X 	24077319	24077379	ZFX	-0.262272053	-0.264597571	-0.352269606
NotI_9312-U-2	22	47328543	47328603	NO_GENE	-0.199676179	0.768025105	-0.433924408
NotI_475-U-2	1	68735325	68735385	DEPDC1	-0.002160135	0.765734315	0.441369352
NotI_1378-U-1	2	232498829	232498889	NPPC	-0.217716663	-0.042264517	-0.357372842
NotI_2636-D-1	5	176722758	176722818	RGS14	-0.099046449	-0.002670724	-0.075140132
NotI_8193-D-2	19	4599334	4599394	TNFAIP8L1	-0.055506345	0.19063052	0.138319788
NotI_5045-D-1	11	1136695	1136755	NO_GENE	-0.052027037	0.743549611	-0.171418783
NotI_5046-D-2	11	1207562	1207622	LOC727897	-0.137700918	-0.19630688	0.057898179
NotI_7030-U-2	16	30490473	30490533	ZNF688	-0.074960866	-0.162286116	-0.250363745
NotI_4269-U-2	9	101023746	101023806	ALG2	0.149311008	-0.180337012	-0.129578619
NotI_5707-U-1	12	75477473	75477533	OSBPL8	0.144229263	-1.050579259	0.017558156
NotI_5062-U-2	11	2378191	2378251	TSSC4	-0.121427404	4.660465311	0.562983254
NotI_1758-U-1	3	148561803	148561863	NO_GENE	0.031584766	0.569054434	0.026868615
NotI_2282-U-2	5	1164969	1165029	SLC12A7	-0.071875116	-0.532863732	-0.313631845
NotI_7712-D-2	17	75432690	75432750	NO_GENE	-0.142690602	-0.274032055	-0.127603576
NotI_6434-U-1	14	103845595	103845655	NO_GENE	-0.235809946	-0.052264891	-0.287440744
NotI_7844-D-2	18	14975173	14975233	LOC441811	0.135828525	0.81131793	1.049069788
NotI_7635-U-1	17	63755653	63755713	AMZ2	-0.028783383	0.316931234	-0.143189723
NotI_6205-D-1	14	37138823	37138883	NO_GENE	0.147299906	0.593485776	0.663497642
NotI_8938-U-1	20	62296836	62296896	MYT1	0.769880579	0.981878468	0.765364985
NotI_4790-D-1	10	102232518	102232578	WNT8B	0.074670645	0.224369701	0.227725681
NotI_4422-U-1	9	134536211	134536271	DDX31	-0.119686852	-0.059097699	-0.229264586
NotI_8439-D-1	19	40451531	40451591	LSR	0.01456923	0.028590152	0.066234337
NotI_1219-U-1	2	161809930	161809990	LOC643194	-0.176897542	0.010749277	-0.184319085
NotI_6508-D-1	15	28048149	28048209	NO_GENE	-0.15822221	0.045273966	-0.31994868
NotI_9269-D-2	22	43688446	43688506	PHF21B	-0.266887162	0.100204697	-0.03521995
NotI_3226-D-1	7	8268380	8268440	ICA1	-0.297672338	0.133145243	-0.325632038
NotI_2930-D-2	6	105495953	105496013	NO_GENE	-0.19737088	-0.053039937	-0.32007526
NotI_4310-D-1	9	122547863	122547923	NO_GENE	0.758404483	1.008649595	0.763554087
NotI_5547-D-1	12	19174673	19174733	PLEKHA5	0.062380514	-0.220742123	-0.152182839
NotI_9349-D-1	22	49389453	49389513	MAPK8IP2	-0.132073421	0.101670725	-0.035947977
NotI_8513-U-1	19	48384045	48384105	PSG5	-0.078727297	0.041177362	0.02502943
NotI_7844-U-2	18	14975173	14975233	LOC441811	0.216412953	0.709320817	1.235100246
NotI_4728-U-1	10	76863366	76863426	NO_GENE	0.3684932	0.811075096	0.391551169
NotI_891-D-1	2	27046988	27047048	MAPRE3	-0.067250634	0.082583608	-0.158359414
NotI_3761-D-1	8	29264328	29264388	DUSP4	0.065728615	0.169703487	-0.144972416
NotI_9233-U-1	22	38770963	38771023	TNRC6B	-0.06962285	-2.56543856	-0.437082383
NotI_4984-D-2	10	134883975	134884035	KNDC1	-0.121303684	-0.105634848	-0.23481616
NotI_1925-D-1	4	2313188	2313248	ZFYVE28	0.294682379	0.688137819	0.929050972
NotI_1540-D-1	3	39123767	39123827	GORASP1	-0.05697385	0.65637899	-0.131607369
NotI_1564-D-1	3	47841537	47841597	DHX30	0.012404936	-0.204205749	-0.206658468
NotI_7478-D-1	17	34158300	34158360	PCGF2	0.248147462	-0.696607665	0.106164753
NotI_1817-U-1	3	185912472	185912532	MAGEF1	-0.087785666	1.425587236	0.082146985
NotI_8030-D-1	19	462311	462371	C19orf20	0.107077776	1.973242508	0.171287953
NotI_2663-D-2	5	179218922	179218982	LOC51149	0.107797472	-0.15635313	-0.154935647
NotI_5504-U-2	12	4889794	4889854	LOC729214	-0.001093371	-0.137865491	-0.404127606
NotI_5607-D-2	12	47811611	47811671	K-ALPHA-1	0.333394402	-1.354911468	0.729257282
NotI_6305-D-2	14	76675713	76675773	ZDHHC22	-0.019700819	0.077147501	-0.416922504
NotI_5802-D-2	12	116112316	116112376	FBXO21	-0.183679478	-0.427632784	-0.332693205
NotI_9157-D-2	22	27609890	27609950	ZNRF3	-0.139532388	0.164686733	-0.158630426
NotI_1316-D-1	2	207278804	207278864	LOC391475	0.573218971	1.12550098	1.685933352
NotI_9567-D-2	 X 	139001445	139001505	LOC389895	-0.122252912	-0.171124575	-0.363771683
NotI_7669-D-2	17	71788495	71788555	QRICH2	-0.094744969	-0.054450381	-0.325104721
NotI_8125-D-1	19	2012454	2012514	NO_GENE	0.066263072	0.18844726	-0.041283106
NotI_1485-U-1	3	13436854	13436914	NUP210	-0.049908286	-0.572532216	-0.192346085
NotI_2692-U-1	6	1560567	1560627	NO_GENE	-0.069646785	0.00642697	0.003767395
NotI_8776-D-2	20	32567956	32568016	DYNLRB1	-0.060398833	0.123872482	0.081235997
NotI_4641-D-2	10	35665583	35665643	C10orf9	-0.086511065	-0.404382346	-0.208979195
NotI_6887-D-2	16	2465720	2465780	NTN2L	0.32182574	-0.256239378	-0.149384622
NotI_2382-U-1	5	60740408	60740468	ZSWIM6	0.421839042	0.46109956	0.444285029
NotI_5501-U-2	12	3818506	3818566	PARP11	0.473615685	0.497297815	0.030924181
NotI_1221-U-1	2	161905986	161906046	PSMD14	0.072786853	-0.572505835	-0.163641127
NotI_5182-D-1	11	46311391	46311451	DGKZ	0.001228761	0.114522482	-0.111981114
NotI_3814-D-2	8	55534353	55534413	LOC729038	-0.138496518	-0.22620052	-0.086081451
NotI_957-D-2	2	47256631	47256691	CALM2	-0.029416117	-0.071431054	-0.163308441
NotI_7265-U-1	16	88162365	88162425	NO_GENE	-0.049192569	0.029203362	0.046559619
NotI_4975-U-2	10	134869051	134869111	KNDC1	-0.029799132	0.074606991	-0.029360561
NotI_2992-D-1	6	134316047	134316107	TBPL1	-0.221502401	0.333644577	-0.206165826
NotI_1072-D-2	2	95818925	95818985	LOC643219	-0.069042819	0.052848271	-0.059236138
NotI_4360-D-2	9	129537294	129537354	TOR2A	-0.053763418	0.150450611	-0.036505315
NotI_5949-D-2	13	27441001	27441061	CDX2	0.053536155	-3.339221146	0.469882527
NotI_2079-D-2	4	77081140	77081200	ASAHL	-0.216531137	0.03328014	-0.296415364
NotI_968-D-1	2	54639009	54639069	SPTBN1	0.328216325	-1.066289106	0.314058349
NotI_5501-U-1	12	3818506	3818566	PARP11	0.480491253	0.477952915	0.052915519
NotI_2219-U-1	4	174491611	174491671	HMGB2	0.010319186	-0.267461972	-0.270335021
NotI_4956-U-1	10	134386512	134386572	INPP5A	-0.010478192	0.145089079	-0.012695671
NotI_3560-U-2	7	142695475	142695535	TMEM139	0.024897741	-0.146375679	-0.319316328
NotI_8891-U-2	20	60744816	60744876	FLJ32154	-0.680390487	0.239793464	-0.195645284
NotI_9407-D-1	 X 	18627542	18627602	PPEF1	-0.019318822	0.100570387	-0.419472062
NotI_5896-U-2	12	131218110	131218170	NO_GENE	0.242837149	0.25187577	0.236441707
NotI_3837-U-1	8	61940240	61940300	CHD7	-0.041221477	0.02252042	-0.031564043
NotI_7112-U-2	16	56348301	56348361	KATNB1	0.112077254	0.506438174	-0.610854785
NotI_5716-U-1	12	86053107	86053167	NO_GENE	0.524760644	0.806808909	0.586295073
NotI_9256-D-2	22	42137663	42137723	NO_GENE	-0.191883983	-0.14893607	-0.290884111
NotI_6810-D-1	16	506745	506805	RAB11FIP3	0.789875068	1.000381409	0.782112543
NotI_4101-U-1	9	34642218	34642278	GALT	-0.048596791	0.299517275	-0.094418049
NotI_6200-U-1	14	36044550	36044610	LOC253970	0.082054482	0.121982568	0.039322271
NotI_8305-D-1	19	14445706	14445766	PKN1	-0.024843941	0.084364516	-0.103209674
NotI_5416-U-2	11	112337900	112337960	NCAM1	-0.132816859	-0.162344213	-0.194325946
NotI_8369-U-2	19	18754007	18754067	COMP	-0.148720024	1.037721021	-0.471783945
NotI_6533-U-1	15	32446324	32446384	AGPAT7	-0.205404021	0.400745657	-0.335820754
NotI_7709-D-1	17	75401692	75401752	NO_GENE	0.104277185	-0.215607551	-0.141656857
NotI_3937-U-1	8	131020631	131020691	FAM49B	-0.022248675	0.60423561	0.125723112
NotI_6557-D-2	15	39573556	39573616	ITPKA	-0.076719124	-0.329894059	0.226745297
NotI_7721-D-1	17	76388119	76388179	KIAA1303	0.025751035	0.099744595	0.003030039
NotI_3943-U-2	8	136746378	136746438	NO_GENE	-0.125459745	0.789933203	0.499022933
NotI_7513-D-1	17	39778237	39778297	GRN	0.131448218	0.96501386	0.095511215
NotI_6015-U-2	13	48693308	48693368	MLNR	-0.086873316	0.1932932	0.022310783
NotI_3303-D-1	7	35973684	35973744	LOC646913	-0.072822956	0.353365406	0.079412521
NotI_1-D-2	1	19034	19094	LOC653635	-0.083998656	1.217490008	0.286960618
NotI_2029-U-1	4	38343045	38343105	FLJ13197	0.064838211	-0.536051728	-0.184877848
NotI_5824-D-2	12	120416732	120416792	FBXL10	0.002969722	0.345527463	0.042083034
NotI_855-D-1	2	16710587	16710647	FAM49A	0.118470245	-0.082390167	-0.011722319
NotI_6728-U-1	15	81667287	81667347	HDGFRP3	-0.117364938	-0.203243973	-0.121959841
NotI_7938-U-2	18	46811265	46811325	SMAD4	-0.146807049	1.096765796	-0.301960955
NotI_5454-U-1	11	124175494	124175554	C11orf61	-0.085724339	0.279636157	-0.06086213
NotI_4732-D-2	10	80433442	80433502	NO_GENE	-0.095035447	-0.267523248	1.122494109
NotI_7863-U-1	18	19287259	19287319	RIOK3	0.504594643	-0.091740168	0.11941415
NotI_3544-U-2	7	135063640	135063700	SLC13A4	0.101652025	0.883738404	0.858960823
NotI_1635-D-1	3	71713372	71713432	FOXP1	-0.153479568	0.104141876	-0.162525593
NotI_3773-U-1	8	34592633	34592693	NO_GENE	0.724899619	1.132147031	0.786443587
NotI_8420-U-2	19	38484754	38484814	CEBPA	-0.075198337	0.18844818	-0.090410461
NotI_6424-D-1	14	103298874	103298934	PPP1R13B	-0.207308174	0.763393156	0.660955015
NotI_5118-U-2	11	14336808	14336868	RRAS2	-0.137854616	-0.180632262	-0.344927081
NotI_766-D-2	1	234096752	234096812	LYST	0.110292638	-0.196497284	-0.101617093
NotI_4714-D-1	10	72413934	72413994	NO_GENE	0.038453999	0.85035414	-0.634488545
NotI_241-U-1	1	24067102	24067162	FUCA1	0.078852673	-0.351081592	-0.030325769
NotI_1461-U-2	3	9932521	9932581	IL17RE	-0.185285082	-0.12216601	-0.066047089
NotI_6619-U-2	15	62125575	62125635	DAPK2	0.013341844	0.352898166	0.138615288
NotI_6789-D-1	15	97462686	97462746	DMN	-0.196552422	0.162440272	-0.185679364
NotI_8391-D-2	19	34223199	34223259	NO_GENE	0.074716665	0.007132642	-0.147131161
NotI_9211-D-2	22	36998678	36998738	C22orf5	-0.092247734	-0.984660211	-0.264679422
NotI_3227-D-1	7	8440177	8440237	NXPH1	0.545018106	-2.867483775	-0.328368901
NotI_452-D-2	1	61289305	61289365	NO_GENE	-0.17037453	-0.218629866	-0.329196331
NotI_7149-D-1	16	67723896	67723956	CTF8	0.028822206	-0.483839098	0.101339307
NotI_1996-D-2	4	13155656	13155716	BAPX1	0.504776727	-0.690539998	0.377715975
NotI_1892-D-1	4	1390323	1390383	NKX1-1	0.193260275	-0.476977086	-0.121071736
NotI_6880-U-2	16	2218395	2218455	E4F1	-0.064754105	1.982054977	-0.091134403
NotI_9025-D-2	21	45117669	45117729	PTTG1IP	-0.237105441	0.021570406	-0.300228156
NotI_6645-D-2	15	65908674	65908734	LBXCOR1	-0.153185611	0.067022314	-0.216097726
NotI_671-U-2	1	208472951	208473011	C1orf133	-0.136163365	0.299455381	0.005313103
NotI_6131-D-2	13	112392590	112392650	ATP11A	-0.091310312	-0.754405757	-0.175649175
NotI_1472-D-1	3	12500934	12500994	TSEN2	0.173017425	-0.788817691	0.135177196
NotI_8486-D-1	19	45728226	45728286	SPTBN4	0.20567701	-0.482408444	0.2189066
NotI_2669-U-1	5	179853993	179854053	LOC729640	-0.069106272	-0.00718329	-0.272220691
NotI_4148-U-1	9	69888670	69888730	NO_GENE	0.24864331	0.896322933	1.109511149
NotI_3794-U-1	8	41852811	41852871	LOC727725	-0.17122741	-0.172409964	-0.133056133
NotI_9644-D-1	 Y 	2863507	2863567	ZFY	-0.094723542	2.544237492	0.214113304
NotI_2024-D-1	4	38341432	38341492	FLJ13197	-0.021812315	-0.151231984	-0.014301265
NotI_1547-D-1	3	43303441	43303501	SNRK	0.033274456	-0.075028341	-0.123920633
NotI_8806-D-2	20	42222206	42222266	JPH2	-0.247828279	-0.16836208	-0.351103658
NotI_849-U-1	2	14692378	14692438	FAM84A	-0.237981262	-0.134839323	-0.659904181
NotI_8417-U-1	19	38409642	38409702	SLC7A10	0.150522023	0.225253828	0.145873265
NotI_4481-U-2	9	138497327	138497387	KIAA0310	-0.205749111	-0.009290978	-0.030520759
NotI_4281-U-2	9	110815341	110815401	CTNNAL1	-0.176240646	-0.270252532	-0.379564352
NotI_7446-D-2	17	26743079	26743139	RAB11FIP4	-0.357994132	-0.39479908	-0.153311525
NotI_5636-U-2	12	51058139	51058199	KRT84	-0.028574596	-0.792731519	-0.955773141
NotI_4679-D-1	10	51159068	51159128	LOC653268	-0.050684641	0.246341564	-0.001328916
NotI_6239-D-2	14	56353319	56353379	NO_GENE	-0.126007289	0.063889584	-0.179250192
NotI_571-D-1	1	149521410	149521470	ZNF687	-0.039765947	-0.208135278	-0.205991151
NotI_1058-U-2	2	86704097	86704157	RNF103	-0.00155216	-0.330663809	-0.043457413
NotI_435-D-2	1	53977052	53977112	LOC645379	0.020456664	-0.066703134	0.14092747
NotI_8343-U-1	19	17973337	17973397	KCNN1	-0.079008622	-0.373025945	-0.173455346
NotI_4898-U-1	10	124903938	124903998	BUB3	-0.03336747	0.349343025	-0.283187034
NotI_2652-U-2	5	178498472	178498532	ADAMTS2	-0.024375932	0.130845191	0.075507352
NotI_1066-D-1	2	91033954	91034014	NO_GENE	0.356613206	-1.454013265	0.011863024
NotI_2208-D-2	4	166347981	166348041	FLJ38482	-0.182352443	-0.331124272	-0.286585176
NotI_8448-D-1	19	41253813	41253873	WDR62	0.78796008	1.03874626	0.821081602
NotI_7571-D-2	17	46213694	46213754	NO_GENE	-0.13729994	1.021328354	-0.32553192
NotI_8612-D-2	19	60376779	60376839	SYT5	0.094775753	-0.076697213	-0.158014783
NotI_8422-D-1	19	38804451	38804511	NO_GENE	-0.065008885	-0.621538159	-0.190027353
NotI_2710-D-1	6	5951834	5951894	NRN1	0.335870295	0.136600493	0.539364661
NotI_1359-D-2	2	225615741	225615801	NO_GENE	0.268473475	-0.891824146	0.334800478
NotI_3197-U-1	7	5576518	5576578	NO_GENE	-0.182731242	-0.303545633	-0.146169545
NotI_2201-D-1	4	160243593	160243653	RAPGEF2	-0.042474405	0.129895148	-0.102017702
NotI_5198-U-1	11	58668997	58669057	FAM111A	0.369567186	0.795101357	0.187950803
NotI_5990-D-2	13	39644434	39644494	NO_GENE	0.089854403	0.159210966	0.05039795
NotI_8234-U-1	19	7833024	7833084	EVI5L	-0.182462058	-0.021775371	-0.358298302
NotI_4968-U-2	10	134751286	134751346	GPR123	-0.135772361	-0.22158921	0.634061235
NotI_9624-D-2	 Y 	149874	149934	PLCXD1	-0.13277153	-0.217754817	-0.148208844
NotI_2687-D-1	6	1555764	1555824	FOXC1	-0.136101078	0.0320915	-0.389279352
NotI_8353-U-2	19	18253394	18253454	JUND	-0.108988977	-0.257676718	-0.227876254
NotI_1885-U-2	4	1036987	1037047	NO_GENE	-0.220017299	0.200508125	0.012718518
NotI_4391-D-1	9	131605492	131605552	TOR1B	-0.135890442	-0.181900854	-0.237925148
NotI_3987-U-2	8	144482874	144482934	TOP1MT	-0.099330242	-0.294262913	0.261243838
NotI_6130-U-1	13	112392270	112392330	ATP11A	0.048852617	-0.028066525	-0.029033298
NotI_6755-D-1	15	87992728	87992788	KIF7	-0.161338338	-0.024684653	-0.312214512
NotI_1313-U-1	2	206848034	206848094	KIAA1571	-0.351943714	-0.2019527	-0.341142509
NotI_3920-U-2	8	121893647	121893707	SNTB1	0.040731722	0.035523547	-0.162517263
NotI_5342-D-2	11	71613761	71613821	LOC729542	-0.027191519	-0.757297093	-0.396818188
NotI_6497-D-1	15	26505359	26505419	NO_GENE	-0.095071359	-0.22690105	-0.119451
NotI_4587-D-2	10	15250663	15250723	NMT2	0.030423362	0.035689461	-0.288866228
NotI_4784-D-2	10	101079141	101079201	CNNM1	-0.13668391	0.194941065	-0.191726696
NotI_2580-D-2	5	159331617	159331677	ADRA1B	0.342216919	-0.485162941	0.27203808
NotI_4474-U-1	9	138267108	138267168	QSCN6L1	-0.014094071	0.536075571	0.087655249
NotI_6109-U-1	13	109896788	109896848	COL4A2	-0.052371229	-0.429316102	0.735409213
NotI_9041-D-2	21	45781757	45781817	SLC19A1	-0.083817286	0.054462014	-0.133295864
NotI_471-U-1	1	67163130	67163190	WDR78	0.349130815	0.928428784	0.322581889
NotI_3451-U-1	7	97868105	97868165	BAIAP2L1	0.005777802	-0.304579971	-0.050857739
NotI_8082-U-1	19	1220635	1220695	C19orf23	0.080760492	-0.559992132	-0.146503217
NotI_2440-U-1	5	90612231	90612291	LOC729040	0.437245409	-1.594609306	0.741914152
NotI_3975-U-2	8	143542649	143542709	BAI1	0.1649575	-0.147090318	0.078830084
NotI_5843-U-1	12	121764783	121764843	GPR109B	0.408959062	0.592745357	0.406277426
NotI_7244-D-1	16	87228781	87228841	NO_GENE	-0.037858769	-0.341033698	-0.309608702
NotI_1711-D-1	3	129887069	129887129	NO_GENE	0.301321627	2.56169069	0.248233628
NotI_5049-U-1	11	1368568	1368628	BRSK2	0.100712258	-0.110997091	-0.219392629
NotI_3015-U-2	6	143899963	143900023	NO_GENE	-0.046807596	0.073532413	-0.142810867
NotI_5881-D-2	12	130434266	130434326	NO_GENE	0.167584826	-0.466973961	-0.305272828
NotI_3768-D-2	8	31010010	31010070	PURG	0.139954327	-0.985523284	-0.110221762
NotI_6396-U-2	14	102313366	102313426	TRAF3	-0.132835386	-0.368791593	-0.147744762
NotI_4680-U-2	10	51692604	51692664	LOC728532	0.192009069	0.710502785	0.506889232
NotI_5353-D-2	11	73265383	73265443	CHCHD8	0.140801283	0.689090849	0.092572136
NotI_5323-D-2	11	69298305	69298365	FGF4	-0.034794863	0.351999598	-0.045258828
NotI_7249-D-2	16	87300004	87300064	RNF166	0.148956671	-0.244952081	0.098569354
NotI_8525-D-2	19	50001079	50001139	NO_GENE	0.143872674	0.772029546	0.125539487
NotI_8396-U-1	19	34994636	34994696	CCNE1	0.174738987	-0.09620157	0.057883631
NotI_3990-D-1	8	144583968	144584028	MAFA	0.069606416	0.068103896	0.045734906
NotI_8546-D-1	19	51844601	51844661	MGC15476	-0.31047507	-0.666103112	-0.026332899
NotI_5843-U-2	12	121764783	121764843	GPR109B	0.384007991	0.604160311	0.413589011
NotI_9473-U-2	 X 	48909500	48909560	FLJ21687	-0.206413313	0.079022548	-0.012582156
NotI_6301-U-1	14	75521871	75521931	C14orf179	0.461128894	0.918851312	1.541127501
NotI_8373-U-2	19	18891022	18891082	COPE	-0.189104854	0.005659262	-0.216899442
NotI_1433-U-1	2	241281650	241281710	AQP12A	-0.017039403	0.452205224	0.085142563
NotI_6478-U-1	15	20047283	20047343	LOC646396	0.024532361	-0.078222046	-0.144298208
NotI_2074-D-1	4	74154194	74154254	COX18	0.516936509	0.141051417	0.545449711
NotI_3217-D-1	7	6660624	6660684	NO_GENE	-0.13767712	-0.002517471	-0.426889049
NotI_5456-U-1	11	124214981	124215041	NO_GENE	-0.125825897	-0.486251512	-0.126957225
NotI_2828-D-1	6	41811237	41811297	TFEB	0.181082936	-0.351824909	0.10290696
NotI_8477-U-2	19	45389319	45389379	LOC729048	0.159719205	-0.102239426	0.00611777
NotI_576-U-2	1	150002483	150002543	MRPL9	-0.085717598	0.168170214	0.40540953
NotI_4055-U-1	9	5294307	5294367	RLN2	-0.039095427	0.031937834	0.160592302
NotI_9530-U-2	 X 	118091556	118091616	LOC727838	0.004517228	-0.203358434	0.007354996
NotI_4324-D-1	9	124139130	124139190	NO_GENE	-0.178957282	-0.050975065	-0.1101835
NotI_6527-D-2	15	30797594	30797654	GREM1	-0.063974151	0.02826677	-0.194391944
NotI_2846-U-2	6	44195110	44195170	MRPL14	0.403891374	0.734803048	0.467225691
NotI_2639-D-2	5	177415199	177415259	LOC653314	0.148992903	0.684662591	0.294297602
NotI_4337-U-2	9	126655583	126655643	NO_GENE	-0.160041109	0.761458015	-0.033009306
NotI_3257-D-2	7	27104608	27104668	HOXA1	0.235450956	-0.504449135	-0.05912306
NotI_6329-U-2	14	91372450	91372510	MTAC2D1	-0.08978867	-0.323727907	-0.090062496
NotI_2973-D-2	6	122973186	122973246	PKIB	0.004202077	0.018586689	0.003986328
NotI_2400-U-1	5	72778651	72778711	FOXD1	0.359426886	-0.073670901	0.249019963
NotI_4304-D-2	9	117956430	117956490	PAPPA	0.302701857	-0.830928171	0.247379874
NotI_1193-D-2	2	136459705	136459765	DARS	0.108261621	-0.242703497	0.390605402
NotI_2793-D-1	6	32955703	32955763	PPP1R2P1	-0.054896086	0.247016743	-0.253472011
NotI_7238-U-2	16	87085708	87085768	ZFPM1	-0.097269251	0.178384238	-0.096150934
NotI_4475-U-2	9	138281375	138281435	NO_GENE	-0.099792779	1.22632964	1.381725423
NotI_317-U-1	1	34403065	34403125	CSMD2	-0.015355476	0.080011026	0.002440721
NotI_2895-U-1	6	84197499	84197559	ME1	-0.074465657	0.043876152	-0.083712053
NotI_1840-D-1	3	196645356	196645416	CENTB2	0.027002614	0.531421747	0.009721913
NotI_307-U-1	1	33109121	33109181	FNDC5	-0.009226489	-0.711668769	-0.038741745
NotI_5847-D-2	12	122201579	122201639	LOC728604	-0.082954434	-0.288699489	-0.123796908
NotI_576-D-1	1	150002483	150002543	MRPL9	0.168428665	0.22724826	0.470246801
NotI_833-D-1	2	10505346	10505406	ODC1	-0.123097582	0.389902258	0.028525128
NotI_2436-U-1	5	83716264	83716324	EDIL3	-0.053126476	-0.903047445	-0.172556036
NotI_868-D-2	2	23461276	23461336	KBTBD9	-0.056061237	-0.346363039	-0.204708021
NotI_1511-D-1	3	23219483	23219543	UBE2E2	-0.06147339	-0.242584197	-0.258326496
NotI_6693-U-1	15	75805287	75805347	NO_GENE	-0.087984672	0.42688096	-0.3405338
NotI_349-D-1	1	39815194	39815254	PABPC4	-0.004151542	-0.002043683	0.235736929
NotI_6174-D-2	14	24589221	24589281	STXBP6	-0.261319207	0.028046998	-0.206232716
NotI_4601-U-2	10	22649697	22649757	COMMD3	-0.00584491	-0.01283706	-0.111292164
NotI_4074-U-2	9	16860697	16860757	BNC2	-0.136726713	0.146662268	-0.278583446
NotI_7683-D-2	17	73612609	73612669	TNRC6C	0.692210895	0.247787562	1.250640831
NotI_267-U-1	1	26894773	26894833	ARID1A	-0.248140994	0.415581603	-0.291116784
NotI_3179-D-1	7	4688571	4688631	FOXK1	0.22267085	-0.115247149	0.083868878
NotI_1352-D-2	2	222892073	222892133	LOC440934	-0.025202553	0.239708391	0.24648029
NotI_735-D-2	1	226718817	226718877	HIST3H2BA	0.06804904	0.855634108	-0.157012012
NotI_4706-U-1	10	70748415	70748475	HK1	-0.162798632	-0.217171949	-0.382496015
NotI_5407-D-2	11	104986522	104986582	GRIA4	-0.252872099	-0.546871959	-0.446253591
NotI_2626-D-2	5	175990161	175990221	SNCB	-0.068811714	-1.402051312	-0.331216709
NotI_4624-U-2	10	25503953	25504013	GPR158	0.266337717	2.077991093	0.774766386
NotI_725-D-2	1	226363475	226363535	MRPL55	-0.209118346	0.253573081	-0.233136261
NotI_3253-D-2	7	26206283	26206343	HNRPA2B1	0.258805954	-0.933135989	-0.401084838
NotI_1604-D-2	3	54131732	54131792	CACNA2D3	-0.105317493	-0.148040604	-0.271722778
NotI_9183-U-2	22	35255409	35255469	EIF3S7	0.16902978	-1.171456502	0.252563416
NotI_3678-U-2	8	212027	212087	NO_GENE	0.047306981	0.031259636	-0.442469087
NotI_3219-U-2	7	6755674	6755734	PMS2CL	-0.151827423	-0.009393872	0.217199815
NotI_468-D-2	1	65386971	65387031	AK3L1	-0.055705222	0.007091642	-0.143915295
NotI_3409-D-2	7	75206810	75206870	HIP1	-0.10215697	-0.268251261	-0.209823716
NotI_6673-D-1	15	72513191	72513251	SEMA7A	0.177030762	0.242618472	0.129688151
NotI_5752-U-2	12	105691502	105691562	RIC8B	-0.028278567	-0.062184604	0.405239187
NotI_5973-D-1	13	30672224	30672284	B3GALTL	-0.197496286	0.027591902	-0.193405277
NotI_9249-D-1	22	41583053	41583113	ARFGAP3	-0.142963399	1.528387221	-0.184248815
NotI_1420-U-2	2	239072151	239072211	NO_GENE	0.18435645	-0.023929651	-0.12659309
NotI_897-U-2	2	27456427	27456487	ZNF513	0.717113495	-1.316976213	0.437667456
NotI_7023-D-2	16	30289137	30289197	TBC1D10B	-0.081930799	-0.135082928	-0.273901576
NotI_6911-D-1	16	3294886	3294946	ZNF75A	-0.044226242	0.00496169	-0.107203253
NotI_6084-D-1	13	99420975	99421035	ZIC5	-0.009476701	-0.401400806	-0.022959643
NotI_696-D-2	1	222100366	222100426	TP53BP2	-0.180930815	-0.829541526	-0.513488723
NotI_9366-D-2	 X 	1470770	1470830	SLC25A6	-0.044506314	-0.52308798	-0.31964465
NotI_5728-D-2	12	93791672	93791732	NO_GENE	-0.102012396	-0.697514212	-0.401937758
NotI_3029-U-1	6	147871237	147871297	LOC389432	0.507901712	-1.578832023	-1.746065845
NotI_5286-U-2	11	66892177	66892237	CLCF1	-0.073215679	0.085789397	-0.045044494
NotI_2004-D-1	4	15837710	15837770	FLJ90013	0.233096676	-0.133951882	0.203695687
NotI_7150-U-1	16	67778766	67778826	SNTB2	0.008277638	-0.019876821	-0.045174169
NotI_8903-D-1	20	61116588	61116648	LOC646031	-0.046662008	0.080482524	-0.079251506
NotI_6193-D-1	14	34168653	34168713	SNX6	-0.13488435	-0.208619329	-0.180349402
NotI_7758-U-2	17	77422828	77422888	ARHGDIA	-0.107095488	-0.334648344	-0.181194102
NotI_2593-U-1	5	170222211	170222271	RANBP17	-0.119314521	0.091294874	-0.003587842
NotI_8012-D-2	18	75609703	75609763	CTDP1	-0.258918429	0.308142364	0.002010549
NotI_3067-U-2	6	157664639	157664699	LOC729515	0.648854172	-2.308885904	0.163946725
NotI_543-U-2	1	114454547	114454607	SYT6	-0.050371503	-0.024632054	-0.383677493
NotI_5017-D-2	11	440651	440711	PTDSS2	-0.091930248	0.091887818	-0.29734986
NotI_497-D-1	1	89871328	89871388	LRRC8C	-0.206659285	-0.045096668	-0.208722537
NotI_4053-D-1	9	2612784	2612844	VLDLR	-0.112037285	-0.436342049	-0.24772815
NotI_1390-U-1	2	233060944	233061004	ECEL1	-0.02348783	-0.177981147	-0.032646854
NotI_5237-D-1	11	63815734	63815794	GPR137	-0.039485056	-0.034056076	-0.024174721
NotI_8310-U-1	19	15149714	15149774	NOTCH3	-0.03889374	-0.241724848	0.035857953
NotI_4000-U-2	8	144882342	144882402	FAM83H	-0.156807067	0.195634766	-0.247111574
NotI_6602-U-1	15	55832237	55832297	NO_GENE	-0.002280288	0.153292654	-0.000848252
NotI_3665-D-2	7	157545822	157545882	PTPRN2	-0.024806654	-0.218856852	-0.561942372
NotI_9337-D-1	22	49025998	49026058	TUBGCP6	-0.120437086	0.860760275	-0.014684573
NotI_54-U-1	1	1556125	1556185	MIB2	-0.12838692	0.230977326	-0.197663281
NotI_4648-D-2	10	42860161	42860221	NO_GENE	-0.008760095	0.115316625	0.60793453
NotI_2149-U-1	4	119492799	119492859	PRSS12	-0.147390023	0.370816381	-0.264512652
NotI_1811-U-1	3	185476498	185476558	ECE2	0.017901765	0.030424713	-0.159552747
NotI_8390-U-1	19	23091978	23092038	NO_GENE	0.019837784	-0.466226659	-0.193885496
NotI_8258-U-2	19	10402526	10402586	NO_GENE	-0.068863032	-0.593259177	-0.036733115
NotI_9397-D-2	 X 	15782733	15782793	AP1S2	0.126356611	-0.76617029	0.033309256
NotI_6719-D-1	15	80821526	80821586	LOC727812	-0.177310132	-0.533135589	-0.184098309
NotI_8520-D-1	19	48835730	48835790	IGSF4C	0.121286301	0.024998825	0.20691884
NotI_7204-U-2	16	84205347	84205407	KIAA0182	-0.105006574	-0.074277256	-0.251657289
NotI_1964-U-2	4	5945279	5945339	CRMP1	0.027623823	-0.480679378	-0.217980879
NotI_4496-D-2	9	138860081	138860141	LOC389813	-0.122136187	-0.370691702	-0.121488437
NotI_1925-U-2	4	2313188	2313248	ZFYVE28	0.020222686	2.029415477	3.217387967
NotI_8614-U-2	19	60539466	60539526	NO_GENE	-0.104765834	0.697728234	0.341108533
NotI_5628-D-1	12	50603660	50603720	ACVRL1	-0.046233555	1.579422078	-0.075791114
NotI_5949-D-1	13	27441001	27441061	CDX2	0.033150469	-3.287869956	0.43807634
NotI_7222-D-1	16	86194179	86194239	JPH3	0.459002081	0.636077042	0.424777856
NotI_2925-U-1	6	100168742	100168802	PRDM13	-0.649246938	0.745350365	-0.375617869
NotI_7996-U-2	18	74841528	74841588	LOC645321	-0.255749943	-0.134323049	-0.155000416
NotI_729-U-1	1	226420390	226420450	C1orf69	-0.166243431	0.132796519	-0.024070498
NotI_8577-U-2	19	54352922	54352982	HRC	0.07503235	-0.221286992	-0.348372337
NotI_8238-U-1	19	7896732	7896792	CTXN1	-0.12005667	0.356399057	-0.07129046
NotI_241-U-2	1	24067102	24067162	FUCA1	-0.080467557	-0.001590903	-0.078726013
NotI_6822-D-1	16	674702	674762	STUB1	-0.079748662	0.157241467	0.006787361
NotI_2329-D-2	5	17328455	17328515	BASP1	-0.11518711	0.24659001	-0.117402761
NotI_3442-D-2	7	94955456	94955516	ASB4	0.582368627	1.009679917	0.664302691
NotI_4900-D-2	10	125201304	125201364	NO_GENE	0.381561703	-1.627278751	-0.15285675
NotI_5884-D-2	12	130734347	130734407	NO_GENE	0.161551273	0.42965323	0.709412758
NotI_1464-D-1	3	9963306	9963366	CRELD1	-0.076737696	-0.326875034	-0.176907469
NotI_3046-D-1	6	151228801	151228861	MTHFD1L	0.057724777	-0.567448005	-0.059316117
NotI_7419-U-1	17	22956792	22956852	KSR1	0.000839972	-0.288373056	-0.196502235
NotI_4711-U-1	10	71809735	71809795	LRRC20	0.138760333	0.371870957	0.097671376
NotI_8685-D-2	20	2031713	2031773	STK35	-0.110714903	0.368051398	-0.149128435
NotI_6946-U-1	16	10184076	10184136	GRIN2A	-0.134484263	0.126692435	-0.105700039
NotI_645-D-1	1	196138699	196138759	C1orf53	0.37410544	-1.727061743	-0.13300799
NotI_5922-U-1	13	20461150	20461210	LATS2	-0.011197933	-0.054979359	-0.104541191
NotI_5446-U-1	11	122031756	122031816	STS-1	0.245195719	-0.005384224	-0.180289953
NotI_6549-D-1	15	38521078	38521138	BAHD1	-0.030850542	-0.873362957	-0.097927133
NotI_3241-U-1	7	20791689	20791749	SP8	0.025901666	-0.148074264	-0.077876709
NotI_6493-D-2	15	26025602	26025662	NO_GENE	-0.017680289	0.121563539	-0.067076274
NotI_3731-D-2	8	20154824	20154884	LZTS1	-0.285921799	0.692593784	-0.100475476
NotI_8992-U-2	21	41461764	41461824	LOC729107	0.11160344	0.139231274	0.056538111
NotI_1172-D-2	2	130643242	130643302	SMPD4	0.015969249	0.108914323	0.094623379
NotI_5419-U-1	11	114879483	114879543	IGSF4	0.00240867	0.074339225	-0.051487478
NotI_8402-D-1	19	35831005	35831065	NO_GENE	-0.128249914	0.404082604	0.049616208
NotI_7990-U-1	18	74547341	74547401	NO_GENE	-0.007162243	-0.422818195	-0.322022942
NotI_4088-U-1	9	27519844	27519904	MOBKL2B	-0.223842805	-0.094931126	-0.148893185
NotI_5701-D-2	12	68419085	68419145	LOC645495	0.059200263	-0.116041399	-0.022346901
NotI_6373-D-1	14	100645350	100645410	NO_GENE	0.191727261	0.607277531	-0.17224175
NotI_2661-U-1	5	179167402	179167462	MGAT4B	0.673090685	0.7904098	0.638220984
NotI_3576-D-2	7	148788499	148788559	NO_GENE	0.014998824	-0.294516377	-0.275662658
NotI_3833-D-1	8	61592309	61592369	RAB2	0.069841981	-0.979420243	-1.419167873
NotI_357-D-2	1	41100082	41100142	CITED4	-0.116300393	0.196406717	-0.066160123
NotI_6624-U-2	15	63212851	63212911	PDCD7	0.225606634	-0.464640275	0.051047831
NotI_3987-D-2	8	144482874	144482934	TOP1MT	0.033468993	-0.049365743	0.468380791
NotI_4783-D-2	10	100059467	100059527	NO_GENE	0.194821648	0.666553469	0.386805314
NotI_9114-U-1	22	19300508	19300568	LOC645280	-0.158969981	-0.153042454	-0.60355082
NotI_8175-U-2	19	3936226	3936286	EEF2	0.533789835	-1.560199579	0.006557683
NotI_9244-U-1	22	40996831	40996891	LOC388906	-0.143714167	-0.205191429	-0.111582265
NotI_360-U-1	1	41258652	41258712	SLFNL1	-0.084853683	-0.166435144	-0.11997922
NotI_8819-U-2	20	44151684	44151744	NCOA5	0.073745001	-0.226009472	0.088193317
NotI_3611-D-1	7	151080986	151081046	PRKAG2	-0.02144592	0.271151346	-0.014174014
NotI_8108-U-1	19	1703801	1703861	LOC390874	0.020193311	1.29273697	-0.14218261
NotI_8121-U-2	19	1891996	1892056	NO_GENE	0.039773042	-0.078145681	0.051592953
NotI_7812-U-1	18	5881178	5881238	TTMA	-0.079029485	-0.505834631	-0.276679964
NotI_6499-D-1	15	26832941	26833001	LOC730038	-0.124040903	-0.179561382	-0.286367065
NotI_1369-D-1	2	231611065	231611125	LOC257407	-0.014946827	-0.006057374	-0.1249815
NotI_9578-D-1	 X 	148394584	148394644	IDS	-0.201357219	-0.030365913	-0.32671024
NotI_7335-D-2	17	6868283	6868343	BCL6B	-0.160843609	0.275011435	-0.218428968
NotI_5271-U-2	11	65815952	65816012	TMEM151	0.039636007	-0.752205108	0.028383875
NotI_346-U-2	1	39730591	39730651	LOC728557	-0.12623939	-0.234753698	0.058806501
NotI_2865-U-1	6	56873329	56873389	LOC730172	0.079024017	0.211453981	0.103938708
NotI_2387-D-1	5	64434613	64434673	NO_GENE	-0.241691511	-0.38640731	-0.454074891
NotI_6070-U-2	13	96884709	96884769	LOC727934	0.261426535	-0.37915834	0.255911241
NotI_6422-D-2	14	103251395	103251455	XRCC3	-0.028011952	0.062645583	0.025069805
NotI_2198-D-1	4	159909709	159909769	LOC729951	0.09929129	-0.457775292	-0.044944947
NotI_7124-D-1	16	65222425	65222485	CMTM4	0.070668835	0.726645513	-0.112245072
NotI_3599-D-1	7	150451881	150451941	CENTG3	-0.024749419	-0.357121625	-0.198391806
NotI_7440-U-2	17	25730741	25730801	CPD	0.142010088	0.017247173	0.11329658
NotI_3644-D-1	7	156765082	156765142	NO_GENE	-0.08669441	0.043750537	-0.161129727
NotI_4132-U-2	9	45089968	45090028	NO_GENE	0.452175254	0.795798241	0.461959343
NotI_3950-U-2	8	140784912	140784972	KCNK9	-0.05497885	-0.057158373	-0.150319505
NotI_6029-U-2	13	63214935	63214995	OR7E156P	0.067130902	0.713202932	0.051850746
NotI_5304-U-1	11	67736938	67736998	SUV420H1	-0.027685343	0.412047879	-0.164440171
NotI_6771-D-2	15	89444571	89444631	NO_GENE	0.521006159	-1.158162875	0.657469707
NotI_5480-U-2	11	133331452	133331512	NO_GENE	-0.142720834	-0.021628505	-0.210891097
NotI_6460-D-1	14	104952446	104952506	NO_GENE	0.075051373	-0.078701871	-0.103499228
NotI_6021-D-2	13	50925498	50925558	INTS6	0.061594626	0.134094121	0.083622387
NotI_3119-U-2	6	170401041	170401101	NO_GENE	0.011153152	0.463490978	0.587662244
NotI_3020-U-2	6	144579243	144579303	NO_GENE	0.0437417	0.765135487	-0.003923869
NotI_7667-D-1	17	71747978	71748038	RNF157	0.062034127	-0.310938816	-0.278063355
NotI_5248-U-1	11	64641172	64641232	TM7SF2	0.019772375	-0.182828525	-0.388804411
NotI_9583-U-1	 X 	149466990	149467050	NO_GENE	-0.13008211	0.083426859	-0.208884129
NotI_7550-U-2	17	44025078	44025138	HOXB5	-0.015261424	-0.261779984	-0.729406563
NotI_832-U-2	2	10155149	10155209	NO_GENE	0.105149658	1.034351991	0.039178869
NotI_3187-U-2	7	5196226	5196286	WIPI2	0.593270277	-0.055597305	0.188779195
NotI_8202-D-2	19	5573846	5573906	SAFB2	0.070201676	-0.109281771	-0.154739348
NotI_2693-U-1	6	2582077	2582137	C6orf195	0.04912815	0.401090658	0.33607692
NotI_5000-D-2	10	135231895	135231955	SYCE1	0.076772178	0.230602362	0.076901943
NotI_390-U-1	1	45822689	45822749	NASP	0.388201714	-0.575702154	-0.138345356
NotI_6614-D-2	15	60147998	60148058	NLF1	-0.196177859	0.171396166	-0.020242794
NotI_5912-U-1	13	19335508	19335568	ZMYM5	0.04672844	0.371044606	0.345309206
NotI_7245-U-2	16	87237423	87237483	CYBA	0.193059153	0.192022365	0.147065184
NotI_7472-D-1	17	33982559	33982619	SNIP	0.139760389	-0.177412448	0.007968348
NotI_551-D-2	1	117711514	117711574	MAN1A2	0.047859705	0.190131849	-0.015095773
NotI_7155-U-2	16	68972811	68972871	LOC729518	0.154317781	-0.451148741	-0.434239258
NotI_9144-D-1	22	23532136	23532196	RUTBC2	0.070495693	-0.70701023	-0.176187939
NotI_1780-U-1	3	169295840	169295900	GOLPH4	-0.113531102	0.026170631	-0.178121092
NotI_971-U-2	2	54805495	54805555	NO_GENE	-0.026640895	0.179504825	-0.115752665
NotI_8860-U-1	20	56237356	56237416	C20orf86	-0.060985034	0.13594741	-0.276030941
NotI_6159-D-1	14	19226233	19226293	LOC254398	0.481753258	0.134389713	0.416057443
NotI_465-D-2	1	65204563	65204623	NO_GENE	0.037291163	0.03130673	0.057272561
NotI_5052-U-1	11	1450069	1450129	HCCA2	-0.128512561	-0.164849669	-0.138432803
NotI_5073-D-2	11	2887078	2887138	SLC22A18	0.22039697	-0.825423994	0.058922783
NotI_3107-D-2	6	169166031	169166091	NO_GENE	0.142870352	0.533764698	-0.197707305
NotI_4974-U-2	10	134849062	134849122	KNDC1	0.082452454	0.1272735	0.174939672
NotI_7575-U-1	17	46599082	46599142	NME1-NME2	0.041836349	0.045753758	-0.067223044
NotI_8073-U-2	19	1179012	1179072	STK11	-0.08544106	-0.347272513	-0.136473213
NotI_8267-D-2	19	11180657	11180717	DOCK6	-0.087454173	-0.007391406	-0.100670134
NotI_4545-U-1	10	1041229	1041289	GTPBP4	0.699142491	0.874022359	0.625270398
NotI_4822-U-1	10	104393834	104393894	TRIM8	-0.01848598	-0.199004832	-0.153599344
NotI_8511-U-2	19	47894121	47894181	NO_GENE	0.272842126	0.530859355	-3.080201584
NotI_8923-U-1	20	61842215	61842275	LIME1	0.004048449	0.183949914	0.005747881
NotI_4715-D-2	10	72642191	72642251	UNC5B	-0.093020412	0.340802346	0.123284831
NotI_9231-D-1	22	38374333	38374393	CACNA1I	-0.055584329	-0.109951906	0.002038272
NotI_3692-U-1	8	1785941	1786001	ARHGEF10	-0.159130191	0.766669537	-0.434836482
NotI_4466-U-1	9	138126828	138126888	BTBD14A	-0.187742808	-0.55347193	-0.068381728
NotI_8166-U-1	19	3563489	3563549	C19orf29	-0.079251155	0.208701569	-0.103197601
NotI_885-U-1	2	26430902	26430962	SELI	0.425304448	0.788701812	0.475615388
NotI_5807-D-2	12	117295057	117295117	TAOK3	-0.135307638	0.186205669	-0.087012256
NotI_7162-U-1	16	71941693	71941753	NO_GENE	-0.079717131	-0.052794152	-0.020369708
NotI_9475-D-1	 X 	53367328	53367388	NO_GENE	0.090312783	-0.036221442	0.020140477
NotI_8829-D-1	20	47237797	47237857	STAU1	-0.248721175	-0.133393702	-0.318348511
NotI_6111-U-1	13	109974494	109974554	RAB20	-0.161843953	0.05766007	-0.27458023
NotI_5691-D-1	12	65749848	65749908	NO_GENE	0.335648568	-1.189554098	0.399659047
NotI_8718-U-1	20	19141427	19141487	SLC24A3	-0.099670288	0.087901404	-0.071878997
NotI_8953-U-2	21	26029848	26029908	ATP5J	-0.216066231	-0.152767184	-0.158619988
NotI_1624-U-2	3	64406175	64406235	NO_GENE	0.061084638	-0.355608683	0.033774626
NotI_7769-D-1	17	77582261	77582321	LRRC45	-0.162539754	-0.147889011	-0.549213994
NotI_144-U-2	1	8685859	8685919	RERE	-0.091665864	0.141873387	-0.023846892
NotI_3162-U-1	7	1752814	1752874	LOC392617	-0.132771896	-0.10341578	-0.055002885
NotI_1620-U-1	3	63873079	63873139	ATXN7	-0.113201523	-0.142188053	-0.146598693
NotI_1522-U-2	3	31548440	31548500	STT3B	0.4406799	-0.823652104	0.617728809
NotI_1273-U-2	2	188862002	188862062	NO_GENE	0.14434055	0.866283393	0.180186582
NotI_1304-U-1	2	202607631	202607691	LOC729487	-0.10213392	-0.308036418	0.79937539
NotI_973-U-2	2	56004354	56004414	EFEMP1	0.225654141	-1.413792314	1.20692317
NotI_5369-U-1	11	76059316	76059376	LRRC32	-0.050346523	0.127746902	-0.179190394
NotI_1745-D-1	3	140147527	140147587	FOXL2	-0.02977238	-0.446841122	-0.571768822
NotI_3239-D-1	7	20130598	20130658	NO_GENE	0.116858472	0.403426645	0.65321331
NotI_2529-D-2	5	139508555	139508615	LOC727841	-0.194953427	-0.094144175	-0.333472597
NotI_2773-D-1	6	28711145	28711205	LOC646160	-0.126850695	-0.204876554	-0.287537348
NotI_5159-D-1	11	34083289	34083349	GPIAP1	-0.203446431	-0.215341142	-0.231881226
NotI_8691-D-1	20	3167254	3167314	SLC4A11	-0.147811846	0.066268124	-0.152805464
NotI_5397-U-1	11	94113444	94113504	NO_GENE	0.017997126	0.248680955	-0.087294728
NotI_2389-D-2	5	65475874	65475934	NO_GENE	0.133401198	-0.839874376	-0.257866481
NotI_3491-U-2	7	104949708	104949768	PUS7	0.05455633	0.35146111	-0.039558016
NotI_1492-D-2	3	14619644	14619704	LOC728745	-0.203348554	-0.140639448	-0.078167394
NotI_2113-U-1	4	90251889	90251949	TIGD2	-0.120460279	-0.114407494	-0.207654281
NotI_985-D-2	2	61551132	61551192	NO_GENE	-0.02049369	-0.315536212	0.059653826
NotI_8718-D-1	20	19141427	19141487	SLC24A3	0.124850682	-0.765626177	-0.09411917
NotI_2538-U-2	5	141041932	141041992	CENTD3	0.029655204	0.113010239	-0.058930258
NotI_7864-U-1	18	19453610	19453670	ANKRD29	-0.032935582	1.480129825	0.29003392
NotI_439-U-1	1	54644815	54644875	SSBP3	-0.043473588	0.002879642	-0.210617276
NotI_8609-D-1	19	60248140	60248200	RDH13	-0.144369519	0.397155695	0.242574919
NotI_4473-D-2	9	138230700	138230760	LHX3	0.070172699	-0.746933952	-0.151761743
NotI_2990-U-2	6	132314246	132314306	CTGF	0.050249225	-0.110115805	-0.001960243
NotI_3165-U-1	7	2050092	2050152	MAD1L1	-0.078038297	0.57050582	-0.243337217
NotI_3751-U-1	8	26341194	26341254	NO_GENE	0.060508594	0.380605282	0.479513104
NotI_6473-U-1	15	18766816	18766876	NO_GENE	-0.115834911	-0.032018149	-0.268645399
NotI_4258-D-1	9	99786766	99786826	ANP32B	-0.059778419	-0.330074191	0.013946836
NotI_5311-U-1	11	68454677	68454737	IGHMBP2	0.166416588	0.882743197	0.207179917
NotI_9327-D-2	22	48607161	48607221	NO_GENE	-0.152285518	-0.449113231	-0.269352611
NotI_4585-U-2	10	14686675	14686735	FAM107B	0.271868454	-0.351466614	0.084679731
NotI_1685-U-2	3	125786219	125786279	KALRN	0.294870611	-0.345191427	0.052099665
NotI_3438-D-1	7	93977174	93977234	CASD1	-0.075863275	-1.732779931	-0.598497873
NotI_4912-U-1	10	129900355	129900415	NO_GENE	0.42355281	-0.289358717	0.076114551
NotI_4007-D-2	8	144969360	144969420	SCRIB	-0.53568628	0.851090391	-0.080646796
NotI_5346-U-1	11	72143532	72143592	STARD10	0.073361294	-0.218034853	0.006023063
NotI_5630-U-2	12	50631952	50632012	ACVR1B	0.013471741	0.090857773	-0.089467073
NotI_98-D-1	1	2891914	2891974	NO_GENE	0.106275049	1.373964878	-0.08348858
NotI_809-U-2	2	5731040	5731100	NO_GENE	-0.002303181	-0.222508397	-0.105062139
NotI_9152-U-1	22	25209863	25209923	HPS4	0.341565517	1.075698869	0.32536521
NotI_7755-D-2	17	77384315	77384375	DYSFIP1	0.107694837	-0.211928077	0.122859122
NotI_4423-U-1	9	134655602	134655662	C9orf98	0.664180757	0.88067264	0.623616679
NotI_4798-D-2	10	102576877	102576937	PAX2	0.027045887	-0.380007259	0.03220621
NotI_6495-D-1	15	26240715	26240775	HERC2	0.143741975	-0.251253855	0.048969179
NotI_3278-U-2	7	27251724	27251784	EVX1	0.048096379	0.175367832	0.328880805
NotI_1809-D-1	3	185460456	185460516	MGC2408	0.181128102	-1.154104987	0.092264506
NotI_6028-U-1	13	60134126	60134186	NO_GENE	0.104099178	0.039510361	-0.105062186
NotI_1921-U-2	4	2233090	2233150	MXD4	0.046564561	-0.020941875	0.129201321
NotI_1594-U-2	3	52419745	52419805	BAP1	-0.158663365	0.130567516	-0.188643557
NotI_4375-U-1	9	130492280	130492340	SET	-0.008342412	-0.338415314	-0.095561619
NotI_4504-D-2	9	139042563	139042623	ABCA2	0.083221256	-0.378798782	-0.104510908
NotI_6911-U-2	16	3294886	3294946	ZNF75A	-0.002556997	-0.262312519	0.393745286
NotI_5072-D-1	11	2863814	2863874	CDKN1C	0.002996715	-0.433929223	-0.232949538
NotI_9483-D-2	 X 	64195380	64195440	NO_GENE	0.213374398	0.685796124	0.459271286
NotI_1041-D-2	2	74596698	74596758	LOC730243	-0.165373699	-0.012384711	-0.19726763
NotI_346-D-2	1	39730591	39730651	LOC728557	-0.141064682	-0.937282999	-0.465655415
NotI_8921-D-1	20	61728831	61728891	NO_GENE	0.047837547	-0.658972754	-0.03092979
NotI_1470-D-1	3	11561590	11561650	ATG7	-0.17711689	0.008075727	-0.270377326
NotI_2326-U-1	5	14472988	14473048	TRIO	-0.177845757	-0.085602649	0.084520159
NotI_8305-U-1	19	14445706	14445766	PKN1	-0.278003981	-0.319282512	-0.249628335
NotI_3323-D-2	7	44891047	44891107	PURB	0.178357156	-0.296450948	0.176634139
NotI_7620-D-1	17	60964141	60964201	AXIN2	-0.07087131	-0.505557872	-0.176778932
NotI_5937-U-2	13	23832440	23832500	NO_GENE	0.023706114	0.882713713	0.153022661
NotI_5640-D-2	12	51727635	51727695	TENC1	0.318473788	-0.330143672	0.1320917
NotI_1787-D-2	3	172109104	172109164	EIF5A2	0.336088444	-1.258205235	0.261338029
NotI_325-D-2	1	36363253	36363313	NO_GENE	-0.240119609	-0.489703603	-0.263958837
NotI_7049-D-2	16	32121644	32121704	LOC647144	-0.121669433	-0.231888964	-0.096470884
NotI_635-D-1	1	181259609	181259669	LOC730156	0.064349167	-1.645926965	0.059322771
NotI_6958-U-1	16	12686153	12686213	FLJ11151	0.008588618	0.330692321	0.566511547
NotI_436-U-2	1	53977541	53977601	LOC645379	-0.224466969	-0.206661881	-0.162080486
NotI_5352-U-2	11	73149344	73149404	RAB6A	0.189431656	-0.314171534	-0.341069375
NotI_1274-U-1	2	190154191	190154251	SLC40A1	-0.278086913	1.106340175	-0.28769056
NotI_6538-U-1	15	36152509	36152569	LOC728288	-0.196211742	-0.159256506	-0.281249418
NotI_6358-U-2	14	99329344	99329404	EML1	-0.058592865	-0.564381093	-0.19194052
NotI_5396-D-1	11	93917416	93917476	FUT4	-0.161744244	-0.07060316	0.137916453
NotI_8671-U-2	20	255199	255259	SOX12	0.121788787	-0.272211792	-0.137099106
NotI_8468-D-2	19	44115098	44115158	SARS2	0.006347023	0.180385796	-0.078189776
NotI_2519-U-1	5	138758778	138758838	LOC389333	-0.094531397	-0.280234892	-0.149419423
NotI_8826-U-2	20	46689147	46689207	PREX1	-0.049547273	-0.083567967	-0.185580283
NotI_6671-U-1	15	71448247	71448307	HCN4	-0.283158385	-0.367360623	-0.433741561
NotI_8251-U-2	19	9886552	9886612	OLFM2	-0.00032135	0.09466071	0.080259854
NotI_2444-D-1	5	94646217	94646277	MCTP1	0.027156293	-0.846386853	0.149011669
NotI_7990-D-1	18	74547341	74547401	NO_GENE	-0.132651603	0.095939649	0.067312569
NotI_8842-U-2	20	49817122	49817182	ATP9A	0.363777977	1.079757536	0.194918294
NotI_2132-U-1	4	105632167	105632227	CXXC4	0.307840673	-0.797639482	0.164919164
NotI_7983-U-2	18	72845659	72845719	MBP	0.556020407	-1.237116873	0.437996327
NotI_948-U-2	2	45023289	45023349	SIX3	0.245075739	-0.481110908	-0.064409759
NotI_7557-D-1	17	44165584	44165644	NO_GENE	-0.059145678	1.060443948	-0.106295284
NotI_6707-U-1	15	79080890	79080950	MESDC1	-0.030391527	-0.161843065	-0.080948045
NotI_6780-U-1	15	92575696	92575756	NO_GENE	0.394562415	0.564889215	0.879019654
NotI_5283-U-2	11	66381005	66381065	PC	0.017094154	0.102426766	-0.264316786
NotI_1994-D-2	4	11010480	11010540	HS3ST1	-0.177033922	0.046678216	-0.292783221
NotI_2132-D-1	4	105632167	105632227	CXXC4	-0.224448746	-0.181783699	-0.315365192
NotI_921-D-2	2	38058256	38058316	FAM82A	0.043335736	0.796455506	-0.117283836
NotI_6753-U-1	15	87753368	87753428	NO_GENE	0.06031372	2.178902312	0.329969493
NotI_7785-U-2	17	77969838	77969898	FLJ22222	0.000853488	-0.186226178	-0.073004811
NotI_467-D-2	1	65305783	65305843	LOC729592	0.029892117	-0.173736212	-0.138305692
NotI_3290-D-2	7	30291088	30291148	ZNRF2	-0.186960516	-0.097662106	-0.336519164
NotI_1936-U-1	4	3265041	3265101	NO_GENE	-0.155523207	0.147886338	-0.325339503
NotI_6236-D-2	14	55654909	55654969	PELI2	-0.126468955	0.103611736	-0.201722359
NotI_5184-U-1	11	46358841	46358901	DGKZ	-0.061870372	0.535536341	-0.017991989
NotI_5016-U-2	11	439814	439874	PTDSS2	0.713957483	0.934721821	0.590518936
NotI_4090-U-2	9	32945712	32945772	NO_GENE	-0.148023647	-0.226502955	-0.334286945
NotI_1399-D-2	2	236243199	236243259	CENTG2	-0.174405655	0.496722141	-0.280734152
NotI_3614-D-1	7	151205242	151205302	PRKAG2	-0.071585465	-0.476736234	-0.166817812
NotI_7983-U-1	18	72845659	72845719	MBP	0.58636573	-1.212752168	0.392198308
NotI_372-U-1	1	43023351	43023411	NO_GENE	-0.061928734	0.306130737	-0.179920837
NotI_3520-D-1	7	126680188	126680248	NO_GENE	-0.269792777	-0.12841764	-0.141841677
NotI_8366-U-2	19	18640463	18640523	KLHL26	-0.076159534	0.034816415	-0.020160882
NotI_1264-U-2	2	179053592	179053652	FKBP7	0.172237181	-0.841175555	0.293782329
NotI_5833-D-1	12	120840908	120840968	PSMD9	-0.193628759	0.085060239	-0.330279312
NotI_5795-U-1	12	114374228	114374288	NO_GENE	0.190946906	-0.471056215	-0.103785743
NotI_4357-D-1	9	129199484	129199544	SLC2A8	-0.047126893	-0.224358111	0.100916363
NotI_7786-D-2	17	77988701	77988761	HEXDC	-0.044839118	0.356706605	0.021062132
NotI_4402-D-2	9	132961491	132961551	C9orf58	-0.165328856	0.419603636	-0.354493566
NotI_5396-D-2	11	93917416	93917476	FUT4	0.085732788	-0.079886082	-0.010618594
NotI_2934-U-2	6	105734705	105734765	POPDC3	-0.00730924	0.047716038	0.022700047
NotI_6226-D-2	14	53977452	53977512	CNIH	-0.229731995	-0.305636967	-0.175907752
NotI_2307-U-2	5	3649307	3649367	IRX1	0.10478426	-0.450657644	0.181975403
NotI_692-D-1	1	221810562	221810622	LOC653428	-0.174360528	-0.131679765	-0.242881479
NotI_7239-D-1	16	87106000	87106060	ZFPM1	-0.128442055	-0.190762635	0.020766969
NotI_9429-U-2	 X 	24941575	24941635	ARX	-0.035170113	0.350789179	0.040850041
NotI_6620-U-1	15	62896665	62896725	C15orf20	0.447085924	0.616456008	0.385964441
NotI_4377-D-2	9	130505115	130505175	PKN3	0.094388745	0.023336764	-0.07326832
NotI_3524-D-1	7	127012647	127012707	GCC1	0.117736241	-1.957870821	-0.40922017
NotI_7281-U-1	17	847139	847199	TIMM22	-0.073849868	0.698009013	0.984991137
NotI_1200-D-2	2	148319284	148319344	ACVR2A	0.066793066	0.356082653	-0.083987727
NotI_7634-D-2	17	63755619	63755679	AMZ2	-0.111324165	0.225277374	-0.139054316
NotI_6537-D-2	15	35181242	35181302	MEIS2	-0.154595153	1.13853282	-0.021145009
NotI_7289-D-1	17	1336065	1336125	MYO1C	0.006579838	-0.275303794	-0.245849136
NotI_7848-U-1	18	17434667	17434727	ESCO1	-0.100003626	3.260192642	0.841634247
NotI_3960-D-1	8	142301953	142302013	SLC45A4	-0.131281137	0.102635568	0.07323642
NotI_4948-U-2	10	134126207	134126267	NO_GENE	-0.172137822	-0.097547326	-0.132754462
NotI_1627-U-2	3	66633661	66633721	LRIG1	-0.208809229	-0.166527497	-0.285213933
NotI_5942-D-2	13	26743084	26743144	RASL11A	-0.202373338	-0.028536676	0.220042524
NotI_7004-D-2	16	28130749	28130809	NO_GENE	0.226993623	-0.71680558	0.210759531
NotI_8604-U-1	19	59386822	59386882	LENG4	-0.057676907	0.241724372	-0.041481559
NotI_9417-D-2	 X 	21868545	21868605	SMS	0.071505161	0.171128549	0.090204028
NotI_9219-U-2	22	37472852	37472912	UNC84B	0.097709449	0.567242272	0.050086514
NotI_8782-D-1	20	33652133	33652193	FER1L4	0.299735669	-1.876420751	-2.370159285
NotI_7370-U-2	17	11865053	11865113	MAP2K4	-0.106575594	-0.720816329	-0.297646175
NotI_5016-U-1	11	439814	439874	PTDSS2	0.532897173	0.846905217	0.507828649
NotI_218-U-1	1	19998768	19998828	TMCO4	-0.034178571	0.064875805	0.099167546
NotI_8114-D-1	19	1768154	1768214	REXO1	0.022911498	0.123395735	0.089660031
NotI_6235-D-1	14	55654456	55654516	PELI2	0.308840764	0.974311636	-0.027370066
NotI_1307-U-1	2	204108296	204108356	RAPH1	0.365461698	-0.012530599	0.359056503
NotI_3595-U-2	7	150385873	150385933	CDK5	-0.112243735	1.858524961	-0.431911616
NotI_1814-D-1	3	185580628	185580688	THPO	0.11328488	0.177120296	0.021617381
NotI_9645-D-2	 Y 	4506146	4506206	NO_GENE	-0.040774423	0.418871987	-0.153775819
NotI_1491-D-1	3	14619498	14619558	LOC728745	0.105238755	-0.139162051	0.047391942
NotI_9156-U-1	22	27499333	27499393	CCDC117	0.148467944	-0.012365826	-0.472496863
NotI_1346-D-2	2	220116747	220116807	CHPF	0.243267859	-0.90147859	-0.187501346
NotI_3157-U-1	7	1674139	1674199	NO_GENE	-0.067002584	-0.181382389	-0.180161376
NotI_844-U-2	2	11213092	11213152	PQLC3	-0.048081422	0.114143889	-0.086062588
NotI_7230-D-2	16	86984377	86984437	NO_GENE	-0.07691617	-0.0182275	0.01348851
NotI_9246-D-1	22	41069942	41070002	NO_GENE	-0.243638318	-0.154080034	-0.361561487
NotI_7646-D-1	17	70035696	70035756	CD300LB	0.035000992	0.292801487	0.057600832
NotI_1554-D-2	3	44992653	44992713	ZDHHC3	-0.103088015	-0.049546317	-0.172385315
NotI_5265-U-1	11	65443158	65443218	C11orf68	0.056333147	-0.364367744	-0.235582442
NotI_5876-D-1	12	129827258	129827318	NO_GENE	-0.206859695	-0.16016811	0.125816035
NotI_8263-U-1	19	10625550	10625610	ILF3	0.212886643	-0.983256589	-0.11864644
NotI_5213-U-2	11	61647863	61647923	NO_GENE	0.440600044	0.097382197	0.45449999
NotI_2888-U-2	6	80544642	80544702	NO_GENE	0.294256892	-1.360148358	0.164374507
NotI_5577-D-2	12	32922104	32922164	PKP2	-0.205326753	0.480296681	-0.544817747
NotI_1610-D-2	3	57517411	57517471	2-PDE	0.403501554	-2.358985274	-0.103390663
NotI_1058-U-1	2	86704097	86704157	RNF103	-0.12940746	-0.318220099	-0.114869457
NotI_3429-D-1	7	81983331	81983391	NO_GENE	0.713162306	1.019563447	0.709384945
NotI_3492-D-1	7	105066729	105066789	NO_GENE	0.045698	-0.220948571	-0.252927921
NotI_9578-U-1	 X 	148394584	148394644	IDS	0.054581249	0.410339969	-0.335152927
NotI_3931-U-1	8	126515038	126515098	TRIB1	-0.0662702	-0.395352654	-0.24965481
NotI_3959-D-1	8	142269681	142269741	DENND3	-0.06967891	0.019328734	-0.027023319
NotI_5131-U-2	11	18300628	18300688	HPS5	0.24275885	-0.741937565	0.222169782
NotI_5586-D-1	12	41163010	41163070	PRICKLE1	-0.141929235	0.012393008	-0.261706329
NotI_8020-D-2	19	218360	218420	NO_GENE	-0.024552974	0.227127184	-0.030802388
NotI_9024-D-2	21	45117585	45117645	PTTG1IP	-0.013679955	0.08840943	0.348687677
NotI_4597-U-1	10	22005081	22005141	MLLT10	0.175456266	1.03127195	0.027195964
NotI_6108-U-2	13	109786806	109786866	COL4A2	-0.129291917	0.025377952	-0.059673622
NotI_320-U-2	1	35269989	35270049	ZMYM6	0.134700736	-0.24344613	-0.145613444
NotI_1143-U-1	2	119317244	119317304	EN1	-0.198054423	-0.100093038	-0.075567082
NotI_5889-D-1	12	130979557	130979617	PUS1	-0.039516646	0.091219088	-0.097487849
NotI_1850-D-2	3	197498524	197498584	PCYT1A	0.394122063	-1.538588808	0.02743119
NotI_275-U-1	1	27353029	27353089	SLC9A1	-0.056008698	0.243226556	-0.512946711
NotI_7318-U-2	17	4072294	4072354	ANKFY1	0.247935669	-0.578372819	0.051649082
NotI_5395-U-2	11	93501723	93501783	LOC728120	0.143267639	-0.742835888	0.122121263
NotI_3727-D-1	8	18669404	18669464	PSD3	0.625855311	0.829903047	0.551409558
NotI_4127-U-1	9	44190084	44190144	NO_GENE	0.520439409	0.744320211	0.442430288
NotI_8642-U-1	19	62395536	62395596	ZNF264	0.3148517	-0.439204232	-0.47837359
NotI_1667-D-1	3	114413409	114413469	BOC	0.131486492	0.83292688	0.109204598
NotI_7178-U-1	16	79994859	79994919	NO_GENE	0.1276734	1.072956738	-0.058889765
NotI_4296-U-1	9	114289334	114289394	KIAA1958	-0.01421694	-0.622313855	-0.113280217
NotI_3034-D-2	6	150054124	150054184	LATS1	0.041057984	0.186508721	0.357392252
NotI_4133-D-2	9	45247527	45247587	LOC643395	0.216885596	0.91349182	1.153455857
NotI_7609-D-2	17	59694422	59694482	TEX2	0.255268246	-0.55498209	0.13857262
NotI_5451-U-2	11	122988837	122988897	NO_GENE	0.041877538	0.223203377	0.033260175
NotI_6467-D-2	14	105060314	105060374	NO_GENE	0.795313978	1.024830771	0.747247877
NotI_5561-D-2	12	27755047	27755107	MRPS35	0.350161004	-0.53698318	0.319623296
NotI_6085-U-1	13	99422172	99422232	ZIC5	-0.015716953	-0.082952833	-0.315176047
NotI_6661-U-2	15	70309470	70309530	PKM2	0.31202144	0.796375674	0.184115301
NotI_6031-U-2	13	63309120	63309180	OR7E104P	0.521957958	-0.065584307	0.731005148
NotI_4094-U-1	9	34362235	34362295	KIAA1161	-0.140034132	0.240829178	-0.111623354
NotI_3651-D-1	7	157104028	157104088	PTPRN2	0.005131222	1.376624172	-0.397999276
NotI_4939-D-1	10	133849485	133849545	C10orf39	-0.159933322	-0.404999416	-0.243268477
NotI_6158-U-1	14	19206479	19206539	LOC400174	0.124203427	0.20573116	1.178845357
NotI_2951-D-1	6	111515474	111515534	SLC16A10	0.210360654	-0.300450148	0.246446261
NotI_8537-D-2	19	50811586	50811646	EML2	-0.045033781	0.354090199	-0.076418633
NotI_1708-D-2	3	129810065	129810125	NO_GENE	0.295524021	-0.79104492	-0.077546345
NotI_4738-U-2	10	81043604	81043664	LOC653509	0.169591688	1.021580096	0.269231085
NotI_4459-U-1	9	138083410	138083470	BTBD14A	-0.119146994	-0.073218586	0.067002698
NotI_1777-D-1	3	165219156	165219216	NO_GENE	-0.145328994	0.424980827	-0.05826968
NotI_4849-D-2	10	114701194	114701254	TCF7L2	0.540977854	-0.120584449	0.038083857
NotI_4994-D-2	10	134973052	134973112	TUBGCP2	-0.142395457	-0.096319764	0.185568531
NotI_8064-U-2	19	1060279	1060339	GPX4	-0.062602158	-0.121585033	0.015207568
NotI_5576-D-2	12	32702170	32702230	NO_GENE	0.308296371	-0.108540929	0.505171136
NotI_2420-D-1	5	76972176	76972236	OTP	-0.046292591	0.870078236	-0.172992376
NotI_1816-U-1	3	185802454	185802514	NO_GENE	-0.027221149	-0.194531309	-0.110396377
NotI_4748-U-2	10	88381736	88381796	RPL7AP8	-0.183498078	-0.07416849	-0.208457134
NotI_8913-U-2	20	61552095	61552155	KCNQ2	-0.163816581	0.078065963	-0.036058539
NotI_5290-U-1	11	67029442	67029502	PITPNM1	-0.155731051	-0.179994013	-0.254786471
NotI_4871-D-1	10	119023548	119023608	SLC18A2	0.026353938	0.808591182	0.529126494
NotI_4060-D-2	9	5618895	5618955	NO_GENE	-0.064924494	0.261516766	0.382600765
NotI_2557-D-1	5	149846254	149846314	NO_GENE	-0.109238724	-0.45175679	-0.139971925
NotI_61-D-1	1	1675462	1675522	NADK	-0.140684423	0.02524459	-0.14649256
NotI_539-D-2	1	112943072	112943132	ST7L	0.703941495	0.95607273	0.754592188
NotI_760-U-1	1	233557517	233557577	ARID4B	-0.134090007	0.071515272	-0.236023815
NotI_8431-D-1	19	39916858	39916918	ZNF181	-0.072112485	0.362101824	-0.348316314
NotI_4745-D-1	10	88149886	88149946	NO_GENE	-0.243319389	0.030404853	-0.283708434
NotI_9044-D-2	21	45782013	45782073	SLC19A1	-8.13E-05	-0.181361014	0.081111381
NotI_4796-U-2	10	102487154	102487214	NO_GENE	-0.133283255	0.14996446	-0.135630549
NotI_185-D-2	1	15313807	15313867	FLJ43806	0.217823345	-1.321234632	-1.871052826
NotI_685-U-2	1	218334215	218334275	IARS2	-0.121777342	-0.178095886	-0.290948353
NotI_4040-U-1	8	145705253	145705313	GPT	-0.072849414	-0.038448815	-0.134375643
NotI_7471-U-2	17	33971684	33971744	SNIP	0.132937011	-0.599552343	-0.227206704
NotI_4654-D-1	10	43389743	43389803	NO_GENE	0.08963558	-0.019720185	-0.228998038
NotI_5511-D-1	12	6258277	6258337	NO_GENE	0.229915986	-0.121596282	-0.03110912
NotI_8092-D-1	19	1416665	1416725	APC2	-0.028947416	0.141872333	0.021752687
NotI_5568-D-2	12	30740247	30740307	IPO8	0.470739164	0.582758514	0.832284462
NotI_7222-U-1	16	86194179	86194239	JPH3	-0.013902496	0.457548956	-0.11204165
NotI_3367-U-1	7	63198258	63198318	LOC653435	-0.248171377	0.199299521	-0.392149057
NotI_260-U-1	1	26245211	26245271	SLC30A2	-0.115813505	0.17532081	-0.153160716
NotI_8547-U-2	19	51844767	51844827	MGC15476	0.128934291	-0.414554728	0.479012479
NotI_6610-U-2	15	58652864	58652924	RORA	-0.043463232	0.04600516	0.981197894
NotI_5572-D-1	12	31369171	31369231	FAM60A	0.370345997	0.066666321	0.226357011
NotI_8206-U-1	19	5750369	5750429	NO_GENE	0.247616757	0.193210047	0.119883255
NotI_2032-D-1	4	39376038	39376098	HIP2	-0.358958605	-0.038529298	-0.278360118
NotI_1308-D-1	2	204161681	204161741	NO_GENE	0.181290821	0.70836284	0.204184871
NotI_2746-D-2	6	15353438	15353498	JARID2	-0.117559017	-0.154251663	-0.25179342
NotI_1606-D-1	3	56691824	56691884	NO_GENE	-0.204732818	-0.002945536	-0.171821508
NotI_12-U-1	1	908564	908624	C1orf170	-0.028438236	0.379627343	-0.257166246
NotI_2559-U-1	5	150583881	150583941	CCDC69	0.005033244	-0.168460934	0.14445247
NotI_5439-D-1	11	118477847	118477907	DPAGT1	-0.074099626	0.465595563	1.199151292
NotI_7674-U-2	17	72544667	72544727	NO_GENE	0.202247433	0.002970127	-0.576378178
NotI_4363-D-2	9	129627889	129627949	ENG	0.176933444	-1.286441767	-0.028577507
NotI_2985-U-1	6	130381932	130381992	L3MBTL3	0.393880117	-0.311566875	-0.134396406
NotI_4981-U-2	10	134883783	134883843	KNDC1	-0.157313391	-0.482073124	-0.305918601
NotI_9380-U-1	 X 	9310438	9310498	LOC442443	-0.091399345	0.281914738	-0.065590184
NotI_1917-D-1	4	1980667	1980727	WHSC2	-0.091742912	0.174447839	-0.25835181
NotI_9173-U-2	22	30696862	30696922	NO_GENE	0.400312307	-0.244249007	-0.116969369
NotI_9319-U-2	22	47929394	47929454	NO_GENE	0.050824941	0.105974069	-0.320398353
NotI_7825-U-1	18	9604504	9604564	PPP4R1	-0.133991167	-0.088512029	-0.126849781
NotI_8761-D-2	20	30587967	30588027	NO_GENE	0.02388353	-0.889267138	-0.255385308
NotI_9441-D-2	 X 	37249392	37249452	LOC642296	-0.050566493	0.174260349	-0.012209755
NotI_6087-D-1	13	99432599	99432659	ZIC2	-0.017435525	-0.009005631	0.293979582
NotI_7602-D-2	17	58877197	58877257	CYB561	-0.181597233	-0.053940915	-0.078903345
NotI_7145-D-1	16	66856452	66856512	SLC7A6	0.382625025	0.688701811	0.370108228
NotI_4734-U-1	10	80500898	80500958	NO_GENE	-0.096408948	0.038581378	-0.013215852
NotI_2451-U-1	5	107744843	107744903	FBXL17	-0.13682819	0.129729865	-0.03926314
NotI_3671-D-1	7	158354893	158354953	WDR60	-0.042552925	-0.068269678	0.12797392
NotI_2936-U-1	6	107543454	107543514	LOC728251	-0.198911309	-0.098986083	-0.190136602
NotI_5334-U-2	11	70879189	70879249	NADSYN1	-0.1785703	0.703532982	-0.15109133
NotI_510-U-2	1	94084775	94084835	NO_GENE	-0.199169115	1.777709008	-0.241432817
NotI_4708-D-2	10	71250364	71250424	COL13A1	-0.010336262	0.921100974	0.086181617
NotI_406-U-1	1	47655100	47655160	FOXE3	-0.051298868	-1.466340372	-0.10519869
NotI_6130-D-1	13	112392270	112392330	ATP11A	-0.272013049	0.15653961	-0.134289474
NotI_7512-D-2	17	39653125	39653185	UBTF	0.027551453	0.229971834	0.383434989
NotI_6309-D-2	14	76994177	76994237	C14orf133	-0.09164056	0.385979969	-0.004635719
NotI_408-D-1	1	47676867	47676927	FOXD2	0.038346689	1.366960114	0.697065801
NotI_9573-D-2	 X 	139413909	139413969	SOX3	-0.151424639	-1.015272661	-0.021367053
NotI_9323-D-2	22	48262622	48262682	LOC728652	-0.13841056	-0.254477377	-0.15192038
NotI_3581-D-1	7	149093939	149093999	ZNF467	-0.059789132	0.378752425	-0.074041264
NotI_8125-D-2	19	2012454	2012514	NO_GENE	-0.114580172	-0.027717973	-0.007574713
NotI_3706-U-2	8	9798219	9798279	LOC729546	0.097973782	-1.596796711	0.375967271
NotI_601-D-2	1	158320436	158320496	KCNJ9	-0.258264046	-0.41658395	-0.333373258
NotI_8671-D-1	20	255199	255259	SOX12	-0.060970501	-0.118493423	-0.190547893
NotI_4837-D-1	10	110216159	110216219	NO_GENE	-0.252092941	-0.306750647	-0.169149523
NotI_6658-U-1	15	69307712	69307772	THSD4	0.104434469	-0.183005989	1.654764826
NotI_5766-D-2	12	109203843	109203903	ATP2A2	-0.146996254	0.747094795	-0.011242269
NotI_6740-U-2	15	83578622	83578682	LOC642423	-0.054177935	-0.178944142	-0.12230719
NotI_852-U-2	2	15649687	15649747	DDX1	0.147449299	-0.300162728	-0.059055077
NotI_8844-D-2	20	50134915	50134975	ZFP64	-0.131246335	0.271953641	-0.121130014
NotI_9527-D-1	 X 	117513875	117513935	DOCK11	-0.026774067	-0.348102586	-0.128123438
NotI_4246-U-2	9	98421486	98421546	CDC14B	0.003151537	-0.570477939	-0.121850414
NotI_9501-D-1	 X 	74883665	74883725	LOC286495	0.170099852	-0.517143295	0.191631498
NotI_7397-D-1	17	18028286	18028346	ALKBH5	0.107249026	-0.51452982	-1.185545072
NotI_1952-D-2	4	3710856	3710916	NO_GENE	-0.247927599	0.053915956	-0.134568374
NotI_8521-U-1	19	48915406	48915466	IRGC	-0.336294171	0.087721212	0.013655481
NotI_5685-U-2	12	63958610	63958670	MSRB3	0.011262654	-0.16674494	0.054471261
NotI_8682-D-1	20	1876046	1876106	LOC727993	-0.140918512	0.08637807	0.303663203
NotI_9531-U-1	 X 	118091668	118091728	LOC727838	-0.03098029	-0.199880815	-0.505205751
NotI_5673-U-2	12	58276480	58276540	NO_GENE	-0.437680449	0.322226447	0.25618786
NotI_782-D-2	1	241735215	241735275	AKT3	0.077631547	0.183075442	0.016576947
NotI_176-U-1	1	11462923	11462983	PTCHD2	-0.19663898	-0.227327662	-0.020266584
NotI_3086-D-1	6	165995511	165995571	PDE10A	0.112542679	-0.447779928	0.189569499
NotI_7153-D-1	16	68346429	68346489	NOB1	0.379952077	-0.689229464	0.205798755
NotI_3229-D-2	7	10324268	10324328	NO_GENE	0.089615311	0.519151064	0.198543587
NotI_4078-D-2	9	19220710	19220770	NO_GENE	-0.073898139	0.236275096	-0.041152039
NotI_7323-U-1	17	4683139	4683199	MINK1	-0.016874956	0.474727248	0.444985557
NotI_6644-U-2	15	65906652	65906712	LBXCOR1	0.041987607	0.116941553	0.183314152
NotI_4019-D-1	8	145221968	145222028	CYC1	-0.135838501	-0.048621916	-0.167527842
NotI_4023-D-2	8	145393442	145393502	LOC727967	0.040688446	-0.255966547	0.14385272
NotI_5777-U-2	12	111303981	111304041	NO_GENE	0.273472935	0.087306828	0.294749087
NotI_1143-D-2	2	119317244	119317304	EN1	0.012896251	0.191231489	0.087638034
NotI_9189-D-2	22	36060497	36060557	NO_GENE	0.22494261	0.230377005	-0.010793235
NotI_672-U-2	1	209818715	209818775	SLC30A1	-0.425005115	0.359534608	-0.462440801
NotI_3041-D-2	6	150367973	150368033	LOC646024	-0.174054892	-0.085023081	-0.328942385
NotI_9484-U-2	 X 	64500362	64500422	NO_GENE	0.207728622	0.403247322	0.385556275
NotI_8034-U-1	19	541190	541250	HCN2	-0.011285714	0.186598764	-0.236650524
NotI_9621-D-2	 X 	153632609	153632669	GAB3	0.191717697	-0.044394017	0.040445047
NotI_9011-U-1	21	44487543	44487603	ICOSLG	0.00677948	0.197068896	0.02328264
NotI_2769-U-2	6	27363942	27364002	NO_GENE	-0.312812488	-1.096484229	0.534476959
NotI_3961-U-2	8	142309650	142309710	SLC45A4	-0.379700507	0.17521532	-0.547887803
NotI_5587-D-2	12	41269770	41269830	PRICKLE1	-0.185044852	0.188170374	-0.327746035
NotI_2757-D-2	6	21702694	21702754	SOX4	-0.10049653	-0.031375056	-0.227098092
NotI_1020-U-2	2	71952410	71952470	NO_GENE	0.156577484	1.586702172	-0.40316403
NotI_4984-D-1	10	134883975	134884035	KNDC1	-0.15830379	-0.083928088	-0.302516116
NotI_317-D-1	1	34403065	34403125	CSMD2	-0.205371785	0.127871529	-0.001660819
NotI_4011-U-1	8	145105660	145105720	PLEC1	-0.004793143	0.072629587	0.01924017
NotI_8732-U-1	20	21325898	21325958	LOC644524	-0.056009394	-0.057472487	-0.104610293
NotI_7756-D-2	17	77412582	77412642	P4HB	0.175353123	-0.031863328	1.119825595
NotI_6511-D-1	15	28574754	28574814	LOC642397	0.139104208	-0.907781291	0.295529102
NotI_492-U-1	1	87152933	87152993	N13975	0.006486924	-0.133366778	-0.110107717
NotI_4931-U-1	10	133430599	133430659	NO_GENE	-0.073339201	0.546550391	-0.400013095
NotI_4824-U-1	10	104395834	104395894	TRIM8	0.862521291	-1.633823608	0.011520913
NotI_8174-D-1	19	3917701	3917761	DAPK3	-0.16292585	0.785134733	-0.645478521
NotI_5267-U-2	11	65536038	65536098	CST6	0.203971201	-0.406143449	0.15726335
NotI_6665-D-2	15	71132163	71132223	NEO1	-0.231734141	-0.365481819	-0.112510982
NotI_6354-D-1	14	98806730	98806790	BCL11B	0.080981302	-0.317835051	-0.003765965
NotI_3986-D-1	8	144450281	144450341	ZNF696	-0.136064924	0.314917659	0.133658794
NotI_6937-U-2	16	8623071	8623131	C16orf68	0.149249703	0.061283062	0.05363226
NotI_8304-U-1	19	14405133	14405193	PKN1	-0.048302867	-0.701540796	-0.328730221
NotI_3303-U-1	7	35973684	35973744	LOC646913	0.133075494	0.863019693	1.410743466
NotI_3568-U-2	7	148475798	148475858	ZNF398	-0.001254892	0.148316331	0.067985379
NotI_2755-D-2	6	19945651	19945711	ID4	0.688214082	1.154930073	1.259992014
NotI_275-D-2	1	27353029	27353089	SLC9A1	-0.148685799	0.943106328	0.348782179
NotI_1898-U-1	4	1512455	1512515	NO_GENE	-0.186346716	0.352820416	-0.217357098
NotI_4672-D-2	10	48583465	48583525	LOC728813	-0.203880484	0.614130541	0.030181192
NotI_4836-U-1	10	108914712	108914772	SORCS1	-0.102678577	0.106808458	-0.154114863
NotI_3774-D-2	8	35461823	35461883	NO_GENE	0.453254817	1.214960337	0.667825966
NotI_4342-U-1	9	127549250	127549310	PBX3	0.149966159	-0.135654703	0.194325639
NotI_5318-U-2	11	69064295	69064355	NO_GENE	-0.001886819	0.143766244	-0.302974906
NotI_1822-D-1	3	188131261	188131321	ST6GAL1	-0.108665161	0.068962715	-0.029635045
NotI_5729-D-1	12	94466650	94466710	USP44	-0.043369513	0.313735533	-0.052238241
NotI_7957-D-1	18	57712476	57712536	RNF152	0.045118933	-0.653783996	0.122880396
NotI_3713-D-1	8	10625474	10625534	SOX7	0.145519349	0.056524058	0.046135338
NotI_8627-D-2	19	60858004	60858064	CCDC106	-0.125833331	-0.553543534	-0.054960894
NotI_3159-U-2	7	1748454	1748514	LOC392617	0.410663358	-0.321102454	-0.334400322
NotI_6306-U-1	14	76849947	76850007	POMT2	0.69042827	0.969443452	0.61413128
NotI_9535-D-2	 X 	118889812	118889872	RNF113A	-0.076883411	1.659714318	0.122568415
NotI_1566-U-1	3	48116865	48116925	NO_GENE	0.617883923	0.922149974	0.566336832
NotI_3214-D-1	7	6659900	6659960	NO_GENE	-0.299401836	0.170931398	0.115481772
NotI_6944-D-1	16	9093702	9093762	LOC729913	0.042814654	-0.276307276	-0.033106324
NotI_6806-U-1	16	266848	266908	RGS11	-0.105246329	-0.014205331	-0.082137627
NotI_4866-D-1	10	118599084	118599144	DKFZp781N1041	-0.092890343	0.634271672	0.639020985
NotI_1110-U-1	2	104845083	104845143	NO_GENE	0.078487428	1.179686233	0.01179182
NotI_4338-D-2	9	126672076	126672136	ARPC5L	0.732403823	-0.390643237	0.279039849
NotI_5962-D-1	13	29397100	29397160	NO_GENE	-0.286603365	0.158588094	-0.212729731
NotI_6242-D-2	14	57736564	57736624	ACTR10	0.08994302	-0.182251393	0.061964488
NotI_1062-D-2	2	88532731	88532791	LOC730270	-0.004411557	-0.299464105	-0.217022743
NotI_3550-U-2	7	138316335	138316395	NO_GENE	0.309966581	0.717860387	1.744974071
NotI_4161-U-2	9	72334920	72334980	NO_GENE	-0.200591533	-0.28117599	-0.485239994
NotI_2792-D-2	6	32929594	32929654	TAP1	-0.305622907	3.090346599	0.656125559
NotI_6786-D-2	15	97008433	97008493	IGF1R	-0.00981789	-0.251849918	-0.181152207
NotI_4633-U-1	10	28862467	28862527	WAC	0.107230563	-0.576265579	0.037208694
NotI_7048-U-1	16	31488252	31488312	LOC440359	-0.066559697	0.113816727	-0.068610856
NotI_1244-D-2	2	173129374	173129434	PDK1	0.178705981	-0.659508733	0.065743831
NotI_7759-D-1	17	77442170	77442230	THOC4	0.319472017	0.748859962	0.072328318
NotI_686-U-2	1	218512368	218512428	RAB3GAP2	-0.1997382	-0.152129425	-0.188302417
NotI_8780-U-2	20	32928082	32928142	ACSS2	-0.091563523	-0.415183428	-0.624419368
NotI_195-U-1	1	16212203	16212263	HSPB7	-0.128537677	-0.057342977	-0.126119032
NotI_4639-U-1	10	35401940	35402000	CUL2	-0.130559228	0.193725656	0.73371444
NotI_6895-U-2	16	2783198	2783258	NO_GENE	0.089030457	0.349931021	1.005754436
NotI_6911-U-1	16	3294886	3294946	ZNF75A	-0.513360244	-0.153862099	0.004679332
NotI_3915-D-1	8	115087300	115087360	NO_GENE	0.266224803	0.643276951	0.723035452
NotI_5804-D-2	12	116283406	116283466	NOS1	-0.233197102	-0.398440032	-0.285880074
NotI_1430-D-1	2	241040793	241040853	GPC1	0.01772734	-0.535447803	-0.119428207
NotI_2706-D-1	6	4721138	4721198	CDYL	-0.097612646	0.097986426	-0.179008659
NotI_6448-U-2	14	104402521	104402581	KIAA0284	-0.004385609	-0.338653093	-0.143257359
NotI_4821-U-2	10	104200226	104200286	C10orf95	0.059875184	-0.745119672	-0.294536407
NotI_7668-D-2	17	71748177	71748237	RNF157	0.083660233	-0.242342003	-0.101593551
NotI_7138-D-1	16	66259620	66259680	C16orf48	-0.119449904	0.642619963	-0.087800768
NotI_7406-D-2	17	19588852	19588912	ALDH3A1	-0.018879479	0.067968623	0.149899188
NotI_1777-D-2	3	165219156	165219216	NO_GENE	-0.22898634	0.429100414	-0.165441484
NotI_2492-U-2	5	131774650	131774710	LOC441108	0.026788092	-0.594395149	-0.184109711
NotI_1437-U-2	2	241587086	241587146	SNED1	-0.165595515	-0.046408148	-0.096965862
NotI_6480-D-2	15	20512054	20512114	CYFIP1	-0.092389336	0.246557414	0.06844821
NotI_4225-U-2	9	95148300	95148360	NO_GENE	0.43047054	0.813723299	-0.302056297
NotI_53-U-2	1	1542082	1542142	MIB2	-0.418191145	0.445005417	0.545354006
NotI_7723-D-1	17	76512824	76512884	KIAA1303	-0.060297122	0.39726467	-0.209625107
NotI_3821-D-1	8	56955047	56955107	LYN	0.029444117	0.332643322	-0.022680412
NotI_158-U-2	1	10162662	10162722	UBE4B	-0.088659982	-0.291722106	-0.262372517
NotI_2200-D-2	4	160243520	160243580	RAPGEF2	-0.090806137	-0.270608954	-0.317803543
NotI_3120-D-1	6	170422819	170422879	NO_GENE	0.266231841	-1.0054007	-0.363282035
NotI_3176-U-2	7	3307618	3307678	SDK1	-0.048567502	-0.135092716	-0.16399744
NotI_2967-U-2	6	118335481	118335541	SLC35F1	-0.146558492	-0.09335975	-0.265919736
NotI_4988-U-1	10	134884263	134884323	KNDC1	-0.19101563	-0.49002172	-0.252834633
NotI_2853-D-2	6	45498528	45498588	RUNX2	-0.219443922	1.081774872	-0.285623415
NotI_5969-D-2	13	30146335	30146395	NO_GENE	-0.134394479	-0.43180853	-0.276289189
NotI_5242-D-1	11	64086879	64086939	SLC22A11	-0.020484507	0.086837836	-0.089588956
NotI_226-D-1	1	21708465	21708525	ALPL	-0.205157321	0.194117783	-0.303842335
NotI_2418-D-1	5	76542462	76542522	PDE8B	-0.145283141	-0.311696105	-0.330942961
NotI_6311-D-2	14	80491074	80491134	TSHR	0.246706009	-1.891722772	-0.177097047
NotI_4-U-2	1	829795	829855	LOC728550	-0.059641107	0.171898645	-0.19877762
NotI_7893-D-2	18	33106997	33107057	BRUNOL4	0.205896122	0.866295216	1.036106043
NotI_4260-U-2	9	99786925	99786985	ANP32B	0.511586145	-1.415610611	0.143233823
NotI_2336-D-2	5	32480378	32480438	ZFR	0.012671383	0.353640921	0.01096214
NotI_6336-D-1	14	92555654	92555714	ITPK1	-0.16182611	0.47519601	-0.101452045
NotI_5034-U-2	11	684959	685019	DEAF1	-0.094656894	-0.125430101	-0.086684636
NotI_4084-D-1	9	22437242	22437302	DMRTA1	0.025253495	-0.190168805	-0.055977766
NotI_5938-U-1	13	24153084	24153144	ATP12A	-0.146781225	-0.111763208	-0.195970948
NotI_5599-D-2	12	46450918	46450978	FLJ20489	-0.178919187	0.224056863	0.111330809
NotI_5141-D-2	11	27678708	27678768	BDNF	-0.181183832	-0.229761392	-0.280664763
NotI_5817-U-1	12	119391258	119391318	SFRS9	-0.019824621	0.346165222	-0.079386255
NotI_5723-D-1	12	93066273	93066333	PLXNC1	-0.357091378	1.234167357	-0.000221098
NotI_791-U-1	1	244927076	244927136	NO_GENE	-0.169100168	0.129228438	-0.048561678
NotI_7798-U-1	17	78640296	78640356	METRNL	-0.15475789	-0.577122121	-0.10370778
NotI_5853-U-2	12	122441838	122441898	SETD8	0.601700578	0.774498178	0.613570821
NotI_3954-U-1	8	141126863	141126923	NIBP	-0.084136318	0.118441039	0.070895219
NotI_5805-D-1	12	116584576	116584636	KSR2	0.001094992	0.347037365	0.619970393
NotI_9248-U-1	22	41307785	41307845	dJ222E13.2	0.265907605	-0.798704214	0.482499923
NotI_2128-D-1	4	103642204	103642264	NFKB1	0.367996112	0.281859906	1.24762669
NotI_9201-D-1	22	36551239	36551299	GALR3	-0.036015072	0.181754053	-0.026128321
NotI_5908-U-2	12	131848291	131848351	KIAA0692	-0.151524827	0.075228203	-0.049244809
NotI_7931-D-1	18	46341531	46341591	MAPK4	0.033915391	0.364599257	-0.001238692
NotI_3845-D-1	8	66916497	66916557	PDE7A	-0.162518738	0.139810158	-0.219834275
NotI_2371-U-1	5	56146946	56147006	MAP3K1	-0.161327891	-0.509665318	-0.190372907
NotI_8306-D-2	19	14489434	14489494	DNAJB1	-0.076386341	0.012497934	-0.149409608
NotI_3935-D-2	8	128818813	128818873	LOC729194	-0.011286062	-0.990078056	-0.307050178
NotI_8507-U-2	19	47271812	47271872	ZNF574	0.062875558	-1.408468112	-0.476729405
NotI_8377-D-2	19	19142082	19142142	MEF2B	-0.14261782	0.946395637	-0.288207213
NotI_8924-D-1	20	61844325	61844385	SLC2A4RG	0.056248017	-0.006910996	0.057128165
NotI_9293-D-2	22	45037662	45037722	PKDREJ	-0.014374704	-0.072262078	-0.063071763
NotI_4559-D-1	10	5685968	5686028	NO_GENE	-0.037034785	-0.042326109	0.018529455
NotI_9021-U-2	21	44955949	44956009	C21orf29	-0.04784455	0.742293236	-0.078746684
NotI_167-D-1	1	10677537	10677597	CASZ1	-0.420926975	0.153986922	-1.012605305
NotI_3066-U-1	6	157384590	157384650	ARID1B	-0.174254546	0.34323622	-0.133051943
NotI_9064-D-2	22	14537849	14537909	LOC400879	-0.09709924	0.164401454	0.694885705
NotI_599-D-1	1	156503770	156503830	NO_GENE	-0.094186803	0.122924043	-0.064228275
NotI_4468-D-1	9	138150260	138150320	LOC90120	-0.210246616	-0.046418784	-0.237433361
NotI_8770-U-2	20	30871535	30871595	MAPRE1	-0.003489946	-0.033037435	0.027103521
NotI_1528-D-1	3	32833863	32833923	LOC389102	-0.112214347	-0.081791406	-0.035217585
NotI_4308-D-1	9	119771986	119772046	NO_GENE	0.338570655	1.181227288	1.379846404
NotI_4046-U-2	9	336403	336463	DOCK8	0.101990934	-0.664301674	0.288163443
NotI_1890-U-1	4	1342423	1342483	KIAA1530	-0.205622908	0.033426208	0.077588751
NotI_1118-U-1	2	106924468	106924528	NO_GENE	0.078432277	0.780030926	0.143120999
NotI_4445-U-1	9	136365275	136365335	RXRA	-0.268892596	0.722951859	-0.350827107
NotI_6419-D-1	14	103087360	103087420	NO_GENE	-0.151301744	0.022220571	-0.279904502
NotI_1849-U-1	3	197428109	197428169	OSTalpha	-0.212516091	-0.063530102	-0.189112134
NotI_6931-U-1	16	4683641	4683701	NUDT16L1	-0.083608634	-0.224746832	-0.278964967
NotI_1806-U-2	3	185355931	185355991	DVL3	-0.119033151	-0.147835075	-0.109511239
NotI_2268-U-2	5	705195	705255	CEP72	-0.045257042	0.068947634	-0.457303607
NotI_4791-D-2	10	102371346	102371406	NO_GENE	0.307999264	-0.634883608	-0.323725052
NotI_7435-D-1	17	24945000	24945060	ANKRD13B	0.023589501	1.261016316	-0.318090388
NotI_1968-D-1	4	6336868	6336928	WFS1	0.745740203	1.055442234	0.779790656
NotI_9552-U-2	 X 	134060070	134060130	LOC644596	-0.155820805	-0.01329034	-0.283140791
NotI_9195-D-1	22	36286288	36286348	CDC42EP1	-0.057483745	-0.141124857	-0.231429944
NotI_2406-D-2	5	72957718	72957778	RGNEF	0.035818591	0.240273548	-0.262354136
NotI_8437-D-2	19	40307410	40307470	FXYD3	0.425128848	-1.113823062	0.662840634
NotI_7827-U-2	18	11679309	11679369	GNAL	0.282545116	0.104730579	0.264844502
NotI_5273-D-1	11	65860056	65860116	RIN1	-0.107149	0.016550675	-0.082596395
NotI_2674-D-1	5	180412546	180412606	BTNL9	-0.068625219	-0.071801422	-0.148619935
NotI_906-D-2	2	29192181	29192241	LOC729864	-0.188362226	-0.077529026	-0.290838631
NotI_8151-U-2	19	3067441	3067501	GNA11	-0.169626709	-0.019530888	-0.209212114
NotI_2719-D-2	6	7672268	7672328	BMP6	-0.015159632	-0.941578975	-0.226622494
NotI_4314-D-1	9	123105039	123105099	GSN	-0.050342696	-0.281682153	-0.452354874
NotI_163-U-2	1	10621956	10622016	SRG	-0.157990181	-0.201691115	-0.193580792
NotI_8510-U-1	19	47760829	47760889	NO_GENE	0.223727842	-0.380257763	-0.482549424
NotI_3902-U-1	8	102033138	102033198	YWHAZ	0.111941192	-0.261128642	0.413193424
NotI_7425-U-1	17	23993663	23993723	KIAA0100	0.440906262	0.673656719	0.285277041
NotI_409-D-1	1	47746722	47746782	NO_GENE	0.516325833	0.631829066	1.447994729
NotI_9169-U-1	22	30016869	30016929	MGC17330	0.147899193	0.364343099	0.559968047
NotI_288-U-1	1	29011200	29011260	OPRD1	-0.056646756	0.222102025	-0.034949
NotI_1209-D-2	2	152899997	152900057	FMNL2	-0.048768647	-0.614588343	0.14150535
NotI_5737-U-2	12	100127608	100127668	SLC5A8	-0.080292189	0.26245204	0.077646159
NotI_2370-U-1	5	55310178	55310238	IL6ST	0.482549	0.633246078	0.402140731
NotI_8811-U-2	20	43469341	43469401	DBNDD2	-0.264951858	-0.637089152	-0.443351945
NotI_9293-D-1	22	45037662	45037722	PKDREJ	0.006113949	-0.021936802	-0.137528389
NotI_1475-D-1	3	12885274	12885334	NO_GENE	-0.135942492	0.082041026	-0.144025025
NotI_5537-U-2	12	13045638	13045698	HEBP1	0.095070591	0.289866767	-0.117331909
NotI_9513-D-1	 X 	106846370	106846430	TSC22D3	0.070705374	0.121794043	0.029199369
NotI_4959-U-1	10	134449150	134449210	INPP5A	-0.136425037	0.018312489	0.074449825
NotI_6570-D-1	15	42808650	42808710	NO_GENE	0.181983445	-1.043764926	0.158811265
NotI_2117-U-2	4	95898114	95898174	LOC728442	0.32134974	-0.569158976	0.215886508
NotI_3670-U-2	7	158342162	158342222	WDR60	-0.06334787	0.870759783	0.006629342
NotI_8020-U-2	19	218360	218420	NO_GENE	0.029124091	0.644272469	0.309034431
NotI_3763-D-1	8	30635015	30635075	GTF2E2	-0.11056777	-0.159575522	-0.169798493
NotI_2636-U-2	5	176722758	176722818	RGS14	0.007865877	-1.05278172	-1.092236821
NotI_3196-D-2	7	5536798	5536858	ACTB	-0.192607734	0.728121384	-0.085467547
NotI_5347-U-2	11	72170550	72170610	STARD10	-0.121202109	-0.047879044	-0.123121517
NotI_5654-U-2	12	54612079	54612139	DGKA	-0.065540152	-0.017992573	-0.04878537
NotI_8378-D-2	19	19155086	19155146	MEF2B	0.719683167	0.947611308	0.65951702
NotI_3676-U-2	8	169664	169724	LOC642096	0.119139717	0.059579818	0.016564982
NotI_851-U-2	2	15618949	15619009	NAG	0.010927363	1.109208509	-0.151053377
NotI_4715-U-1	10	72642191	72642251	UNC5B	0.470661727	-1.057452437	0.903346774
NotI_2790-D-1	6	31973464	31973524	EHMT2	0.052409533	-0.358288788	0.022960704
NotI_8988-U-1	21	39655618	39655678	NO_GENE	0.60157185	0.883691271	0.523443467
NotI_1188-U-1	2	135024638	135024698	TMEM163	0.080043405	0.598254532	-0.364307356
NotI_7259-U-2	16	87795029	87795089	LOC146429	-0.028143522	0.002828736	-0.031939251
NotI_4215-U-2	9	93752002	93752062	ROR2	-0.187224508	0.315918417	-0.09352027
NotI_8909-U-1	20	61459818	61459878	CHRNA4	-0.117609264	-0.031224644	-0.12543709
NotI_5997-D-1	13	40929883	40929943	LOC730127	0.065363689	1.190102322	-0.06142822
NotI_2163-U-2	4	129202458	129202518	LARP2	-0.176760934	-0.227930524	0.069995484
NotI_4012-U-1	8	145119692	145119752	PLEC1	0.279267215	-1.324259888	-0.367902983
NotI_1838-D-2	3	196462233	196462293	C3orf21	-0.136733771	-0.257542394	-0.152043517
NotI_1762-D-1	3	151963685	151963745	SIAH2	-0.209665817	-0.023919353	-0.167873973
NotI_8101-D-2	19	1530050	1530110	MBD3	0.689305884	0.972358919	0.770342149
NotI_2622-D-2	5	175902791	175902851	NO_GENE	0.315319116	-0.07623795	0.389686222
NotI_1307-D-1	2	204108296	204108356	RAPH1	0.07298123	-0.706096643	-0.003654171
NotI_9028-D-1	21	45184292	45184352	C21orf67	0.009126377	0.628235486	-0.027835654
NotI_371-U-2	1	42921226	42921286	YBX1	-0.17830885	-0.255072003	-0.205682852
NotI_8248-D-1	19	9764772	9764832	NO_GENE	0.051872418	1.341033764	0.041656395
NotI_717-U-1	1	226219378	226219438	LOC729028	0.35691949	0.799203426	0.459350988
NotI_5162-D-1	11	35922214	35922274	LDLRAD3	-0.011544298	0.191708776	0.004833722
NotI_2226-D-2	4	175680226	175680286	HPGD	0.004716085	0.308549702	0.109946437
NotI_9551-U-2	 X 	132179215	132179275	TFDP3	0.446167997	-0.44387212	-0.174481807
NotI_1198-D-1	2	144806596	144806656	NO_GENE	0.138850342	0.139041444	-0.077610591
NotI_8124-U-1	19	1966575	1966635	BTBD2	0.318539663	-0.646844418	0.293292021
NotI_1749-D-1	3	142940233	142940293	RNF7	0.36967545	0.178479908	0.927592336
NotI_52-U-1	1	1541530	1541590	MIB2	-0.272521356	-0.283747185	-0.202676684
NotI_4415-U-2	9	133605145	133605205	RAPGEF1	-0.208377394	-0.126099338	-0.315134727
NotI_4766-U-1	10	94971152	94971212	NO_GENE	-0.251986801	0.008713895	-0.27526641
NotI_2704-D-1	6	3966903	3966963	PRPF4B	-0.111721587	0.021975923	-0.303007371
NotI_8146-U-2	19	3013269	3013329	AES	-0.093691998	-0.008830203	0.280050618
NotI_7476-U-2	17	34112152	34112212	NO_GENE	-0.02620227	-0.970011844	-0.485918722
NotI_9517-D-2	 X 	107866418	107866478	IRS4	-0.131166156	-0.76685668	-0.260436025
NotI_1793-U-2	3	180348888	180348948	PIK3CA	0.253735478	0.186828128	-0.087476107
NotI_4867-U-1	10	118754412	118754472	KIAA1598	0.04158431	0.37251307	0.265452917
NotI_3863-D-1	8	80843093	80843153	HEY1	0.102721602	-0.733129063	-0.043515726
NotI_6970-U-2	16	15844918	15844978	MYH11	0.254149057	0.853274779	0.284243241
NotI_72-D-2	1	2056458	2056518	PRKCZ	-0.198100548	0.049466125	-0.355726519
NotI_727-D-2	1	226412978	226413038	GJA12	0.142605192	-0.581175754	-0.044488023
NotI_7257-D-1	16	87571660	87571720	CBFA2T3	-0.196325822	0.013988094	-0.250661606
NotI_3947-D-2	8	140699878	140699938	KCNK9	-0.092694384	0.312431237	0.756519044
NotI_8467-U-1	19	44114892	44114952	SARS2	-0.144770581	-0.175484084	-0.083034105
NotI_713-D-1	1	225237330	225237390	CABC1	-0.206150378	1.172359487	0.173235507
NotI_8296-D-2	19	13978862	13978922	RFX1	0.048189129	-0.325104973	-0.169114916
NotI_5409-D-1	11	107234472	107234532	SLC35F2	-0.044901832	0.301577985	0.048479612
NotI_7416-D-2	17	22646446	22646506	WSB1	0.225951056	0.647956075	0.617598167
NotI_798-D-2	2	429835	429895	NO_GENE	-0.092484033	0.115012368	-0.052829049
NotI_5125-U-2	11	17254793	17254853	NUCB2	0.156604676	-0.667267506	0.257116895
NotI_1726-U-1	3	134240424	134240484	TMEM108	0.38213928	0.610093548	0.328957536
NotI_3707-U-1	8	9798971	9799031	LOC729546	-0.000497271	0.217450065	-0.059295619
NotI_2567-D-2	5	153837565	153837625	HAND1	-0.113708163	0.152684964	-0.081924399
NotI_8100-U-1	19	1518888	1518948	RKHD1	-0.218652149	0.133617886	-0.278099755
NotI_2056-D-2	4	52599126	52599186	SGCB	0.249096484	-0.535932155	0.121556093
NotI_5894-D-1	12	131200192	131200252	NOC4L	0.021555942	-0.150334177	0.177314045
NotI_3964-U-2	8	142587190	142587250	FLJ43860	-0.148721271	-0.172356738	-0.159712686
NotI_4839-U-1	10	110662073	110662133	NO_GENE	-0.092181927	0.612947569	-0.096866745
NotI_6136-D-2	13	112612032	112612092	NO_GENE	0.656643142	0.832888211	0.642442734
NotI_7196-D-1	16	83825931	83825991	NO_GENE	-0.431597772	0.071224573	-0.058760637
NotI_6141-D-2	13	113320979	113321039	TFDP1	-0.160564462	-0.060078728	-0.199353754
NotI_3509-D-2	7	115926936	115926996	CAV2	-0.080724638	-0.45892037	-0.248780954
NotI_2731-U-1	6	12120710	12120770	HIVEP1	0.191332175	-0.80043445	0.02640981
NotI_6235-U-1	14	55654456	55654516	PELI2	0.481051317	0.849271299	0.518185891
NotI_5649-D-1	12	52732261	52732321	HOXC4	0.105249097	-0.250723776	0.019463132
NotI_4116-U-2	9	37640855	37640915	FRMPD1	-0.048561261	-1.235432605	-0.129105044
NotI_7957-U-2	18	57712476	57712536	RNF152	-0.296519547	-0.14427785	-0.204619115
NotI_4908-U-1	10	128584212	128584272	NO_GENE	-0.095793401	-0.251503957	-0.19894528
NotI_1941-U-2	4	3535446	3535506	NO_GENE	0.38251855	0.898069046	0.356016398
NotI_7659-D-1	17	71384110	71384170	TRIM47	0.22513797	-0.686741565	-0.130681339
NotI_4728-D-1	10	76863366	76863426	NO_GENE	0.034918046	0.00318109	1.062431978
NotI_2168-U-1	4	137308703	137308763	NO_GENE	0.433754376	0.689770305	0.491404581
NotI_3483-D-1	7	101867783	101867843	TMEM142B	-0.071336133	0.613793036	-0.109323727
NotI_276-U-1	1	27565414	27565474	MAP3K6	0.087901315	-0.623504345	0.061712912
NotI_3428-U-2	7	81910947	81911007	CACNA2D1	0.063293857	-0.301701706	-0.014259207
NotI_2215-D-2	4	171247683	171247743	AADAT	0.029008267	0.045682353	-0.111303374
NotI_9345-D-1	22	49246995	49247055	SBF1	-0.240807379	-0.314693671	-0.131873769
NotI_8951-U-2	21	25989691	25989751	JAM2	0.148534967	0.492287537	0.029579347
NotI_58-D-2	1	1628444	1628504	CDC2L1	0.067271147	-0.017284297	0.343733444
NotI_5289-D-1	11	67025760	67025820	PITPNM1	-0.050390682	0.288196721	-0.20450819
NotI_7909-D-2	18	43028765	43028825	FUSSEL18	-0.12935802	-0.390407598	-0.180530482
NotI_308-D-1	1	33127367	33127427	HPCA	-0.040313487	0.968355745	0.461040221
NotI_2361-D-1	5	42960221	42960281	NO_GENE	-0.096712222	-0.220072937	0.023910661
NotI_8248-D-2	19	9764772	9764832	NO_GENE	0.033755531	1.340766884	0.061455537
NotI_5995-D-1	13	40915778	40915838	OR7E37P	0.46688422	-0.240060044	0.350976155
NotI_6988-D-1	16	22293292	22293352	CDR2	-0.023026769	-0.476421067	-0.039726839
NotI_4633-U-2	10	28862467	28862527	WAC	0.081596935	-0.588697601	-0.012956383
NotI_432-U-2	1	53697955	53698015	DMRTB1	-0.073354532	0.093664322	0.056056687
NotI_2630-D-1	5	176177668	176177728	UNC5A	0.182756776	-0.184834859	0.089509699
NotI_5519-U-2	12	7959868	7959928	NO_GENE	-0.085981505	0.23747025	-0.146467874
NotI_5426-U-2	11	116924049	116924109	DSCAML1	-0.130664155	0.50067229	-0.060691552
NotI_4618-U-1	10	23768086	23768146	OTUD1	0.01859744	-0.457958693	-0.004796009
NotI_8660-D-1	19	63508507	63508567	LOC113386	0.148623647	-1.641498955	-0.047699672
NotI_4616-D-2	10	23724313	23724373	NO_GENE	0.413216396	0.780733342	0.545976659
NotI_7615-U-1	17	60346110	60346170	FLJ34306	0.639421186	-0.80694959	-0.063493936
NotI_5896-D-2	12	131218110	131218170	NO_GENE	0.138747019	-0.249421905	-0.744449544
NotI_2137-U-2	4	108351764	108351824	NO_GENE	0.00118902	0.121338171	2.354228164
NotI_2238-D-2	4	185631292	185631352	IRF2	-0.02645936	-0.047547398	-0.198336957
NotI_7392-U-1	17	17596480	17596540	RAI1	0.052974996	0.221159719	0.080494377
NotI_4244-U-2	9	98006236	98006296	NO_GENE	-0.003799088	0.530113963	-0.081215452
NotI_3081-U-1	6	163972140	163972200	NO_GENE	-0.191639175	0.043137362	-0.163705615
NotI_6654-U-1	15	67922270	67922330	NO_GENE	-0.038438477	0.591663982	-0.113762684
NotI_6330-U-2	14	91372532	91372592	MTAC2D1	0.044185038	0.726197369	0.867440382
NotI_4026-D-2	8	145418566	145418626	KIAA1833	-0.092281857	-0.429135299	-0.112672211
NotI_7879-U-2	18	27800197	27800257	LOC646792	2.91111436	1.928102005	2.201406726
NotI_921-U-2	2	38058256	38058316	FAM82A	0.155353739	0.686060158	-0.023527756
NotI_5358-D-1	11	74629965	74630025	LOC441617	-0.163378479	-0.38568819	-0.343419278
NotI_3733-D-2	8	22009880	22009940	RAI16	-0.348189205	0.444004046	-0.549572113
NotI_3013-U-1	6	143309432	143309492	LOC729320	0.116724758	0.159468675	-0.016803467
NotI_1912-D-1	4	1842513	1842573	NO_GENE	-0.220137332	-0.736176971	-0.337813565
NotI_131-U-2	1	6608037	6608097	PHF13	-0.042062786	-0.519570272	-0.102549882
NotI_3768-D-1	8	31010010	31010070	PURG	0.131681448	-0.768781815	-0.100867676
NotI_6775-U-2	15	90198468	90198528	SLCO3A1	-0.071058279	0.089035285	-0.094453734
NotI_1033-D-2	2	73372428	73372488	EGR4	-0.129702852	-0.359696432	-0.522597117
NotI_2278-D-1	5	1058153	1058213	NO_GENE	0.455055062	-0.20339119	0.343102392
NotI_3242-U-1	7	20797364	20797424	NO_GENE	0.609312592	-1.20186701	0.084172443
NotI_1951-D-1	4	3651491	3651551	NO_GENE	-0.15164575	0.251784005	-0.203299939
NotI_8477-D-1	19	45389319	45389379	LOC729048	0.017957305	0.301792931	-0.015567167
NotI_8789-U-2	20	35446139	35446199	SRC	-0.005721992	0.020210731	0.076492409
NotI_7562-D-1	17	44624866	44624926	NO_GENE	0.071674014	1.004442251	0.054976211
NotI_4764-U-1	10	94823782	94823842	CYP26A1	-0.000606238	0.198698993	0.016453705
NotI_1930-U-1	4	2765223	2765283	NO_GENE	-0.153299274	-0.105443116	-0.190445146
NotI_7345-U-2	17	7270463	7270523	C17orf83	0.181605756	-0.371364779	0.030295636
NotI_741-D-1	1	228844898	228844958	LOC729257	0.407669664	-1.225051549	0.139919134
NotI_8799-U-1	20	39198778	39198838	PLCG1	0.126916024	0.881312846	-0.074625882
NotI_7233-D-2	16	87047265	87047325	ZFPM1	-0.227478344	-0.145147265	-0.291872468
NotI_4466-D-1	9	138126828	138126888	BTBD14A	-0.281065217	-0.181583867	-0.354074211
NotI_7741-U-2	17	76934355	76934415	NO_GENE	-0.00101774	-0.251295397	0.145759134
NotI_4710-U-1	10	71669550	71669610	NO_GENE	0.144508129	0.964256848	-0.103030363
NotI_5515-U-1	12	6746681	6746741	PTMS	0.026125686	-0.764778578	-0.21436607
NotI_7622-U-1	17	61729920	61729980	PRKCA	-0.210490254	-0.185990622	-0.233472258
NotI_5866-D-1	12	123711562	123711622	NO_GENE	-0.321161158	0.318745189	0.875831398
NotI_4268-U-1	9	101023637	101023697	ALG2	0.519390959	-1.182446072	0.387524441
NotI_6054-D-2	13	79813425	79813485	SPRY2	-0.119207829	2.336094638	0.097403067
NotI_2705-U-1	6	4614868	4614928	NO_GENE	0.582150707	0.814411187	0.490627928
NotI_4390-U-2	9	131467977	131468037	PRRX2	-0.175289846	0.54121446	-0.211424321
NotI_4644-U-1	10	35970281	35970341	FZD8	-0.469736297	0.063990168	0.00516478
NotI_1241-D-1	2	171725750	171725810	TLK1	-0.086942668	0.064007681	-0.178120131
NotI_7845-D-1	18	16945333	16945393	ROCK1	-0.279344214	0.514809605	-0.155022748
NotI_7398-D-1	17	18080694	18080754	LLGL1	-0.1767901	0.411092389	0.200839444
NotI_8903-U-1	20	61116588	61116648	LOC646031	-0.276575329	-0.006802611	-0.240901638
NotI_1315-U-1	2	207016768	207016828	ADAM23	-0.065235714	-0.031474413	-0.1052195
NotI_6593-D-1	15	53369444	53369504	RAB27A	-0.099170857	0.199560848	-0.055650364
NotI_1301-U-2	2	201385670	201385730	BZW1	-0.020397069	0.231481203	0.225126064
NotI_4960-U-1	10	134450583	134450643	NKX6-2	-0.319169944	0.908363408	-0.384373362
NotI_749-U-2	1	232681589	232681649	TARBP1	-0.065079274	-1.224469729	-0.066194062
NotI_9009-U-1	21	44351684	44351744	TMEM1	-0.063316855	-0.307387898	-0.188048456
NotI_3420-D-2	7	75860923	75860983	SRCRB4D	-0.01060844	-0.307120189	-0.019235213
NotI_4356-D-2	9	129005012	129005072	RALGPS1	-0.150270753	-0.145007219	-0.14532651
NotI_5861-D-2	12	123439499	123439559	NCOR2	-0.228588678	0.400305693	-0.132454969
NotI_4616-D-1	10	23724313	23724373	NO_GENE	0.488319585	0.715773846	0.472342799
NotI_5230-D-1	11	63754972	63755032	DNAJC4	0.206544089	-1.299153977	-0.006047494
NotI_5998-U-1	13	40930438	40930498	LOC730127	-0.027236458	0.303878584	-0.119382778
NotI_95-D-1	1	2818053	2818113	NO_GENE	-0.015766954	-0.01656286	-0.519939479
NotI_7233-U-1	16	87047265	87047325	ZFPM1	-0.042133446	-0.727989631	-0.164149149
NotI_8287-U-2	19	13343526	13343586	CACNA1A	-0.068335652	0.455509562	-0.553818322
NotI_886-U-1	2	26768904	26768964	KCNK3	0.098035841	0.683672255	0.101826715
NotI_9414-D-2	 X 	21303428	21303488	CNKSR2	0.009878456	0.106405434	-0.193524786
NotI_4041-D-1	8	145882041	145882101	LOC728033	-0.034433487	0.264836677	-0.145550319
NotI_1697-U-2	3	127758131	127758191	C3orf22	-0.274934081	0.404264298	-0.136079666
NotI_1983-U-2	4	7635108	7635168	SORCS2	-0.2221646	-0.058008425	0.014253234
NotI_8606-D-1	19	59989591	59989651	KIR2DL1	-0.10272221	0.023856089	-0.414668642
NotI_2634-D-1	5	176493340	176493400	NSD1	-0.068136368	-0.200510562	-0.137983867
NotI_1322-D-1	2	208341632	208341692	FZD5	0.1168692	-0.39989015	0.085257355
NotI_1678-D-2	3	121774993	121775053	NO_GENE	0.12524908	0.665062821	0.64132596
NotI_4368-D-2	9	129894749	129894809	SLC25A25	-0.223619437	0.201776695	0.576560874
NotI_6182-D-1	14	31616519	31616579	ARHGAP5	0.016093911	1.161948424	0.473544746
NotI_8208-U-1	19	5756425	5756485	NO_GENE	0.028525637	-0.772674894	-0.094852048
NotI_7817-U-1	18	6387127	6387187	L3MBTL4	0.183295446	0.609956203	0.031125541
NotI_7488-D-2	17	35164232	35164292	LOC728110	0.075355226	-0.020263933	0.213359862
NotI_2579-D-2	5	158569141	158569201	FLJ31951	0.036388064	-2.699881408	-0.140015255
NotI_3230-U-2	7	12217454	12217514	TMEM106B	0.125152193	-0.131367479	0.221447098
NotI_148-D-2	1	9217511	9217571	H6PD	0.168968414	0.272084036	-0.190281619
NotI_9590-U-1	 X 	150614646	150614706	NO_GENE	-0.171521968	-0.094806107	-0.128424834
NotI_2837-D-2	6	43268828	43268888	PARC	-0.184720237	-0.283815766	-0.105687748
NotI_1056-D-2	2	86417895	86417955	REEP1	-0.042637108	-0.344391624	0.136331661
NotI_6563-D-2	15	40260424	40260484	VPS39	0.109990557	0.400783943	1.060116431
NotI_9039-U-1	21	45654133	45654193	COL18A1	0.169270259	0.035935025	0.05397653
NotI_1039-U-1	2	74522374	74522434	RTKN	-0.003657028	0.210643937	0.305337262
NotI_5039-D-2	11	799609	799669	RPLP2	0.19805095	0.88878997	-0.049026149
NotI_2423-U-1	5	77979822	77979882	LOC727723	-0.129481432	-0.272553165	-0.238472433
NotI_2883-D-1	6	75972336	75972396	COL12A1	-0.122973738	0.061429124	-0.182677677
NotI_7050-U-2	16	32160072	32160132	NO_GENE	-0.139104721	0.015674076	-0.379215693
NotI_8839-D-1	20	48981071	48981131	ADNP	-0.290041139	-0.180969928	-0.335640684
NotI_1448-U-2	2	242289521	242289581	ING5	0.445304567	-1.940380964	-0.13052715
NotI_969-D-2	2	54709838	54709898	SPTBN1	-0.219652041	0.361663394	-0.553912411
NotI_6157-D-1	14	18960155	18960215	LOC642734	-0.125256046	0.157647094	0.26693194
NotI_6766-D-2	15	89234529	89234589	FES	0.533543567	0.261167959	0.473302193
NotI_3044-D-2	6	150566946	150567006	PPP1R14C	0.271384813	0.26420905	0.596098164
NotI_2177-U-1	4	141233110	141233170	MAML3	-0.308602415	0.787561535	0.566601783
NotI_8312-U-2	19	15195354	15195414	NO_GENE	-0.037753575	0.824145859	-0.230897939
NotI_7603-U-2	17	58907869	58907929	ACE	-0.102664211	0.073133773	-0.372577552
NotI_2892-U-2	6	83834241	83834301	C6orf157	0.140885915	0.306851457	0.098326338
NotI_7833-U-1	18	12057226	12057286	LOC284226	0.028039056	0.296287754	0.288688193
NotI_2084-U-1	4	78089585	78089645	N22696	-0.08217806	-0.123238805	-0.444943071
NotI_8815-U-2	20	44076333	44076393	MMP9	-0.096024513	0.023798019	0.044230767
NotI_708-U-2	1	224803114	224803174	C1orf95	0.020117592	-0.27448823	-0.052949152
NotI_2127-D-1	4	103484796	103484856	SLC39A8	-0.136227009	0.106531026	-0.017489743
NotI_5923-D-2	13	20532758	20532818	LATS2	-0.178562762	-0.001488596	-0.267111818
NotI_1139-D-2	2	114015842	114015902	LOC572558	-0.080794618	0.057507502	-0.282891449
NotI_2886-U-1	6	79844091	79844151	PHIP	0.088190228	-0.546443614	0.026453338
NotI_6965-U-2	16	14991550	14991610	KIAA0251	0.011640887	-0.236652055	-0.131510395
NotI_5043-D-1	11	832743	832803	POLR2L	-0.08795428	0.044611914	-0.036108918
NotI_6007-U-2	13	45275075	45275135	LOC283514	0.689233642	0.848903169	0.57585902
NotI_7534-D-1	17	41805781	41805841	LOC728806	-0.039055354	-0.426303564	-0.334648454
NotI_8689-U-1	20	2974788	2974848	GNRH2	-0.142173146	-0.061662673	-0.148457653
NotI_4477-U-1	9	138414581	138414641	SNAPC4	-0.100051026	-0.296816002	-0.032886292
NotI_2551-D-2	5	149133448	149133508	PPARGC1B	-0.163976049	0.227820057	-0.145112191
NotI_3476-D-2	7	101435954	101436014	CUTL1	0.133949167	2.078845022	0.2306128
NotI_7195-U-1	16	83761008	83761068	LOC123855	-0.0920832	-0.460407517	-0.196635712
NotI_8011-D-1	18	75464867	75464927	NO_GENE	-0.045327398	0.513641789	0.004350421
NotI_4515-D-1	9	139293778	139293838	FLJ20245	-0.123604672	0.179466852	0.03291904
NotI_7009-U-1	16	28741565	28741625	LOC730151	-0.132456672	-0.339860495	-0.254870429
NotI_4810-U-1	10	102979897	102979957	LBX1	-0.200964732	-0.179575678	-0.188945007
NotI_8556-U-1	19	52364486	52364546	SAE1	0.760727265	0.966086754	0.719123428
NotI_5462-D-2	11	128654748	128654808	LOC729672	-0.073657054	-0.583020055	-0.220948177
NotI_671-U-1	1	208472951	208473011	C1orf133	-0.189261663	0.385586186	0.005022114
NotI_6212-U-2	14	42021333	42021393	NO_GENE	0.123724493	0.729490352	-0.114920713
NotI_8019-D-2	19	21779	21839	LOC729043	-0.091024591	1.836658353	0.215056576
NotI_7250-D-1	16	87350032	87350092	NO_GENE	-0.223908359	0.443621881	-0.162171976
NotI_6352-D-1	14	96277922	96277982	NO_GENE	-0.088082066	0.065675356	-0.003440442
NotI_1818-D-1	3	186353020	186353080	LOC285382	0.084387644	0.041527149	0.096707066
NotI_6819-D-1	16	652962	653022	WDR90	-0.111728246	0.136801446	0.09993443
NotI_1812-U-2	3	185536646	185536706	EIF4G1	0.01785896	-0.01642942	-0.04442618
NotI_352-U-1	1	40371149	40371209	LOC728602	-0.156577634	0.010658487	-0.201388065
NotI_268-U-1	1	26895899	26895959	ARID1A	0.121097689	-0.324002193	0.041003578
NotI_5890-D-1	12	130980682	130980742	PUS1	0.286210433	-2.091917478	0.535555672
NotI_6952-D-2	16	11256317	11256377	SOCS1	-0.266817326	-0.074758679	-0.3027264
NotI_4332-D-2	9	126143011	126143071	NEK6	-0.070628007	0.191222227	-0.189727624
NotI_44-D-1	1	1355775	1355835	NO_GENE	-0.109031068	0.218429846	-0.003330181
NotI_5944-D-2	13	27390374	27390434	IPF1	-0.175140777	-0.296686644	-0.38331866
NotI_4558-D-1	10	5678943	5679003	NO_GENE	-0.088691984	0.148826279	0.021650502
NotI_1767-U-2	3	157071629	157071689	GMPS	-0.222827319	-0.184387209	-0.157653926
NotI_7258-D-1	16	87786130	87786190	CDH15	-0.220696561	0.122491427	0.00058181
NotI_1373-U-1	2	232215643	232215703	NO_GENE	0.340662316	0.455123832	0.744259052
NotI_333-U-1	1	37991182	37991242	EPHA10	-0.181533414	-0.058327267	-0.19632306
NotI_6101-U-2	13	109235269	109235329	IRS2	-0.175432656	0.088369614	-0.192272181
NotI_7716-D-1	17	75723413	75723473	DDX48	0.363329873	0.769033957	0.440314375
NotI_5030-D-2	11	626027	626087	DRD4	0.111017422	-0.079735782	0.69652531
NotI_7556-D-1	17	44159355	44159415	HOXB13	-0.176610239	0.141295048	0.103039714
NotI_6774-D-1	15	90198376	90198436	SLCO3A1	0.028056223	-0.195872479	0.005042469
NotI_7631-D-2	17	63420458	63420518	C17orf58	-0.042322377	-0.644138952	0.087731541
NotI_4027-U-2	8	145461348	145461408	BOP1	-0.206693239	-0.184404151	-0.161240725
NotI_9534-D-1	 X 	118809348	118809408	RPL39	0.403515653	0.209708555	0.124123066
NotI_6961-D-2	16	13921733	13921793	ERCC4	-0.158118555	-0.002574588	0.157588788
NotI_8-D-2	1	849969	850029	SAMD11	-0.066534589	1.429751048	0.317199489
NotI_6397-D-2	14	102313580	102313640	TRAF3	-0.141188817	0.063806766	-0.204415425
NotI_7544-D-2	17	42756123	42756183	C17orf57	-0.125326143	-0.080994843	0.016216388
NotI_2259-D-2	5	134559	134619	LOC643594	-0.073502472	0.076416637	-0.201351394
NotI_1439-D-2	2	241690266	241690326	MTERFD2	-0.047422564	0.197584564	0.029555536
NotI_8100-D-1	19	1518888	1518948	RKHD1	0.07579968	-0.863595971	-0.029502147
NotI_3027-D-2	6	147566917	147566977	STXBP5	-0.098407183	-0.234367257	-0.091488649
NotI_3607-D-2	7	150847604	150847664	RHEB	-0.08601005	-0.223798614	-0.123633442
NotI_5491-U-1	12	733194	733254	WNK1	0.011459433	-0.267524842	-0.309830579
NotI_7483-D-1	17	34279888	34279948	LASP1	-0.041644612	-0.183050791	-0.344591615
NotI_8761-U-1	20	30587967	30588027	NO_GENE	-0.004730434	-0.112256881	0.054454996
NotI_3289-D-2	7	30032874	30032934	FKBP14	0.221249731	-0.475922852	0.249036516
NotI_467-U-2	1	65305783	65305843	LOC729592	-0.164899187	-0.123491604	-0.268301179
NotI_483-U-2	1	82039254	82039314	LPHN2	-0.02481011	-0.20739711	-0.181771821
NotI_236-D-1	1	23366846	23366906	LUZP1	0.011381136	0.253191245	0.032304962
NotI_4347-U-1	9	128206991	128207051	C9orf28	0.232009124	-0.26874666	0.567006468
NotI_2353-D-1	5	39110213	39110273	RICTOR	-0.339520163	0.438595606	-0.239017107
NotI_378-D-2	1	44268786	44268846	SLC6A9	-0.163766054	0.057359845	-0.200900035
NotI_831-D-2	2	10149220	10149280	NO_GENE	0.015865596	0.786681144	-0.017053887
NotI_7736-D-1	17	76883303	76883363	MGC15523	-0.24031267	0.063503395	-0.362059231
NotI_8727-U-2	20	21232127	21232187	XRN2	-0.118772366	-0.243602728	-0.169299913
NotI_7592-D-2	17	55534807	55534867	LOC653653	-0.007158785	-0.205852166	0.029005191
NotI_3222-U-2	7	7573135	7573195	FLJ20323	-0.001611436	0.11485223	-0.021226138
NotI_7892-U-1	18	32691488	32691548	KIAA1328	-0.075839857	0.3631574	-0.10718168
NotI_4979-D-1	10	134883687	134883747	KNDC1	-0.065582607	-0.178528495	-0.176599756
NotI_2305-U-1	5	3589330	3589390	NO_GENE	-0.155594823	0.028822971	-0.032803302
NotI_3255-D-2	7	26557530	26557590	NO_GENE	0.138438279	1.195721858	0.144079195
NotI_3863-D-2	8	80843093	80843153	HEY1	0.106289016	-0.798358917	-0.125081574
NotI_3250-U-1	7	23537404	23537464	TRA2A	0.282480711	1.623499615	0.21556034
NotI_843-U-1	2	10969748	10969808	KCNF1	0.100569473	-0.426684944	0.061314087
NotI_6304-U-1	14	76563596	76563656	C14orf4	0.385708583	0.077972156	0.33625092
NotI_6943-U-1	16	9093541	9093601	LOC729913	-0.257480147	0.70337048	-0.1880645
NotI_923-D-2	2	38157701	38157761	CYP1B1	-0.050517933	-0.031653422	-0.20499891
NotI_7982-U-1	18	72826574	72826634	MBP	-0.052831139	-0.278739851	-0.223290844
NotI_2174-D-1	4	140696227	140696287	SETD7	-0.092074618	-0.076692711	-0.28261466
NotI_2025-U-1	4	38341482	38341542	FLJ13197	-0.158265852	-0.238412775	-0.248153745
NotI_5594-U-2	12	44949125	44949185	SLC38A1	0.895045305	-1.526269794	0.191695988
NotI_8848-U-2	20	52223356	52223416	CYP24A1	0.219407594	0.774004866	-0.014632476
NotI_4618-U-2	10	23768086	23768146	OTUD1	0.057186496	-0.403293549	-0.072354229
NotI_1251-D-1	2	176653592	176653652	LOC344191	0.088351056	-0.631683048	-0.050261041
NotI_1046-U-1	2	75908336	75908396	NO_GENE	0.349834839	0.26021406	-0.789690932
NotI_6754-U-1	15	87754038	87754098	NO_GENE	-0.218510236	0.247807062	-0.150687201
NotI_6058-D-1	13	90798467	90798527	NO_GENE	0.053382474	0.114519479	0.228340902
NotI_3410-D-2	7	75382517	75382577	POR	-0.043616949	1.798980496	0.268935321
NotI_2194-U-1	4	158088987	158089047	PDGFC	-0.247223185	0.215071062	0.077453998
NotI_6542-U-1	15	37660736	37660796	LOC644779	-0.020600717	-0.278548364	-0.145812972
NotI_9226-D-2	22	38160561	38160621	MAP3K7IP1	-0.017349476	0.965299095	-0.619045972
NotI_6977-U-1	16	19110898	19110958	SYT17	0.679382145	0.953116833	0.656562074
NotI_9354-D-2	 X 	227306	227366	PPP2R3B	0.081974399	-0.13340501	-0.067118779
NotI_7808-U-2	18	4445397	4445457	LOC388458	-0.109913896	-0.599334757	-0.247858107
NotI_5180-U-2	11	46216535	46216595	NO_GENE	0.056999618	-0.042433997	-0.012879538
NotI_4097-D-2	9	34513032	34513092	DNAI1	0.013970636	-0.432465576	0.006414096
NotI_7528-U-2	17	41217426	41217486	LOC728762	0.026391373	-0.281311749	-0.13813618
NotI_178-D-1	1	11646762	11646822	FBXO44	-0.176741557	-0.190934517	-0.414927027
NotI_7610-U-1	17	59817798	59817858	PECAM1	-0.132785305	0.16627352	0.006265931
NotI_7685-U-1	17	73676488	73676548	SYNGR2	-0.230883266	0.121785449	-0.211978746
NotI_1367-D-1	2	230984968	230985028	LOC729879	-0.147777382	0.110943888	-0.197318529
NotI_7418-D-2	17	22807866	22807926	NO_GENE	0.296111577	-0.12323084	0.055715762
NotI_6733-D-1	15	82689516	82689576	LOC388152	-0.042710756	-0.149167069	0.004325322
NotI_2429-D-2	5	79986468	79986528	DHFR	0.039085766	-0.110982376	0.05847689
NotI_6512-U-1	15	28907260	28907320	LOC390561	0.233761706	0.314943143	-0.315282758
NotI_2532-U-1	5	140286800	140286860	PCDHA1	-0.137854993	-0.182825	-0.02944512
NotI_5977-D-1	13	32058798	32058858	APRIN	-0.081800929	0.039672158	0.170231075
NotI_9337-U-2	22	49025998	49026058	TUBGCP6	-0.107522754	0.30947348	-0.052156495
NotI_8925-D-2	20	61848774	61848834	BTBD4	-0.196139702	-0.045050535	0.124062601
NotI_3514-U-1	7	120378235	120378295	ING3	0.030628961	0.015991713	0.048880828
NotI_8534-U-1	19	50645962	50646022	NO_GENE	-0.272439203	-1.165070737	-0.305602291
NotI_8814-D-2	20	44033323	44033383	ZNF335	-0.172500732	0.578007891	-0.01963207
NotI_7492-U-1	17	35601128	35601188	RAPGEFL1	0.048015117	0.636477765	-0.318303327
NotI_9103-U-1	22	18760082	18760142	LOC728229	-0.078158781	-0.303453813	0.111186101
NotI_1022-U-1	2	72226457	72226517	CYP26B1	0.601002393	-0.121076321	0.46778268
NotI_3660-U-1	7	157276868	157276928	PTPRN2	-0.033743919	0.026778744	0.014966043
NotI_6850-D-1	16	1341759	1341819	BAIAP3	0.254129342	-0.209050139	0.108052084
NotI_6802-D-1	16	51299	51359	RHBDF1	0.081750087	-0.077788615	-0.007654134
NotI_7405-U-1	17	19424058	19424118	FLJ10847	-0.192815735	-0.2565761	-0.174273946
NotI_1556-D-2	3	45812897	45812957	SLC6A20	-0.134098724	0.037596723	-0.074689615
NotI_1216-D-2	2	159851326	159851386	WDSUB1	-0.075614538	-1.111566931	-0.399357261
NotI_9074-U-1	22	17303656	17303716	PRODH	-0.23136076	-0.047581425	-0.286625556
NotI_965-D-1	2	51118834	51118894	LOC730100	-0.293197538	0.250558618	0.189195492
NotI_2861-D-2	6	53106905	53106965	GCM1	-0.218150698	0.043525525	-0.380181544
NotI_6167-D-1	14	22825066	22825126	KIAA1443	-0.077275599	1.100871126	0.163737428
NotI_7231-D-2	16	87024923	87024983	ZNF469	0.206710872	-2.021339059	-0.05743858
NotI_9522-D-1	 X 	110094912	110094972	NO_GENE	-0.207413347	0.791163814	-0.103958101
NotI_6661-U-1	15	70309470	70309530	PKM2	0.225810694	0.573542626	0.142619918
NotI_6905-D-2	16	3047002	3047062	MMP25	-0.080526707	0.070633065	-0.218767644
NotI_1866-U-2	3	199002550	199002610	LRCH3	0.149023127	1.478675682	0.68850144
NotI_5139-D-2	11	20576429	20576489	LOC645490	0.042282926	0.259482517	-0.242744115
NotI_5635-U-1	12	50930535	50930595	KRT7	-0.010539095	0.169881321	-0.08366074
NotI_3010-U-1	6	143308762	143308822	LOC729320	0.09037758	-0.531105901	-0.387724526
NotI_5995-U-2	13	40915778	40915838	OR7E37P	0.060454236	0.708362028	0.111183914
NotI_2622-U-1	5	175902791	175902851	NO_GENE	-0.055887846	0.03878565	-0.123986959
NotI_6748-D-2	15	87712452	87712512	NO_GENE	-0.204926097	0.191537913	-0.090644302
NotI_7946-U-2	18	53065809	53065869	NO_GENE	0.733439425	1.034737842	0.746800795
NotI_3679-U-1	8	512621	512681	NO_GENE	0.001980641	0.237149606	0.194466138
NotI_7234-U-2	16	87047425	87047485	ZFPM1	-0.046688543	-0.22082669	-0.055835935
NotI_6028-U-2	13	60134126	60134186	NO_GENE	0.145356403	0.151285355	-0.061612797
NotI_5540-U-1	12	13322537	13322597	NO_GENE	0.640568231	-0.793561294	0.640156823
NotI_6281-D-2	14	70012114	70012174	NO_GENE	0.243853701	0.898938095	0.696254803
NotI_7377-U-2	17	15466274	15466334	NO_GENE	-0.164687074	0.65731006	-0.087362864
NotI_3933-D-1	8	128593403	128593463	NO_GENE	0.467834072	0.993566912	0.484391526
NotI_1873-D-2	4	765578	765638	NO_GENE	-0.075733808	0.280494469	-0.185667735
NotI_2755-U-1	6	19945651	19945711	ID4	0.054991596	-0.269655613	-0.099260426
NotI_708-D-1	1	224803114	224803174	C1orf95	-0.112023067	-0.391536436	-0.17818203
NotI_2782-D-2	6	30632945	30633005	GNL1	0.403633362	-0.532581674	0.080635256
NotI_1843-U-2	3	197079483	197079543	TNK2	-0.076853031	0.116437919	-0.177564202
NotI_1593-U-1	3	52390856	52390916	DNAH1	-0.114397175	0.270031797	0.06820519
NotI_8137-U-2	19	2428807	2428867	GADD45B	0.022881982	0.141681517	-0.013715028
NotI_9569-U-1	 X 	139412536	139412596	SOX3	-0.317549823	-0.32284414	0.006433169
NotI_4057-U-1	9	5329473	5329533	RLN1	-0.006119951	0.339597689	0.018469452
NotI_602-D-1	1	158320500	158320560	KCNJ9	-0.251501955	0.014833924	-0.112222108
NotI_764-D-2	1	233734584	233734644	B3GALNT2	-0.091833219	1.04411413	-0.001635677
NotI_8875-U-2	20	59427692	59427752	CDH4	-0.070842145	0.527437065	0.115625398
NotI_4826-D-2	10	104942880	104942940	NT5C2	-0.047407126	0.410075564	-0.024359101
NotI_8397-U-1	19	34994751	34994811	CCNE1	0.222215339	0.797762301	0.16756296
NotI_4835-U-2	10	108914428	108914488	SORCS1	-0.009096998	-0.194989855	-0.100831994
NotI_6588-D-1	15	49173541	49173601	TNFAIP8L3	0.028943417	0.995722398	0.073884093
NotI_8518-U-2	19	48697741	48697801	PHLDB3	-0.028223924	1.849144419	-0.525010105
NotI_8815-U-1	20	44076333	44076393	MMP9	-0.069116211	-0.015628096	0.037056564
NotI_5702-U-1	12	68419172	68419232	LOC645495	-0.121159794	-0.318458846	-0.087254315
NotI_8303-D-2	19	14189375	14189435	NO_GENE	0.038446251	-0.498314362	0.715318309
NotI_7606-U-1	17	59032078	59032138	CCDC44	0.221314659	-0.491505518	0.133994509
NotI_1869-U-2	4	240445	240505	MGC26356	-0.005463602	0.709406801	-0.180021596
NotI_1469-U-1	3	10181797	10181857	IRAK2	0.412868838	0.158482537	0.266263309
NotI_1923-D-1	4	2233901	2233961	MXD4	-0.100561258	1.486703506	-0.413505356
NotI_1703-U-2	3	128881591	128881651	ABTB1	-0.144490395	0.127994768	-0.050743526
NotI_9217-U-2	22	37432003	37432063	GTPBP1	0.219940366	-0.435229396	-0.031604273
NotI_8947-U-2	21	18113637	18113697	C21orf91	-0.208820666	-0.564184087	-0.512765818
NotI_569-D-2	1	149213528	149213588	LASS2	0.075674392	0.108415459	0.023967406
NotI_3693-D-2	8	1797807	1797867	ARHGEF10	0.351080873	-1.753763394	-1.285980742
NotI_2898-D-2	6	86360341	86360401	SNX14	0.15523489	0.778696785	0.325852538
NotI_6197-U-1	14	35073843	35073903	INSM2	-0.125208146	-0.444715512	-0.201726622
NotI_2376-U-1	5	59224925	59224985	NO_GENE	-0.146287162	-0.72324403	-0.026751792
NotI_20-U-1	1	993419	993479	LOC643921	-0.028602671	-0.060113458	-0.012010403
NotI_4970-U-1	10	134753148	134753208	GPR123	-0.005973351	-0.144964391	-0.807243655
NotI_3564-D-1	7	148211797	148211857	EZH2	-0.000472664	0.225854267	0.100545465
NotI_5841-U-2	12	121665248	121665308	KNTC1	0.430568872	0.830392602	0.383554509
NotI_5656-D-1	12	54759409	54759469	ERBB3	0.281963691	-1.758808641	-0.150598404
NotI_627-U-1	1	179719609	179719669	CACNA1E	-0.073590569	-0.052544066	-0.180799982
NotI_1013-U-1	2	70166920	70166980	PCBP1	0.371280351	0.271899458	0.997991651
NotI_1646-U-1	3	78161714	78161774	NO_GENE	-0.053476308	0.935963127	0.055951722
NotI_7703-U-1	17	74727937	74727997	NO_GENE	0.331627091	0.159087047	0.408421227
NotI_8793-D-1	20	36898155	36898215	PPP1R16B	-0.075954352	-0.001948198	-0.062507115
NotI_966-D-1	2	54051521	54051581	PSME4	-0.230539753	-0.592475582	-0.040686012
NotI_5991-D-2	13	40138045	40138105	FOXO1A	0.239383841	-0.614332326	0.155275803
NotI_3518-D-2	7	123176338	123176398	WASL	-0.159268585	-0.186297105	-0.049102325
NotI_5500-D-1	12	3280130	3280190	NO_GENE	-0.032299987	1.091581902	-0.159172889
NotI_2298-D-1	5	1981877	1981937	NO_GENE	-0.215669877	-0.919852799	0.371002545
NotI_6685-D-2	15	73658780	73658840	PTPN9	0.019620897	-0.017873662	-0.425064724
NotI_2247-D-1	4	187263605	187263665	NO_GENE	0.003250252	-0.402732401	-0.164937779
NotI_4099-D-2	9	34618900	34618960	ARID3C	0.05542647	0.104599644	0.141881892
NotI_1769-U-2	3	159298598	159298658	SHOX2	0.271444976	-0.357084712	0.119787827
NotI_6018-U-1	13	49553613	49553673	DLEU2	0.017043625	-0.406267484	0.264566176
NotI_5721-U-2	12	92489801	92489861	LOC144481	-0.102822031	-0.177994388	-0.0859463
NotI_8834-U-1	20	48240664	48240724	CEBPB	-0.114852409	-0.161246298	-0.194597653
NotI_5241-D-1	11	64067083	64067143	NO_GENE	0.028566377	0.451718309	0.012925468
NotI_2905-D-2	6	88467988	88468048	C6orf166	-0.219704338	0.107616564	-0.273737495
NotI_6220-D-1	14	50366785	50366845	NIN	-0.059814477	0.315835916	0.050077554
NotI_5502-U-2	12	4006435	4006495	NO_GENE	-0.002912651	0.764488164	0.357045889
NotI_827-D-2	2	10101230	10101290	KLF11	-0.04573371	0.04671245	-0.081032114
NotI_1769-D-2	3	159298598	159298658	SHOX2	0.207764872	-0.245733535	0.164791674
NotI_3015-D-2	6	143899963	143900023	NO_GENE	0.272626987	0.152153073	0.356541176
NotI_2614-U-1	5	175725085	175725145	ARL10	0	0.082949871	-0.010107508
NotI_815-D-1	2	8742983	8743043	ID2	-0.203738672	-0.118713415	-0.283451392
NotI_975-D-1	2	56264678	56264738	CCDC85A	-0.144747868	-0.004501154	-0.238562888
NotI_8045-D-1	19	747666	747726	PTBP1	0.160176893	-0.051723628	0.050176986
NotI_7634-U-2	17	63755619	63755679	AMZ2	-0.071633198	1.295489551	-0.081691565
NotI_1844-U-1	3	197120560	197120620	TNK2	-0.022380302	0.030650875	-0.194963359
NotI_4781-U-2	10	99464047	99464107	MARVELD1	-0.183712314	0.315662447	-0.237791633
NotI_515-D-2	1	94147544	94147604	GCLM	0.061233677	0.009354499	0.473921331
NotI_7741-U-1	17	76934355	76934415	NO_GENE	0.214577171	0.124614977	-0.244116209
NotI_2708-U-1	6	4722156	4722216	CDYL	-0.031738933	-0.125517441	-0.184091764
NotI_3175-D-1	7	3307362	3307422	SDK1	-0.307749746	-0.381706448	-0.627837358
NotI_4667-U-1	10	47125832	47125892	LOC728684	-0.033925937	0.765533265	0.004073671
NotI_7588-U-2	17	54763832	54763892	YPEL2	-0.082335959	3.61057186	0.463171609
NotI_1399-U-1	2	236243199	236243259	CENTG2	-0.013313057	-0.346186906	-0.022744407
NotI_6143-D-1	13	113480104	113480164	NO_GENE	-0.078745089	0.081335344	0.130295874
NotI_9242-U-2	22	40678243	40678303	LOC339674	-0.213095913	0.127894428	-0.217010901
NotI_9520-D-2	 X 	109132571	109132631	TMEM164	-0.197886271	-0.475509373	-0.156060928
NotI_9641-D-2	 Y 	2170855	2170915	DHRSX	-0.197525241	0.950030116	-0.105815563
NotI_1150-D-1	2	120819438	120819498	INHBB	-0.339828295	0.237511898	-0.033746661
NotI_2451-U-2	5	107744843	107744903	FBXL17	-0.170983265	0.172252238	-0.040956008
NotI_8195-U-1	19	5053008	5053068	JMJD2B	-0.148043819	-0.109103134	-0.22107499
NotI_527-D-2	1	108309062	108309122	VAV3	0.120240662	-0.365638137	-0.074192595
NotI_3793-U-2	8	41743786	41743846	LOC727725	-0.170374331	-0.120957664	-0.281382696
NotI_4196-U-1	9	88382629	88382689	NO_GENE	-0.175819632	0.028929702	-0.285214853
NotI_756-U-2	1	232813320	232813380	IRF2BP2	0.121825336	-0.08880254	0.05031813
NotI_39-D-2	1	1324246	1324306	CCNL2	0.00705136	-0.077103763	-0.017788863
NotI_365-U-1	1	41658842	41658902	NO_GENE	-0.126652777	0.016843509	-0.141600584
NotI_8663-D-2	19	63599742	63599802	RPS5	0.120853503	-0.329269083	0.071318263
NotI_4619-U-1	10	23768561	23768621	OTUD1	-0.075060716	-0.548337229	-0.163758288
NotI_1950-D-1	4	3640998	3641058	NO_GENE	-0.028356958	0.125622114	3.784556335
NotI_5236-D-2	11	63815605	63815665	GPR137	0.00351868	-0.997274772	-0.190212204
NotI_473-U-1	1	67291457	67291517	SLC35D1	0.748241549	-1.435226652	0.452634841
NotI_9430-D-1	 X 	24941581	24941641	ARX	0.25523207	-0.756597556	0.15673648
NotI_2253-U-1	4	189495301	189495361	NO_GENE	-0.209785775	0.037247876	-0.201644262
NotI_4078-D-1	9	19220710	19220770	NO_GENE	-0.09303003	0.399842078	-0.030131931
NotI_6092-D-1	13	101850889	101850949	FGF14	0.655600475	-0.51370661	0.471518524
NotI_5436-U-1	11	118294680	118294740	NO_GENE	-0.030904064	0.496976992	0.031948788
NotI_4543-D-1	10	967265	967325	LOC728083	-0.007051331	0.209672751	-0.018345889
NotI_8984-U-1	21	38954519	38954579	ERG	-0.259355537	-0.153223422	-0.116279977
NotI_2960-U-1	6	114770442	114770502	LOC728614	-0.107193532	-0.050031001	0.005431424
NotI_4327-D-1	9	125810619	125810679	NO_GENE	-0.034287166	-0.008785302	-0.093446462
NotI_9400-U-2	 X 	16874745	16874805	REPS2	0.103853314	-0.467523198	-0.002084497
NotI_3083-D-2	6	164214729	164214789	NO_GENE	0.018975031	1.137891303	0.990065451
NotI_6706-D-2	15	78858469	78858529	KIAA1199	-0.09343105	-0.032314565	-0.180445147
NotI_9265-D-1	22	43272519	43272579	LDOC1L	-0.125908507	-0.181928917	-0.216043686
NotI_8499-D-1	19	46624543	46624603	BCKDHA	-0.17342015	-0.035969019	-0.148142056
NotI_4266-D-1	9	100609999	100610059	GALNT12	-0.206170507	-0.34170047	-0.242826129
NotI_6117-U-2	13	110980125	110980185	NO_GENE	-0.144180859	0.166724098	-0.136099985
NotI_5660-U-1	12	54902427	54902487	RNF41	0.220035107	-0.142238552	0.931146464
NotI_9268-D-1	22	43595452	43595512	LOC553158	0.396161681	0.676889938	0.548206529
NotI_8141-D-2	19	2758363	2758423	THOP1	-0.106871861	0.13830827	-0.046976924
NotI_8973-D-1	21	36787810	36787870	NO_GENE	-0.228970509	0.366888173	-0.246417553
NotI_2586-U-2	5	162865236	162865296	MAT2B	0.271783351	-0.718922574	0.322776967
NotI_6761-U-1	15	88412524	88412584	ZNF710	-0.126238745	0.309644291	0.033889198
NotI_2126-U-2	4	102487585	102487645	PPP3CA	-0.072294324	-0.074362727	0.062082563
NotI_1995-D-1	4	13155214	13155274	BAPX1	0.070934032	-0.176960831	0.094016989
NotI_4441-D-2	9	135889627	135889687	BRD3	-0.159977633	0.398904536	0.010399066
NotI_3233-D-2	7	13963379	13963439	ETV1	0.330217	0.740858529	0.402480122
NotI_557-U-1	1	120830101	120830161	LOC653464	-0.100968861	0.674069721	0.114077917
NotI_7666-D-2	17	71647548	71647608	FOXJ1	-0.231257232	-0.100494502	0.125467532
NotI_6422-U-1	14	103251395	103251455	XRCC3	-0.081145028	-0.141776026	-0.128065349
NotI_6772-D-2	15	90197818	90197878	SLCO3A1	0.039216466	-0.50960095	-0.00841853
NotI_8700-D-2	20	3952784	3952844	FTLL1	0.000811108	1.414403687	0.381587712
NotI_8313-U-1	19	15219072	15219132	BRD4	-0.138994119	-0.001466745	-0.00441205
NotI_1508-D-1	3	18461733	18461793	NO_GENE	0.099804999	-1.008010357	0.240105675
NotI_5055-D-1	11	1859779	1859839	LSP1	0.118220156	1.814915396	0.147273994
NotI_4285-D-2	9	111903724	111903784	PALM2-AKAP2	0.121962219	-0.29298592	0.646169735
NotI_6127-D-1	13	111771054	111771114	LOC729106	-0.09271952	-0.422556949	-0.053769458
NotI_8991-U-1	21	40137521	40137581	NO_GENE	-0.060972651	0.090094091	0.050025708
NotI_9418-U-2	 X 	21891415	21891475	SMS	0.067312582	-0.174099796	-0.696312477
NotI_7126-U-2	16	65516405	65516465	RRAD	-0.158203837	-0.033899632	-0.172471241
NotI_8080-U-1	19	1206455	1206515	MIDN	-0.213914066	0.238343979	-0.301239058
NotI_8514-D-1	19	48467097	48467157	PSG9	-0.179952901	-0.173817864	-0.345855633
NotI_8841-U-1	20	49592867	49592927	NFATC2	-0.052746426	-0.066099843	0.58787025
NotI_775-D-1	1	239586613	239586673	RGS7	0.103431871	-0.330271536	-0.121428434
NotI_7660-U-2	17	71386231	71386291	TRIM47	-0.044796306	0.206712963	0.205893682
NotI_2235-U-1	4	184663276	184663336	ING2	-0.025277932	0.301214473	-0.065119948
NotI_7926-D-1	18	45594293	45594353	ACAA2	-0.009033606	-0.528099237	-0.101876879
NotI_3933-U-2	8	128593403	128593463	NO_GENE	0.707040717	1.000217163	0.721024181
NotI_3096-D-1	6	167238307	167238367	NO_GENE	-0.017487096	0.689003432	0.806624933
NotI_3793-D-2	8	41743786	41743846	LOC727725	-0.504570312	0.305258083	-0.89031822
NotI_3740-U-2	8	22493002	22493062	LOC729917	-0.280953941	0.663358002	-0.28213288
NotI_9084-D-2	22	18091740	18091800	N17197	0.167773154	-0.115958635	-0.289421624
NotI_9057-D-1	21	46228706	46228766	COL6A1	-0.184993946	0.025467877	-0.013066667
NotI_3409-U-2	7	75206810	75206870	HIP1	-0.123742835	0.245703324	0.018164013
NotI_8444-D-1	19	40923838	40923898	MLL4	-0.012994311	1.005189825	-0.067901923
NotI_5885-D-1	12	130879504	130879564	MMP17	-0.167391542	-0.076144633	-0.310309081
NotI_1785-D-2	3	171557438	171557498	SKIL	0.017322468	-0.549001477	-0.04299889
NotI_2336-U-2	5	32480378	32480438	ZFR	-0.028464446	-0.11617041	-0.243095942
NotI_7282-D-1	17	961971	962031	ABR	-0.070641795	0.444772771	0.051988381
NotI_8276-U-1	19	11897305	11897365	ZNF700	0.013961433	-0.13525594	-0.237092553
NotI_4349-D-2	9	128321806	128321866	NO_GENE	-0.023189566	0.643791554	0.849346022
NotI_5292-U-1	11	67131171	67131231	C11orf72	0.040630413	0.836934998	-0.087006413
NotI_8088-D-2	19	1372502	1372562	DAZAP1	-0.147521904	0.15698011	0.330662501
NotI_1497-U-2	3	15349107	15349167	SH3BP5	0.091501995	-0.11394574	-0.430399433
NotI_7367-D-2	17	11085544	11085604	FLJ45455	-0.127650512	-0.090508481	-0.237513455
NotI_6432-D-2	14	103804223	103804283	LOC730181	0.036465538	-0.035043486	0.407016924
NotI_7830-D-2	18	11741652	11741712	GNAL	-0.137420664	0.061270254	-0.243584908
NotI_1851-U-1	3	197558328	197558388	NO_GENE	0.771481392	0.978665962	0.704187391
NotI_3142-D-1	7	1166728	1166788	ZFAND2A	0.465366757	0.956252152	0.061297837
NotI_6910-U-2	16	3134243	3134303	ZNF213	-0.024191487	0.271771991	-0.108877684
NotI_4341-U-1	9	127287891	127287951	MAPKAP1	-0.141677654	0.207469237	-0.389398657
NotI_7981-U-2	18	72663884	72663944	ZNF236	0.097850126	-0.22010423	0.08782981
NotI_2585-U-1	5	162819654	162819714	NUDCD2	0.033970388	2.005155067	-0.247407983
NotI_4148-D-1	9	69888670	69888730	NO_GENE	0.068990817	0.800850093	0.951057434
NotI_3069-U-2	6	157832203	157832263	ZDHHC14	-0.287349123	-0.054387621	-0.174229318
NotI_2528-U-2	5	139474441	139474501	PURA	-0.563186729	0.634692191	-0.156183133
NotI_7986-U-2	18	73741224	73741284	NO_GENE	0.176744451	0.444666382	0.050605068
NotI_8295-U-2	19	13950929	13950989	RFX1	0.120176574	0.241225971	0.171948285
NotI_9183-D-2	22	35255409	35255469	EIF3S7	0.589874689	-1.532639663	0.100958623
NotI_8430-D-1	19	39758470	39758530	LOC643719	0.057752034	0.556837018	0.100933211
NotI_8932-D-1	20	62158882	62158942	TCEA2	0.009216341	1.238198935	0.407159746
NotI_569-D-1	1	149213528	149213588	LASS2	0.071354564	0.110086468	0.019032855
NotI_7076-U-1	16	48745017	48745077	LOC390729	0.214781921	-0.864473695	0.040005284
NotI_6491-D-1	15	25550444	25550504	NO_GENE	0.067451523	-0.106710957	0.180424032
NotI_9380-D-1	 X 	9310438	9310498	LOC442443	0.116732732	-0.589320509	-1.403824417
NotI_8730-U-1	20	21325766	21325826	LOC644524	-0.13096345	0.224854256	-0.201057925
NotI_8220-D-1	19	7105457	7105517	INSR	0.236641246	0.625535001	0.146634244
NotI_7069-D-1	16	47088087	47088147	LOC643114	-0.093210042	-0.120223544	0.273953387
NotI_1916-U-2	4	1961215	1961275	WHSC2	-0.007852807	-0.204775273	0.689810348
NotI_3692-D-1	8	1785941	1786001	ARHGEF10	-0.177867442	0.599780844	-0.55895585
NotI_8059-D-1	19	1020319	1020379	HMHA1	0.020314563	1.37203501	-0.224324829
NotI_2343-D-2	5	36187929	36187989	LMBRD2	0.241647807	-0.576113248	0.010130932
NotI_7693-U-1	17	74327226	74327286	USP36	0.265670021	-0.610020837	0.097526864
NotI_826-D-1	2	10101106	10101166	KLF11	0.014463104	-0.261372313	-0.197882865
NotI_4031-U-2	8	145525262	145525322	SCRT1	-0.003570342	-0.216907097	-0.06807373
NotI_3896-U-2	8	99375580	99375640	NPAL2	-0.216014369	-0.146143818	-0.156210512
NotI_6188-U-1	14	32478913	32478973	NPAS3	-0.05761344	0.035846679	-0.25541172
NotI_67-U-1	1	1961842	1961902	NO_GENE	0.271741641	0.666762153	0.31566662
NotI_1429-D-2	2	241024045	241024105	GPC1	-0.081231583	-0.404999666	-0.028883951
NotI_8971-D-2	21	35183861	35183921	RUNX1	-0.057976008	-0.163834103	-0.174267999
NotI_1614-D-2	3	58113572	58113632	FLNB	0.090299314	0.449946494	0.043622231
NotI_4536-D-1	10	170871	170931	ZMYND11	0.057593783	-0.035208459	-0.012773201
NotI_7116-D-2	16	56789559	56789619	CSNK2A2	-0.02247644	0.116852888	0.111928284
NotI_7839-U-1	18	12902259	12902319	LOC646171	-0.318887334	-0.17538709	0.289103497
NotI_1819-D-2	3	187123478	187123538	SFRS10	0.769488239	1.062677799	0.883031374
NotI_3970-U-1	8	143311754	143311814	TSNARE1	-0.297504063	-0.244272625	-0.162428761
NotI_9362-D-2	 X 	505074	505134	SHOX	-0.105541404	0.033616817	0.159600362
NotI_7233-D-1	16	87047265	87047325	ZFPM1	-0.230607949	-0.237972303	-0.238572474
NotI_7737-D-1	17	76883563	76883623	MGC15523	0.273625746	-2.101920055	0.134123146
NotI_50-D-2	1	1499876	1499936	SSU72	-0.037090196	-0.740198489	-0.17568034
NotI_1282-U-2	2	196230999	196231059	SLC39A10	-0.032726118	-0.052412043	-0.103065345
NotI_9130-D-1	22	21814668	21814728	RTDR1	0.51609619	0.860193071	0.657526747
NotI_581-D-1	1	151916272	151916332	NPR1	0.455628789	0.85831769	0.54861217
NotI_6420-U-1	14	103098915	103098975	BAG5	0.004273968	-0.130284218	-0.127975462
NotI_4234-U-1	9	97309238	97309298	PTCH	-0.121168163	-0.080451063	-0.269697654
NotI_4655-U-2	10	43464151	43464211	ZNF32	-0.167491475	-0.122821556	-0.33966881
NotI_8588-D-1	19	55712872	55712932	LRRC4B	-0.12429201	-0.022673959	-0.226898156
NotI_655-U-2	1	203064325	203064385	NFASC	0.023891427	0.446610614	0.026712252
NotI_290-U-2	1	29113942	29114002	EPB41	0.097881926	-0.146667184	0.038089849
NotI_7190-U-2	16	83115306	83115366	NO_GENE	0.3187042	0.704673567	0.310156428
NotI_4134-D-2	9	45329556	45329616	NO_GENE	0.26095584	0.966345366	1.152867959
NotI_5319-U-1	11	69163319	69163379	CCND1	0.150336623	1.860987665	0.378931975
NotI_5038-U-2	11	766961	767021	PDDC1	0.196771186	-1.047197624	-0.480279177
NotI_92-U-2	1	2562917	2562977	LOC391205	-0.031746651	0.395805014	-0.064934326
NotI_3344-D-1	7	54699649	54699709	NO_GENE	0.331263959	-0.961087501	-0.109742061
NotI_1478-U-1	3	12983953	12984013	IQSEC1	-0.083140734	0.286577568	-0.020016547
NotI_2673-D-2	5	180220805	180220865	LOC643836	-0.181441598	-0.156684158	-0.373523589
NotI_6094-D-1	13	105986012	105986072	EFNB2	-0.326016216	-0.409662937	-0.250901626
NotI_6313-D-1	14	80755680	80755740	GTF2A1	0.462127992	-0.182472724	0.716110173
NotI_6612-D-2	15	59308442	59308502	RORA	0.214795464	-0.067192209	-0.054783855
NotI_4829-D-1	10	105334879	105334939	NEURL	0.082721313	0.449928478	-0.228154223
NotI_1424-U-1	2	239972869	239972929	HDAC4	-0.091657872	0.090740939	0.082264874
NotI_9077-D-1	22	17517546	17517606	GSCL	0.066071537	0.016535595	0.05431115
NotI_8133-D-1	19	2241359	2241419	LOC645191	-0.17859133	0.542950665	-0.050611258
NotI_2974-D-1	6	122973253	122973313	PKIB	0.06469754	-0.827617762	-0.132323393
NotI_6458-D-2	14	104852124	104852184	PACS2	-0.014462944	-0.777116245	-0.115817577
NotI_2467-U-1	5	121441102	121441162	LOX	-0.248314413	-0.145735738	-0.083834898
NotI_6753-D-2	15	87753368	87753428	NO_GENE	-0.140980442	0.613408721	0.118115522
NotI_9108-D-2	22	19115409	19115469	SCARF2	-0.674034898	-0.165399448	-0.467755171
NotI_5736-U-1	12	100045885	100045945	TMEM16D	0.369016029	0.007846387	0.042433177
NotI_465-U-1	1	65204563	65204623	NO_GENE	-0.059714273	-0.773042224	-0.189050301
NotI_8452-U-1	19	43265108	43265168	SIPA1L3	-0.278479068	0.196064996	-0.098191976
NotI_611-U-1	1	166372607	166372667	GPR161	-0.060707823	-0.189966405	-0.116547013
NotI_4392-D-2	9	131626314	131626374	TOR1A	0.179668998	1.247299213	-0.065057436
NotI_2909-D-2	6	90119062	90119122	UBE2J1	-0.23929557	-0.160291472	-0.249813394
NotI_3307-D-2	7	41054220	41054280	NO_GENE	0.000113652	0.372501286	0.070189141
NotI_308-U-1	1	33127367	33127427	HPCA	0.054240724	0.450034983	0.539670227
NotI_2428-D-2	5	79986242	79986302	DHFR	-0.040364115	0.887162156	-0.1009819
NotI_2940-D-2	6	108512612	108512672	NO_GENE	0.512314341	0.712436211	0.384121848
NotI_896-U-1	2	27425351	27425411	GTF3C2	0.750143872	0.899661108	0.660975986
NotI_773-U-2	1	238228129	238228189	LOC128136	-0.198476637	-0.270825699	-0.289094089
NotI_381-D-1	1	44656227	44656287	C1orf164	0.024983752	-0.15939949	-0.173906655
NotI_8683-D-2	20	1894524	1894584	LOC727993	0.558012816	-1.742022425	0.075575449
NotI_8198-D-1	19	5291954	5292014	NO_GENE	0.552300278	-1.301934184	0.147682192
NotI_6280-U-1	14	69582545	69582605	SLC8A3	-0.082567978	0.081655493	-0.334465925
NotI_1752-U-2	3	143427170	143427230	MGC40579	-0.124915589	-0.273016021	-0.211807615
NotI_6378-U-2	14	101096742	101096802	LOC730241	-0.336159637	-0.291266904	-0.341996822
NotI_3204-U-1	7	6160980	6161040	USP42	-0.071975164	-0.362289313	0.019422471
NotI_7487-U-2	17	34811366	34811426	FBXL20	-0.205826848	-0.346352616	-0.312199661
NotI_8838-U-2	20	48980928	48980988	ADNP	-0.02553774	-0.411300342	-0.248694526
NotI_8973-U-1	21	36787810	36787870	NO_GENE	-0.068339551	-0.212400143	0.034166406
NotI_9086-D-1	22	18134292	18134352	TBX1	0.030660864	0.200360616	-0.172937378
NotI_7312-U-1	17	2561671	2561731	KIAA0664	-0.208137767	-0.28128745	-0.255883811
NotI_8131-U-2	19	2226874	2226934	OAZ1	-0.108340062	0.072702193	0.004303539
NotI_1481-U-2	3	13090049	13090109	NO_GENE	-0.40471814	-0.080807123	-0.116831102
NotI_8348-U-1	19	18204936	18204996	PDE4C	-0.032095182	0.043767631	0.052395542
NotI_9026-D-2	21	45133467	45133527	ITGB2	-0.145532243	-0.091894093	-0.002397519
NotI_5310-D-1	11	68399040	68399100	NO_GENE	0.039233495	0.013690934	0.459959421
NotI_5558-D-1	12	26170850	26170910	BHLHB3	-0.104631142	0.277635264	-0.028126691
NotI_33-U-1	1	1233066	1233126	PUSL1	-0.173636835	-0.271313883	-0.167981301
NotI_1449-D-2	2	242290138	242290198	ING5	-0.185606987	-0.137869646	-0.124635165
NotI_563-D-2	1	147554266	147554326	LOC729003	-0.1430601	0.800440261	0.082108819
NotI_5260-D-1	11	65187316	65187376	RELA	0.613458015	-1.158639453	0.102319346
NotI_8958-U-2	21	32026482	32026542	SFRS15	0.172498831	-0.604525622	0.215508861
NotI_6251-D-2	14	59628683	59628743	NO_GENE	0.438110988	-1.778989192	0.218130218
NotI_2204-D-1	4	166060940	166061000	LOC646966	0.460622714	0.840822153	0.525344399
NotI_5353-U-2	11	73265383	73265443	CHCHD8	0.523105689	0.182671685	0.793062785
NotI_9158-U-1	22	28041917	28041977	RRP22	-0.274528822	-0.343123564	-0.34506582
NotI_8461-U-2	19	43578327	43578387	SPRED3	-0.76700086	0.239876995	-0.28993949
NotI_3517-D-1	7	122313726	122313786	CADPS2	-0.14755508	0.115294733	-0.145558579
NotI_3091-D-1	6	166675980	166676040	SFT2D1	-0.003631674	0.194258813	0.095235375
NotI_3662-U-2	7	157423020	157423080	PTPRN2	-0.105221784	-0.418820996	-0.438935463
NotI_4585-D-1	10	14686675	14686735	FAM107B	0.485348332	0.475500368	0.183109677
NotI_6536-D-1	15	34968157	34968217	MEIS2	0.124429476	-0.112598789	-0.77322655
NotI_2253-D-2	4	189495301	189495361	NO_GENE	-0.065201541	0.021486225	-0.000445712
NotI_1516-D-1	3	24538209	24538269	NO_GENE	-0.178108213	-0.140407095	-0.158406872
NotI_4404-D-2	9	133141769	133141829	FAM78A	0.126474381	0.101471124	0.427016826
NotI_5300-D-1	11	67645248	67645308	CHKA	-0.161666516	-0.158188285	0.000663755
NotI_1036-D-2	2	74065710	74065770	NO_GENE	-0.063485612	-0.357212572	-0.082878504
NotI_4487-U-2	9	138726127	138726187	FAM69B	0.668342284	-2.083950237	0.428732492
NotI_486-U-2	1	84316750	84316810	PRKACB	-0.153933798	-0.196580629	-0.159964149
NotI_3639-U-2	7	156092861	156092921	LOC645183	-0.234662409	0.132118627	-0.264307019
NotI_6536-U-2	15	34968157	34968217	MEIS2	-0.073262998	-0.051267009	-0.106142343
NotI_2304-D-2	5	3588993	3589053	NO_GENE	-0.110388475	0.088904269	-0.193951181
NotI_7784-U-1	17	77926469	77926529	UTS2R	-0.217606254	0.017033249	-0.088011111
NotI_8818-D-1	20	44119620	44119680	SLC12A5	-0.006349121	0.213962715	0.024852329
NotI_1558-U-1	3	47026043	47026103	NBEAL2	0.238312424	0.089268335	-0.033179508
NotI_3479-U-1	7	101730651	101730711	SH2B2	0.039762416	-1.106432876	0.061265006
NotI_357-D-1	1	41100082	41100142	CITED4	-0.102340549	0.158701474	-0.130912165
NotI_3681-U-2	8	677193	677253	C8orf68	-0.020816925	0.9953644	0.043465292
NotI_8482-U-2	19	45631783	45631843	NO_GENE	0.072486141	0.046857424	0.144942072
NotI_2273-D-2	5	812786	812846	ZDHHC11B	-0.025229233	1.099533296	-0.318393664
NotI_4334-U-1	9	126401696	126401756	NR6A1	-0.167729457	-0.370244207	-0.032821378
NotI_3792-D-2	8	41555037	41555097	LOC727725	-0.127613651	-0.76946695	-0.137125715
NotI_3690-D-1	8	1779429	1779489	ARHGEF10	-0.392498311	1.259997107	0.290389472
NotI_5615-D-2	12	48713030	48713090	NO_GENE	-0.626812108	-2.275871203	-0.887484034
NotI_8614-D-2	19	60539466	60539526	NO_GENE	-0.029114902	0.456033096	-0.41609346
NotI_7383-D-2	17	16846295	16846355	NO_GENE	0.308467158	1.07195508	0.339616933
NotI_308-U-2	1	33127367	33127427	HPCA	-0.256003928	-0.13279139	0.212810554
NotI_367-U-1	1	41900895	41900955	HIVEP3	0.082253812	-0.293623284	0.050641125
NotI_8175-D-2	19	3936226	3936286	EEF2	0.073436054	-0.14509963	0.008515243
NotI_2656-D-1	5	178910435	178910495	RUFY1	-0.10641901	0.036977035	-0.196567071
NotI_2096-D-2	4	83184414	83184474	NO_GENE	-0.060440715	0.168515278	-0.048963771
NotI_3436-D-1	7	91646435	91646495	NO_GENE	0.625027662	-1.787694393	0.482995274
NotI_9567-U-2	 X 	139001445	139001505	LOC389895	-0.090178693	-0.757355834	-0.216032806
NotI_2592-U-2	5	169863818	169863878	KCNIP1	-0.023648831	0.147325835	-0.06506863
NotI_1281-U-1	2	194837848	194837908	NO_GENE	0.488899837	0.105053138	0.322871499
NotI_7256-D-1	16	87535732	87535792	CBFA2T3	-0.0404153	-0.035226832	-0.130484692
NotI_8077-U-1	19	1187901	1187961	C19orf26	0.25639049	0.038142135	0.152119796
NotI_3563-U-1	7	146034565	146034625	CNTNAP2	0.417686213	2.25257784	0.595985422
NotI_3809-U-1	8	49997164	49997224	SNAI2	0.019121718	0.213080804	-0.139389392
NotI_1138-D-1	2	113994999	113995059	NO_GENE	0.220509165	-0.078214049	-0.22146808
NotI_7553-D-2	17	44065926	44065986	NO_GENE	0.049579503	-0.212106508	0.005194987
NotI_6687-U-1	15	74417602	74417662	ISL2	-0.028313565	-0.229669028	-0.166063198
NotI_659-D-1	1	204010901	204010961	RAB7L1	0.196272149	-1.785755376	0.223260963
NotI_8132-D-1	19	2241108	2241168	LOC645191	-0.056493591	0.465492447	0.100340558
NotI_156-U-1	1	9892864	9892924	CTNNBIP1	0.1189283	0.269017988	0.886866395
NotI_763-U-2	1	233734030	233734090	B3GALNT2	0.453055249	-2.15113201	0.144598612
NotI_1421-U-1	2	239499201	239499261	NO_GENE	-0.050506857	0.087628461	-0.080164559
NotI_4688-U-1	10	64234563	64234623	C10orf22	0.208994974	-1.588256956	-0.483426021
NotI_6803-U-1	16	52984	53044	RHBDF1	-0.18728212	-0.110533805	-0.197429247
NotI_1585-D-2	3	51965083	51965143	GPR62	0.139137961	-0.563480511	0.106796062
NotI_1167-D-2	2	128763079	128763139	HS6ST1	-0.239043787	0.335011137	-0.347896535
NotI_5608-D-2	12	48022178	48022238	NO_GENE	-0.210075326	-0.386670451	0.00469557
NotI_4900-D-1	10	125201304	125201364	NO_GENE	0.384079619	-1.491855276	-0.120262918
NotI_7404-U-2	17	19423847	19423907	FLJ10847	-0.096310839	-0.307737618	-0.150686193
NotI_3597-D-2	7	150443202	150443262	CENTG3	-0.032542914	-0.664408055	-0.395903723
NotI_464-U-1	1	64709063	64709123	NO_GENE	0.207494445	0.192102659	0.117972257
NotI_4353-U-2	9	128485415	128485475	LMX1B	-0.04355692	-0.38710383	-0.140455912
NotI_7417-D-1	17	22807423	22807483	NO_GENE	-0.0315954	-0.113277259	-0.170383774
NotI_3912-D-2	8	105502905	105502965	DPYS	0.597068625	0.958571313	0.618622192
NotI_8579-U-1	19	54636516	54636576	SLC17A7	-0.220345586	-0.195116762	-0.310540938
NotI_9523-U-2	 X 	110226209	110226269	LOC728828	0.182884317	-0.559714895	0.074253203
NotI_8979-D-2	21	37274793	37274853	HLCS	-0.011732585	-0.104794935	-0.17247592
NotI_746-U-1	1	232416673	232416733	SLC35F3	0.394368996	-1.258319576	0.222914888
NotI_4887-D-1	10	123501569	123501629	ATE1	0.629144948	0.965091868	0.6365128
NotI_9191-D-1	22	36190046	36190106	NO_GENE	-0.268722802	0.40988656	-0.107563217
NotI_1057-U-2	2	86704023	86704083	RNF103	0.049077536	-0.127315557	-0.078591592
NotI_5269-U-1	11	65573096	65573156	GAL3ST3	-0.144711342	0.170493005	-0.160657639
NotI_13-U-1	1	923720	923780	HES4	0.010998522	0.294231595	0.069587711
NotI_3641-U-1	7	156485603	156485663	NO_GENE	-0.080997431	0.186865721	-0.015810373
NotI_5514-D-1	12	6745993	6746053	PTMS	0.287733553	-0.398224188	0.255603252
NotI_4770-U-1	10	95351252	95351312	RBP4	-0.083738004	-0.048010425	-0.061623715
NotI_1870-D-1	4	493270	493330	PIGG	-0.124299639	0.038280254	0.237097408
NotI_5825-D-2	12	120501659	120501719	FBXL10	-0.199935827	0.049527964	-0.282144156
NotI_6622-U-1	15	63156540	63156600	LOC390594	0.376079455	0.334988893	0.449155463
NotI_4316-D-2	9	123453760	123453820	NO_GENE	-0.134107405	-0.429188383	0.040773066
NotI_8419-U-1	19	38484689	38484749	CEBPA	-0.064990951	-0.196019641	-0.110810693
NotI_3716-U-1	8	12598188	12598248	OR7E15P	0.454628333	-0.40340805	0.691408842
NotI_818-U-1	2	9208675	9208735	NO_GENE	-0.339786729	-0.172655683	-0.004935794
NotI_7818-D-1	18	6404527	6404587	L3MBTL4	-0.089633071	-0.499547987	-0.41404252
NotI_4860-U-2	10	116688135	116688195	TRUB1	0.38192696	-1.410568685	0.149848024
NotI_1859-D-1	3	198509597	198509657	DLG1	0.248395431	-1.069891081	0.843931159
NotI_3362-D-1	7	62532725	62532785	LOC644017	-0.116186042	0.6471117	-0.020647629
NotI_2100-D-2	4	83570119	83570179	HNRPDL	0.331872951	0.204620278	0.164112606
NotI_113-D-1	1	3900998	3901058	LOC728716	-0.075625904	0.660691606	0.011706903
NotI_4777-D-2	10	99069553	99069613	FRAT1	-0.058866346	-0.005971791	-0.325753153
NotI_1139-U-2	2	114015842	114015902	LOC572558	0.144188458	1.678628515	0.362212726
NotI_7290-U-2	17	1338183	1338243	MYO1C	0.234512734	-0.048749143	0.029046289
NotI_5244-U-2	11	64236996	64237056	NRXN2	-0.109364227	-0.038736037	-0.191329583
NotI_2261-U-1	5	325119	325179	PDCD6	0.101789995	0.050811799	-0.043488488
NotI_1492-U-1	3	14619644	14619704	LOC728745	-0.090494166	-0.172508518	-0.106519536
NotI_4547-D-2	10	1395996	1396056	ADARB2	-0.016402449	-0.394680435	-0.286940733
NotI_7500-D-2	17	37494039	37494099	NO_GENE	-0.070470432	-0.142178458	-0.397577578
NotI_1361-D-1	2	227408628	227408688	RHBDD1	0.179289545	-0.157543846	0.015148961
NotI_4812-D-1	10	103316589	103316649	NO_GENE	-0.082927658	0.144878098	0.0588968
NotI_8591-D-2	19	55914708	55914768	NO_GENE	0.036417269	-0.141017793	-0.030891687
NotI_1699-D-1	3	127905754	127905814	CHCHD6	-0.137531096	0.045668145	-0.137436114
NotI_2388-U-1	5	64434734	64434794	NO_GENE	-0.020419718	-0.442294186	-0.161396736
NotI_5322-U-2	11	69210086	69210146	NO_GENE	-0.09818708	-0.027802192	-0.241688269
NotI_9232-D-1	22	38758240	38758300	FAM83F	0.309014347	-1.69756205	-1.98294419
NotI_5086-U-2	11	6397243	6397303	APBB1	0.067520069	-0.61111488	0.099563502
NotI_1623-U-2	3	64228717	64228777	NO_GENE	-0.009561023	0.103404812	-0.252370137
NotI_6981-U-2	16	20819196	20819256	DCUN1D3	-0.034756337	-0.198837739	-0.227959598
NotI_2162-D-2	4	125853508	125853568	ANKRD50	0.190165954	-1.438041507	-0.058077625
NotI_939-D-1	2	43305452	43305512	ZFP36L2	-0.000596205	-0.366850791	-0.106490063
NotI_7628-D-2	17	63251988	63252048	FALZ	0.602963881	-0.839745928	-0.156959435
NotI_5723-U-1	12	93066273	93066333	PLXNC1	-0.028156993	-0.113519833	0.031535756
NotI_3190-U-1	7	5426225	5426285	LOC441193	-0.048938736	0.036663056	0.147751952
NotI_1711-D-2	3	129887069	129887129	NO_GENE	0.224325724	2.490237633	0.203342674
NotI_1098-U-1	2	100304465	100304525	NO_GENE	-0.201831114	0.187101425	-0.122404522
NotI_2948-U-2	6	109868659	109868719	PPIL6	-0.176501403	0.146757288	0.098780288
NotI_4146-U-1	9	68199734	68199794	PGM5P1	-0.125989804	0.299706078	-0.263140561
NotI_7151-U-2	16	67778965	67779025	SNTB2	-0.023394785	-0.089893729	-0.067258254
NotI_9296-D-1	22	45071975	45072035	GTSE1	0.311412968	1.090223311	0.482724554
NotI_5812-D-1	12	119077221	119077281	GCN1L1	-0.203859591	-0.57908485	-0.251536409
NotI_3888-U-1	8	93451165	93451225	NO_GENE	0.201514567	0.75459565	0.641852446
NotI_1795-U-2	3	180523555	180523615	LOC647244	0.083085976	0.069924436	0.009795168
NotI_3532-U-1	7	128374608	128374668	IRF5	-0.21593706	0.233524071	-0.186319448
NotI_6375-D-2	14	100993530	100993590	NO_GENE	-0.130772135	-1.151777928	-0.100827282
NotI_7421-D-1	17	23392987	23393047	NLK	-0.065113388	0.312320302	-0.208571081
NotI_1566-U-2	3	48116865	48116925	NO_GENE	0.602063821	0.888666953	0.577395281
NotI_580-D-1	1	151873204	151873264	S100A13	0.216740829	-0.812296285	-0.007873559
NotI_8963-U-1	21	33321842	33321902	OLIG2	-0.282927962	-0.032599851	-0.048354221
NotI_7573-U-2	17	46337618	46337678	NO_GENE	-0.09887271	-0.005671164	0.168364976
NotI_4242-U-1	9	97598660	97598720	NO_GENE	-0.483354361	-0.332728764	0.002367788
NotI_8267-U-2	19	11180657	11180717	DOCK6	-0.002385283	-0.117875864	0.059259106
NotI_7522-D-2	17	40565289	40565349	PLCD3	-0.125777525	0.116065264	-0.225951446
NotI_3373-U-2	7	64657080	64657140	LOC653491	0.200471027	-0.437843686	-0.016465143
NotI_9046-D-2	21	45818457	45818517	NO_GENE	-0.102693626	-0.381148029	-0.543709742
NotI_151-D-2	1	9478095	9478155	NO_GENE	0.115808409	0.511690198	0.09506115
NotI_6770-U-2	15	89338418	89338478	PRC1	-0.207593613	-0.247964866	-0.0772343
NotI_5984-D-2	13	35818413	35818473	SPG20	0.010192503	0.436488094	-0.093274292
NotI_6314-D-2	14	80756465	80756525	GTF2A1	0.047275089	-0.453177164	-0.105752885
NotI_1402-U-1	2	236810453	236810513	ASB18	-0.122349504	-0.210237455	-0.1615571
NotI_4553-D-1	10	3813799	3813859	KLF6	0.307429704	0.007400559	-0.298235269
NotI_5838-U-2	12	121239951	121240011	LRRC43	-0.254277328	-0.682997114	-0.530409582
NotI_4327-U-1	9	125810619	125810679	NO_GENE	0.13230675	-1.249140832	0.013202527
NotI_1488-U-2	3	13707856	13707916	NO_GENE	0.052513201	0.199083486	0.033628795
NotI_7559-U-1	17	44429792	44429852	IGF2BP1	0.184138644	-0.155439484	-0.091729305
NotI_1187-U-2	2	134945772	134945832	TMEM163	-0.061235794	0.321722623	-0.066241986
NotI_4957-D-1	10	134407855	134407915	INPP5A	-0.087615645	-0.116224156	0.003823873
NotI_8594-U-2	19	56276603	56276663	KLK14	0.027627944	-0.08658417	0.066618457
NotI_243-U-1	1	24256543	24256603	MYOM3	-0.10300666	0.397286697	0.122540723
NotI_2697-U-1	6	2710847	2710907	WRNIP1	-0.19658281	-0.150819815	-0.226685213
NotI_8893-D-2	20	60761460	60761520	SLCO4A1	-0.192449802	-0.092743972	-0.088143019
NotI_4784-U-2	10	101079141	101079201	CNNM1	0.019541492	-0.449260084	0.123773607
NotI_8973-U-2	21	36787810	36787870	NO_GENE	-0.0501635	-0.173391874	0.051921193
NotI_1747-D-1	3	141699045	141699105	CLSTN2	-0.006777033	0.15524134	0.063616563
NotI_2948-U-1	6	109868659	109868719	PPIL6	-0.10857855	0.010386621	-0.033859722
NotI_1715-D-1	3	130516861	130516921	H1FX	-0.162445091	-0.023083711	-0.18156659
NotI_8737-D-1	20	22511029	22511089	FOXA2	-0.189474033	-0.050374726	-0.285301378
NotI_5177-U-1	11	45880863	45880923	MAPK8IP1	-0.187377406	-0.044055401	-0.240036881
NotI_3213-D-2	7	6659325	6659385	NO_GENE	-0.260619872	-0.009555008	-0.273376789
NotI_2927-U-2	6	101012521	101012581	SIM1	-0.173422058	0.206266376	-0.129705827
NotI_1703-U-1	3	128881591	128881651	ABTB1	-0.08559789	0.11796695	-0.096337964
NotI_8851-U-2	20	54934023	54934083	NO_GENE	-0.122977252	-0.230193689	-0.084021554
NotI_4158-D-2	9	72218086	72218146	KLF9	-0.16399633	0.049962599	-0.116145166
NotI_2939-U-1	6	108502768	108502828	OSTM1	-0.350631509	-0.502424253	-0.354912865
NotI_3812-U-1	8	54953124	54953184	RGS20	-0.09191686	-0.115240284	-0.225011206
NotI_1269-D-2	2	185133946	185134006	NO_GENE	0.108516373	0.007490393	0.077345722
NotI_7913-D-1	18	43810046	43810106	ZBTB7C	-0.196741716	-0.03446213	-0.293743362
NotI_9240-D-2	22	40640518	40640578	LOC440829	0.058465302	-0.211826347	0.218519538
NotI_1790-U-2	3	178398064	178398124	TBL1XR1	0.245553284	-0.490680277	0.309846228
NotI_1434-D-1	2	241408448	241408508	KIF1A	-0.099889696	-0.119103985	-0.319715764
NotI_1043-D-2	2	74850862	74850922	NO_GENE	0.72189425	1.055192102	0.747808134
NotI_4104-D-2	9	35680046	35680106	TPM2	0.121858431	-0.009577522	0.001224708
NotI_108-D-1	1	3558870	3558930	WDR8	0.183952033	-0.313678869	0.213487028
NotI_6765-D-2	15	89215603	89215663	FURIN	-0.023132707	0.083574183	0.112099896
NotI_69-D-2	1	1971967	1972027	PRKCZ	-0.037611981	-0.099650625	-0.23999354
NotI_8017-D-2	18	75825520	75825580	LOC729311	0.075487406	0.05067462	0.067668782
NotI_287-U-1	1	28780173	28780233	TRSPAP1	0.522419474	-0.615836322	0.169767722
NotI_4861-D-1	10	117959466	117959526	GFRA1	0.790685494	-1.433832206	0.631634943
NotI_181-U-1	1	11908913	11908973	KIAA2013	-0.112760249	0.215836138	-0.13763588
NotI_9625-U-1	 Y 	227306	227366	PPP2R3B	-0.215980674	0.012931932	-0.051835289
NotI_5921-U-2	13	20375093	20375153	NO_GENE	-0.021943302	-0.161147809	-0.173162731
NotI_5219-D-2	11	63293261	63293321	MGC3032	-0.165187619	-0.033362668	-0.256339035
NotI_8660-D-2	19	63508507	63508567	LOC113386	0.238294237	-1.630994031	-0.077845895
NotI_2543-U-1	5	143387550	143387610	NO_GENE	0.610436506	0.819143358	0.454560839
NotI_7923-D-1	18	45341892	45341952	LIPG	-0.076592812	0.264053139	-0.206599413
NotI_1633-U-1	3	69674492	69674552	LOC642487	-0.111968455	-0.266393709	-0.310721304
NotI_2218-U-2	4	174491545	174491605	HMGB2	-0.068468966	0.102095592	-0.248561222
NotI_8511-D-2	19	47894121	47894181	NO_GENE	0.062695669	-0.268044634	-0.167250651
NotI_4356-U-1	9	129005012	129005072	RALGPS1	-0.063915463	-0.291228184	-0.111498881
NotI_162-U-1	1	10513058	10513118	PEX14	0.033024382	0.671739574	0.230983328
NotI_1626-U-1	3	66633391	66633451	LRIG1	-0.183326489	-0.019503261	-0.126131834
NotI_780-U-1	1	240754216	240754276	PLD5	0.311248545	1.850979319	0.764373014
NotI_1487-D-2	3	13694704	13694764	NO_GENE	0.404805025	0.71594048	0.302699894
NotI_2567-D-1	5	153837565	153837625	HAND1	-0.098031139	0.168811012	-0.094242923
NotI_690-U-2	1	219119203	219119263	HLX1	0.255967043	0.701364884	0.32208751
NotI_7197-U-1	16	83840289	83840349	NO_GENE	-0.221113282	0.581719664	0.198623153
NotI_9363-U-2	 X 	513612	513672	SHOX	0.041705061	0.047730992	0.060017293
NotI_3144-D-1	7	1243175	1243235	LOC340260	0.313887486	1.743803241	0.918251832
NotI_277-U-1	1	27591734	27591794	GPR3	0.081257957	0.202828236	0.030117791
NotI_8818-U-2	20	44119620	44119680	SLC12A5	-0.028269805	-0.168395949	0.039282966
NotI_2265-U-2	5	577789	577849	SLC9A3	-0.065264786	-0.198189978	0.252618064
NotI_3382-U-1	7	66087934	66087994	SBDS	0.316263005	0.563800349	0.373787738
NotI_8495-U-2	19	45976075	45976135	MIA	-0.038015722	1.720741852	0.053415824
NotI_1206-U-1	2	152649957	152650017	CACNB4	-0.016222385	-0.508491888	-0.524134637
NotI_4692-D-2	10	64895445	64895505	NO_GENE	-0.154905604	0.38109755	1.579646066
NotI_8378-U-2	19	19155086	19155146	MEF2B	0.336770098	0.645675488	0.297303767
NotI_7504-D-1	17	37942066	37942126	PTP4AP1	-0.14639646	-0.819104429	-0.147091387
NotI_1827-U-1	3	191714422	191714482	IL1RAP	-0.167310544	-0.822629097	-0.540553969
NotI_1454-U-1	3	4995801	4995861	BHLHB2	-0.121356435	-0.290187267	-0.106306733
NotI_5241-U-2	11	64067083	64067143	NO_GENE	-0.073832515	-0.062253169	-0.041641047
NotI_5364-U-2	11	75595084	75595144	WNT11	-0.166965825	0.288277343	-0.067172643
NotI_4877-D-1	10	120779341	120779401	NANOS1	-0.052952799	0.224547707	-0.130632995
NotI_1325-D-2	2	213405094	213405154	LOC646249	-0.048195949	-0.114242858	0.102383526
NotI_7055-U-2	16	32730656	32730716	LOC647176	0.005741126	-0.672700314	-0.172072519
NotI_2016-D-1	4	30332855	30332915	PCDH7	-0.074267188	0.084951608	-0.008939455
NotI_4976-U-2	10	134870691	134870751	KNDC1	-0.179727656	0.187533575	-0.107131412
NotI_6375-U-2	14	100993530	100993590	NO_GENE	0.06954292	-0.159292471	-0.00228731
NotI_8823-D-2	20	44370658	44370718	LOC728443	0.046883234	0.109934789	-0.067629468
NotI_4809-U-2	10	102979542	102979602	LBX1	0.155281787	0.113969479	-0.013891933
NotI_2322-U-2	5	12847741	12847801	LOC645817	-0.081458451	0.762161981	0.335353417
NotI_8227-U-1	19	7491368	7491428	ZNF358	-0.204353612	-0.275463719	0.017280906
NotI_9569-D-2	 X 	139412536	139412596	SOX3	-0.026581164	0.430239363	0.237349817
NotI_1083-U-1	2	97124452	97124512	DKFZp434N062	0.036416683	0.004501797	0.081768492
NotI_4531-D-2	9	140037668	140037728	CACNA1B	-0.184637957	-0.000519446	-0.02536384
NotI_4170-D-1	9	78173224	78173284	NO_GENE	0.448957825	0.749675538	0.561250039
NotI_5602-D-2	12	47009622	47009682	H1FNT	-0.054930543	0.140503779	-0.1719107
NotI_6491-D-2	15	25550444	25550504	NO_GENE	0.057126354	-0.122451698	0.205103329
NotI_4755-D-2	10	89613717	89613777	PTEN	0.442451201	-0.855992803	0.1039087
NotI_1023-D-2	2	72228476	72228536	CYP26B1	-0.099071494	-0.391491257	-0.250736915
NotI_5278-U-1	11	66117148	66117208	CCDC87	-0.217893915	0.09169706	0.104002174
NotI_4106-D-1	9	36126532	36126592	C9orf19	-0.132364082	0.097914237	-0.130841272
NotI_8243-D-2	19	8384277	8384337	N39802	-0.249265489	0.118020087	-0.098473669
NotI_5378-U-2	11	78888790	78888850	NO_GENE	0.083848716	0.78735504	-0.051662137
NotI_6652-U-1	15	67378674	67378734	PAQR5	-0.000528033	-0.423589414	-0.073147554
NotI_346-U-1	1	39730591	39730651	LOC728557	-0.051884268	-0.185814956	-0.02127631
NotI_9115-U-1	22	19388535	19388595	DKFZp434N035	-0.045382781	0.035386066	0.011381431
NotI_219-D-2	1	20349966	20350026	PLA2G2F	0.334629308	0.665431698	0.422375906
NotI_9082-U-1	22	17815102	17815162	LOC128977	0.150933348	-1.019618326	-0.01809124
NotI_7113-U-2	16	56617141	56617201	MMP15	0.030614965	-0.385250597	1.097574848
NotI_8834-U-2	20	48240664	48240724	CEBPB	-0.112797704	-0.077947167	-0.195122201
NotI_7089-U-1	16	51722547	51722607	NO_GENE	-0.107311024	0.086423486	-0.166200279
NotI_9345-U-2	22	49246995	49247055	SBF1	-0.165985027	-0.15756901	-0.345467304
NotI_8891-D-2	20	60744816	60744876	FLJ32154	-0.202669945	-0.099401716	-0.043922919
NotI_1091-D-2	2	98805377	98805437	MGC42367	-0.169009318	-0.394089947	0.233166492
NotI_101-D-2	1	3147396	3147456	PRDM16	-0.232393492	0.690844975	-0.18373401
NotI_8962-U-1	21	33022370	33022430	SYNJ1	0.010820266	-0.056811011	-0.325665896
NotI_2834-D-2	6	42858952	42859012	FLJ38717	-0.172895984	0.025313225	-0.307636759
NotI_2413-D-2	5	74943318	74943378	LOC728780	-0.151586104	0.557913125	-0.142881296
NotI_9472-U-1	 X 	48808899	48808959	CCDC120	-0.223267441	0.542475366	-0.019658586
NotI_3292-U-2	7	32501617	32501677	KIAA0241	-0.139263083	0.082991972	-0.248401388
NotI_8317-U-2	19	15396644	15396704	WIZ	-0.303512084	0.167250233	-0.131821404
NotI_2035-U-1	4	39734903	39734963	LOC344967	-0.078354309	-1.146585492	-0.382274252
NotI_616-D-2	1	172395701	172395761	RABGAP1L	0.054010851	1.472011414	0.530887369
NotI_7531-D-2	17	41416546	41416606	MAPT	0.029328402	0.093585058	0.110431485
NotI_6863-U-2	16	1628427	1628487	CRAMP1L	-0.042386886	0.355506643	-0.003779672
NotI_6782-D-1	15	94674750	94674810	NR2F2	0.205674309	-0.231227273	0.094267473
NotI_9114-U-2	22	19300508	19300568	LOC645280	-0.078393661	-0.099416767	-0.559357431
NotI_7572-D-1	17	46213805	46213865	NO_GENE	-0.222626406	0.287623152	-0.392136801
NotI_3101-U-1	6	168245026	168245086	NO_GENE	-0.302269496	-0.150918945	-0.122137711
NotI_2146-U-2	4	114902170	114902230	CAMK2D	0.068302917	-2.184775429	-0.060586159
NotI_8726-U-1	20	21055106	21055166	C20orf19	-0.182843155	-0.369269708	-0.264304866
NotI_2364-U-2	5	44425525	44425585	FGF10	-0.092684059	0.033171302	-0.068405073
NotI_7795-D-2	17	78620231	78620291	NO_GENE	-0.087755373	1.36123103	-0.198380227
NotI_3255-U-1	7	26557530	26557590	NO_GENE	0.071358375	0.394281905	-0.434062987
NotI_4420-U-1	9	134376982	134377042	FLJ46082	0.561941601	0.107164517	1.716129267
NotI_4735-D-2	10	80652993	80653053	RAI17	0.144245776	-1.907342422	-0.539336459
NotI_6195-U-1	14	34521444	34521504	SRP54	0.151851525	0.555881882	0.751567296
NotI_7102-U-1	16	53917929	53917989	LOC654106	0.1618942	-0.856454056	-0.369942654
NotI_7849-D-2	18	17434996	17435056	ESCO1	-0.045896917	1.023755152	0.055426496
NotI_9139-D-1	22	22631908	22631968	LOC653689	0.380297148	0.677802223	0.324243624
NotI_8205-D-2	19	5736467	5736527	MGC24975	0.027679816	0.364305778	-0.071684262
NotI_7495-U-1	17	35772754	35772814	GJC1	-0.156817213	-0.315727441	-0.17059359
NotI_9606-U-2	 X 	152804670	152804730	LCA10	-0.12667229	0.014364847	-0.107452297
NotI_5386-D-2	11	85820280	85820340	NO_GENE	0.22677313	0.760792865	0.378994719
NotI_7521-D-2	17	40493933	40493993	DCAKD	0.23324985	-1.72103006	1.138170654
NotI_4620-D-1	10	23768820	23768880	OTUD1	0.019168348	-0.122854524	0.077715403
NotI_8201-D-1	19	5542677	5542737	SAFB2	-0.237337899	0.088971521	0.125693086
NotI_9034-D-1	21	45531234	45531294	POFUT2	-0.184890769	-0.070553571	-0.162331085
NotI_546-U-2	1	114690747	114690807	NO_GENE	0.460564419	-0.172350914	0.376673762
NotI_4091-U-2	9	33009951	33010011	LOC646808	-0.235880689	-0.264059306	-0.545725688
NotI_7482-U-2	17	34209506	34209566	PIP5K2B	-0.19045554	-0.135316674	-0.251524489
NotI_6135-D-1	13	112588421	112588481	ATP11A	-0.024838497	0.203387673	0.123237335
NotI_3844-D-1	8	66916339	66916399	PDE7A	0.005593476	-0.293439103	-0.018426578
NotI_3061-D-1	6	157141932	157141992	ARID1B	-0.07694617	-0.245207844	-0.192086211
NotI_8978-U-2	21	37260681	37260741	HLCS	-0.158947382	-0.241440467	-0.152833196
NotI_5976-U-1	13	31900144	31900204	NO_GENE	-0.179237369	-0.073106777	-0.073591347
NotI_8881-U-2	20	60074098	60074158	TAF4	-0.379358722	-0.273934817	-0.169002173
NotI_5292-D-2	11	67131171	67131231	C11orf72	0.198393488	-0.543571534	0.252272956
NotI_3729-U-1	8	19659046	19659106	NO_GENE	-0.046556058	-0.433768457	-0.058798551
NotI_6663-D-2	15	70876392	70876452	NO_GENE	-0.110355052	-0.245944902	-0.019997826
NotI_6228-D-1	14	54025455	54025515	GMFB	0.238576082	0.451222864	0.373138432
NotI_8775-D-1	20	32354676	32354736	AHCY	0.361916303	-0.391945578	0.166078874
NotI_9074-U-2	22	17303656	17303716	PRODH	-0.306537787	0.102521095	-0.069888822
NotI_2744-D-2	6	14253081	14253141	NO_GENE	0.312262891	0.120791867	0.061960791
NotI_3782-D-2	8	38763485	38763545	TACC1	0.337669489	1.868801825	-0.180364169
NotI_867-D-1	2	21120225	21120285	APOB	0.015504507	0.042614004	0.106971876
NotI_7451-U-1	17	27786511	27786571	NO_GENE	-0.000762434	0.215121976	-0.120837428
NotI_955-U-1	2	46780155	46780215	SOCS5	-0.014566512	-0.330608834	-0.117205737
NotI_6964-U-2	16	14912924	14912984	PKD1P3	-0.243301675	-0.188444537	-0.258384059
NotI_159-U-1	1	10193418	10193478	KIF1B	-0.054326295	0.271033865	-0.055220539
NotI_7299-D-2	17	1767110	1767170	NO_GENE	-0.226379914	0.095001871	-0.101805629
NotI_3598-U-2	7	150450899	150450959	CENTG3	0.180698758	-0.267910052	0.066692158
NotI_2729-U-2	6	12120379	12120439	HIVEP1	-0.073721865	-0.680650521	-0.214494441
NotI_2409-D-1	5	73973085	73973145	ENC1	0.263310523	1.126254437	0.454154804
NotI_9115-U-2	22	19388535	19388595	DKFZp434N035	-0.001131098	0.006833269	0.136274361
NotI_1781-D-2	3	169296594	169296654	GOLPH4	-0.155480758	0.03120817	-0.20879545
NotI_2473-U-1	5	122453480	122453540	PRDM6	-0.064734371	-0.137876205	-0.009378145
NotI_7827-D-2	18	11679309	11679369	GNAL	-0.212263793	0.003737073	-0.056807753
NotI_5006-U-2	11	300909	300969	IFITM2	0.105471378	-0.415620279	-0.122755206
NotI_9058-U-2	21	46231450	46231510	COL6A1	0.0859608	0.168853308	0.002518623
NotI_5474-U-2	11	132458081	132458141	OPCML	-0.209324681	0.126022867	-0.191072228
NotI_6824-D-1	16	690801	690861	FBXL16	-0.020505744	-0.107193864	-0.182421
NotI_3259-D-1	7	27128337	27128397	HOXA3	-0.184283706	0.160052241	0.468231539
NotI_94-D-1	1	2817825	2817885	NO_GENE	-0.145120047	0.125457005	-0.164406971
NotI_34-U-2	1	1250090	1250150	CPSF3L	0.058554471	0.133947342	-0.115421205
NotI_8402-D-2	19	35831005	35831065	NO_GENE	-0.059250218	0.462783496	0.075710189
NotI_2389-U-1	5	65475874	65475934	NO_GENE	-0.052119303	0.49783126	0.200739011
NotI_6722-U-1	15	81006642	81006702	NO_GENE	0.762758877	-1.702452289	0.381799954
NotI_8757-U-1	20	29901240	29901300	NO_GENE	0.314631038	0.30632353	0.543832573
NotI_7851-D-1	18	17999607	17999667	LOC728473	-0.118463911	-0.236110557	-0.203901729
NotI_4139-U-1	9	46616810	46616870	NO_GENE	0.382469424	0.984128357	1.173300055
NotI_6871-U-1	16	2043394	2043454	TSC2	0.01064135	0.45417336	-0.342601194
NotI_8015-D-1	18	75765857	75765917	PQLC1	-0.179017204	-0.012193087	-0.170698877
NotI_1024-D-2	2	72507474	72507534	SEC15L2	-0.175776585	0.191915067	-0.146149633
NotI_3144-U-1	7	1243175	1243235	LOC340260	-0.035252529	0.201424274	-0.048837669
NotI_45-U-2	1	1359214	1359274	VWA1	-0.111597869	-0.268135599	-0.066726705
NotI_8956-D-2	21	31852747	31852807	TIAM1	-0.255415241	0.749859762	0.23416992
NotI_4816-D-1	10	103580143	103580203	KCNIP2	0.067059898	3.307191796	0.599107586
NotI_1347-U-1	2	220143906	220143966	OBSL1	0.468300319	-1.513278469	-0.022138006
NotI_8799-U-2	20	39198778	39198838	PLCG1	0.110198233	0.86080269	-0.060144704
NotI_173-U-2	1	10858157	10858217	NO_GENE	-0.057966408	0.078179444	0.117922034
NotI_3550-D-1	7	138316335	138316395	NO_GENE	-0.155800611	-0.253122974	-0.133658597
NotI_3517-D-2	7	122313726	122313786	CADPS2	-0.205929895	-0.428846873	-0.032662584
NotI_4414-D-2	9	133604778	133604838	RAPGEF1	-0.159815287	0.04985688	-0.353693179
NotI_9251-U-1	22	41761423	41761483	NO_GENE	0.085256074	-0.134831162	-0.024865527
NotI_3819-U-1	8	56530364	56530424	XKR4	-0.2134789	0.427882573	-0.227955966
NotI_7536-U-1	17	42203652	42203712	WNT3	-0.101644189	0.596919697	0.244624161
NotI_1325-U-1	2	213405094	213405154	LOC646249	-0.859089842	0.085488255	0.08516656
NotI_9537-D-2	 X 	122694543	122694603	NO_GENE	0.189326712	2.73787593	-0.138952372
NotI_6399-D-2	14	102314320	102314380	TRAF3	-0.065681949	-0.591078081	-0.140420904
NotI_4637-U-2	10	31648851	31648911	TCF8	0.163598006	-0.30443291	0.143507684
NotI_8659-U-2	19	63482153	63482213	ZNF8	0.060825222	-0.274167775	0.027483096
NotI_1107-D-2	2	104835353	104835413	NO_GENE	-0.04629248	0.850439898	-0.041560011
NotI_6594-U-1	15	53487553	53487613	CCPG1	0.307137922	-1.274738548	0.50593898
NotI_9295-D-1	22	45042504	45042564	FLJ20699	0.092435689	-0.461407872	-0.092155532
NotI_1401-U-2	2	236752672	236752732	LOC728087	0.186638024	-0.453356837	0.177325872
NotI_5295-D-2	11	67259658	67259718	OR7E11P	0.084167233	0.717159506	0.100906046
NotI_9341-U-1	22	49052345	49052405	MAPK11	0.454813287	-0.493163666	0.251759846
NotI_4843-U-2	10	111757956	111758016	ADD3	-0.042234117	-0.298967693	0.311436596
NotI_6976-D-1	16	19086568	19086628	SYT17	-0.161559806	-0.15928479	-0.261467503
NotI_4003-D-1	8	144887699	144887759	FAM83H	0.064139713	-0.19546057	-0.028563446
NotI_6300-D-2	14	74964511	74964571	LOC730019	-0.081278511	-0.331658723	-0.135002138
NotI_1364-D-1	2	228045873	228045933	HRB	-0.188231071	-0.064818314	-0.309474046
NotI_457-U-1	1	63558069	63558129	NO_GENE	-0.147953349	-0.277851383	0.190149921
NotI_8625-U-1	19	60818318	60818378	NO_GENE	-0.19546227	-0.079516686	-0.255101239
NotI_1124-D-2	2	109112933	109112993	SH3MD4	0.055281902	-0.942819997	-0.009684649
NotI_1252-D-1	2	176653619	176653679	LOC344191	-0.283742433	-1.252862929	-1.194088418
NotI_5212-U-1	11	61491810	61491870	FTH1	-0.26797336	-0.615945646	-0.476973813
NotI_6368-U-2	14	100104078	100104138	KIAA1446	-0.104446987	0.072327443	0.130609755
NotI_7106-D-2	16	55111175	55111235	BBS2	0.055853906	0.187432055	0.033463938
NotI_9063-U-2	21	46402294	46402354	FTCD	-0.009941965	-0.443203169	-0.279791097
NotI_8465-D-1	19	43952392	43952452	LGALS7	-0.092360914	-0.044989309	-0.196826427
NotI_7026-D-2	16	30337026	30337086	LOC51333	0.243096874	2.603504715	0.009115007
NotI_2433-U-2	5	81083528	81083588	SSBP2	-0.155628089	-0.090789863	0.05550955
NotI_4261-U-1	9	100058386	100058446	TBC1D2	0.081682462	-0.219827996	-0.06412391
NotI_6642-D-1	15	65885012	65885072	MAP2K5	-0.19431557	0.14219599	-0.201863411
NotI_993-U-1	2	64610661	64610721	AFTPH	0.366109596	0.740465531	0.3873455
NotI_2517-D-1	5	138657560	138657620	MATR3	-0.150838667	-1.011772311	-0.390856558
NotI_4130-U-1	9	44934005	44934065	NO_GENE	0.024114343	0.493206172	-0.045225145
NotI_5387-U-2	11	86061119	86061179	ME3	-0.125070274	0.144160214	-0.076358762
NotI_8852-D-1	20	55397805	55397865	RBM38	-0.070693609	-0.442027491	-0.129858904
NotI_672-U-1	1	209818715	209818775	SLC30A1	-0.72952814	0.058279687	-0.4303321
NotI_2457-U-1	5	112877238	112877298	YTHDC2	0.452615825	0.991398579	0.32020301
NotI_3520-D-2	7	126680188	126680248	NO_GENE	-0.274166426	-0.117904407	-0.127815595
NotI_4944-D-1	10	134060591	134060651	PWWP2	0.122353325	-0.70602107	0.129003326
NotI_2852-U-1	6	45497781	45497841	RUNX2	0.051477082	-0.256310459	0.253564908
NotI_6376-D-2	14	100993566	100993626	NO_GENE	-0.056702876	-0.234389089	-0.08705328
NotI_7367-U-1	17	11085544	11085604	FLJ45455	0.009790108	0.014463887	0.075403911
NotI_6390-U-2	14	101729424	101729484	WDR20	-0.147796053	0.08499066	-0.064243102
NotI_842-D-1	2	10938027	10938087	NO_GENE	-0.284878478	-0.107962285	-0.135085173
NotI_3025-U-1	6	147166668	147166728	C6orf103	-0.077898941	0.047503786	-0.097579798
NotI_2521-U-1	5	139071090	139071150	NO_GENE	-0.13228398	-0.10167477	-0.204566768
NotI_6559-D-1	15	39947586	39947646	SPTBN5	-0.162393639	0.425146933	0.173981192
NotI_1340-U-1	2	219574807	219574867	CCDC108	-0.098618646	-0.376939595	-0.384033657
NotI_4467-D-1	9	138126974	138127034	BTBD14A	-0.003651548	-0.572984916	-0.167416581
NotI_5629-D-1	12	50631634	50631694	ACVR1B	-0.12735287	-0.235512576	-0.204902592
NotI_1220-D-2	2	161872963	161873023	PSMD14	0.048624979	-0.388528771	-0.226006649
NotI_1832-D-2	3	195271446	195271506	NO_GENE	-0.328427647	0.020925875	-0.015769106
NotI_4634-U-2	10	28862689	28862749	WAC	0.583876555	0.499011552	-0.621863218
NotI_7099-D-2	16	53522573	53522633	LOC388279	0.00496858	0.067790394	0.063429381
NotI_6259-U-1	14	61349075	61349135	NO_GENE	0.043543328	0.056703383	-0.080436403
NotI_6068-D-2	13	96797302	96797362	MBNL2	0.026166594	-0.028630996	-0.02963143
NotI_8254-U-2	19	10202942	10203002	EDG5	-0.016322827	0.054989555	-0.282992588
NotI_8447-D-1	19	41123003	41123063	LRFN3	-0.245386158	-0.038299011	-0.368272245
NotI_1229-U-1	2	168812416	168812476	STK39	0.073762064	-0.288859288	-0.063697161
NotI_7725-D-2	17	76569888	76569948	NO_GENE	0.194037532	0.40666236	-0.04229997
NotI_1561-D-2	3	47428657	47428717	PTPN23	-0.069396858	0.348264756	-0.266210237
NotI_4938-U-1	10	133828358	133828418	C10orf39	-0.061544144	0.175360965	-0.072965279
NotI_1735-U-1	3	137167989	137168049	PPP2R3A	0.220397414	0.187660759	0.150667775
NotI_5066-U-2	11	2678207	2678267	KCNQ1	-0.160880885	1.081437265	0.275614058
NotI_6057-D-2	13	87362673	87362733	NO_GENE	-0.060235269	-0.150072472	-0.085427395
NotI_4946-D-2	10	134061001	134061061	PWWP2	-0.162092176	-0.412211965	-0.11174434
NotI_7402-U-1	17	19221688	19221748	MAPK7	0.009272383	-1.026769972	0.126128348
NotI_8242-D-1	19	8305659	8305719	ANKRD47	-0.146146313	0.172668695	0.035620935
NotI_6489-U-2	15	23235238	23235298	UBE3A	-0.095984271	-0.078658682	-0.263060704
NotI_86-U-2	1	2334122	2334182	PEX10	-0.0013513	0.066664312	0.108325774
NotI_4149-D-2	9	70161673	70161733	PGM5	-0.118847475	0.30660008	-0.251275201
NotI_3525-U-1	7	127078887	127078947	SND1	0.536488387	0.153993407	0.121320342
NotI_1433-D-1	2	241281650	241281710	AQP12A	-0.105706575	-0.080762117	-0.011686934
NotI_4749-D-2	10	88418408	88418468	OPN4	0.151003127	2.302329991	-0.393357753
NotI_1633-D-1	3	69674492	69674552	LOC642487	-0.069629445	0.119759119	-0.115435006
NotI_7717-U-2	17	75848654	75848714	LOC728697	-0.104611239	-0.10143165	-0.155648125
NotI_3844-U-2	8	66916339	66916399	PDE7A	0.153845502	-1.352226762	-0.216366963
NotI_4446-D-1	9	136405921	136405981	RXRA	-0.167611009	-0.183162956	-0.284591892
NotI_8807-D-1	20	42272978	42273038	C20orf111	0.071539438	1.020910944	0.09900559
NotI_9076-U-2	22	17405350	17405410	DGCR2	-0.10892041	0.031976484	0.032622057
NotI_6842-U-1	16	1071023	1071083	FLJ32252	-0.156245269	0.514464688	0.058715161
NotI_3757-U-1	8	28299526	28299586	ZNF395	-0.088091601	0.014830407	-0.099553304
NotI_8574-U-1	19	54260252	54260312	NTF5	-0.266901723	-0.082788259	0.053887091
NotI_6347-D-2	14	94867241	94867301	NO_GENE	-0.167687116	-0.203919646	-0.607638527
NotI_3598-D-1	7	150450899	150450959	CENTG3	0.020052291	0.06898951	0.031659179
NotI_1731-U-1	3	135852522	135852582	KY	-0.224514126	-0.242757254	-0.163695335
NotI_7137-U-2	16	66245922	66245982	RLTPR	-0.064228438	-0.17155155	0.492571702
NotI_9374-U-1	 X 	2850003	2850063	ARSD	-0.050097942	-0.224608282	-0.053771949
NotI_2940-D-1	6	108512612	108512672	NO_GENE	0.466267975	0.59206586	0.400139546
NotI_2920-U-1	6	99389917	99389977	POU3F2	0.166312403	-0.121546969	0.248424847
NotI_2352-D-1	5	38881717	38881777	LOC729989	-0.171890818	0.012658214	-0.141501942
NotI_7752-U-2	17	77280946	77281006	HGS	-0.18171648	0.091251451	0.090642043
NotI_9485-D-1	 X 	68641461	68641521	TMEM28	-0.195444172	0.262047634	-0.208118352
NotI_4792-U-1	10	102411405	102411465	NO_GENE	0.270209906	-0.985671663	-0.016317014
NotI_5327-U-2	11	69602479	69602539	TMEM16A	-0.047355012	-0.103778738	-0.001465486
NotI_6723-D-1	15	81146464	81146524	AP3B2	0.015992565	0.169629874	0.121209525
NotI_7467-D-2	17	33863384	33863444	ARHGAP23	-0.15985008	-0.972179697	-0.07312329
NotI_8686-U-1	20	2621524	2621584	KIAA1442	0.141177833	-0.421033514	0.257063836
NotI_4995-D-2	10	135086934	135086994	SPRN	-0.07319025	-0.337652722	0.136853696
NotI_7101-D-2	16	53648437	53648497	NO_GENE	-0.042905265	1.858781254	-0.06794903
NotI_5153-D-2	11	33235972	33236032	NO_GENE	-0.190349333	-0.123034044	-0.215803903
NotI_196-U-2	1	16217140	16217200	HSPB7	-0.13031795	-0.110300991	-0.097341703
NotI_2348-U-1	5	38592676	38592736	LIFR	-0.243520426	-0.471800198	-0.1523452
NotI_2899-U-1	6	86408431	86408491	SYNCRIP	-0.207229227	0.005204535	0.087490045
NotI_4755-U-1	10	89613717	89613777	PTEN	0.278390383	-0.845603137	0.190235765
NotI_2833-U-1	6	42858778	42858838	FLJ38717	-0.062434018	-0.004668085	-0.257845411
NotI_3797-D-1	8	41882612	41882672	LOC727725	0.333516776	-1.065847701	0.20781545
NotI_3831-U-1	8	61213132	61213192	NO_GENE	-0.036137097	-0.368282918	-0.486343271
NotI_4838-D-2	10	110316051	110316111	NO_GENE	-0.143514572	0.051131395	0.010878332
NotI_5929-D-1	13	21142582	21142642	FGF9	0.318940409	-1.641587573	0.132988794
NotI_5438-U-1	11	118470294	118470354	HMBS	0.237763472	-1.86022439	-0.164903094
NotI_4540-D-1	10	671509	671569	DIP2C	0.049661555	-0.872870926	-0.011962228
NotI_6695-D-1	15	75985829	75985889	LOC400403	-0.04124975	0.231144505	-0.150201873
NotI_2098-U-1	4	83569765	83569825	HNRPDL	-0.101839318	-0.012254476	0.013330814
NotI_6356-D-1	14	99140266	99140326	NO_GENE	-0.141380836	-0.194837679	0.021666101
NotI_4721-D-1	10	75581444	75581504	AP3M1	0.084935688	0.430283751	0.21372737
NotI_7303-U-1	17	1865821	1865881	RTN4RL1	-0.308158918	-0.174599886	-0.552489602
NotI_1332-U-2	2	218968995	218969055	SLC11A1	0.318689232	-0.459263342	0.634821555
NotI_3730-D-2	8	19719478	19719538	INTS10	0.007892622	0.507837292	0.072379661
NotI_8745-D-2	20	24986657	24986717	ACSS1	-0.089996584	0.047016779	0.030591836
NotI_6178-U-1	14	29466442	29466502	PRKD1	-0.240425334	-0.371071283	-0.082061459
NotI_8871-U-1	20	57015548	57015608	CTSZ	-0.063933449	-0.499491974	-0.241346192
NotI_6600-U-2	15	54998887	54998947	LOC145783	0.010553875	0.206574965	-0.045522531
NotI_8696-U-2	20	3748912	3748972	C20orf29	-0.15491594	-0.188161111	-0.334657482
NotI_3643-D-2	7	156562800	156562860	NO_GENE	0.053362026	0.20395859	0.199495505
NotI_6704-D-2	15	78483747	78483807	LOC730126	-0.105166103	-0.40203057	-0.37399321
NotI_4941-U-1	10	133911647	133911707	STK32C	-0.178420157	0.479769128	-0.218166822
NotI_2296-D-1	5	1936617	1936677	IRX4	0.435628516	-0.528081613	0.109496402
NotI_6305-U-1	14	76675713	76675773	ZDHHC22	0.162423412	0.37520011	0.305249173
NotI_3659-D-1	7	157253950	157254010	PTPRN2	-0.23419222	-0.119094904	-0.171850214
NotI_4168-D-2	9	76893227	76893287	C9orf95	0.08807356	-0.615631622	0.029862604
NotI_2930-U-2	6	105495953	105496013	NO_GENE	-0.081345242	0.316407708	-0.017952793
NotI_7351-D-2	17	7729614	7729674	CHD3	-0.08246022	0.852789369	-0.148663116
NotI_2819-D-1	6	37773059	37773119	MDGA1	-0.139209592	-0.085017487	-0.154404179
NotI_2890-D-2	6	80770942	80771002	TTK	0.182789267	-0.476697577	0.130566531
NotI_6680-D-1	15	73533922	73533982	LOC647520	0.052675115	-0.607508853	0.106203027
NotI_3104-U-1	6	168585929	168585989	SMOC2	-0.303784779	0.136858383	-0.131103311
NotI_4568-U-2	10	8136443	8136503	FLJ45983	-0.033510654	-0.193911211	-0.178605456
NotI_7833-U-2	18	12057226	12057286	LOC284226	-0.158304174	0.247423243	0.306880501
NotI_5574-U-1	12	32151214	32151274	LOC729457	-0.34630396	3.399404954	1.591181013
NotI_1895-D-2	4	1492554	1492614	NO_GENE	0.481594876	0.537522999	0.305527989
NotI_606-D-1	1	161058902	161058962	NO_GENE	-0.125401594	-0.038663866	-0.262392894
NotI_6059-D-2	13	90799143	90799203	NO_GENE	-0.16666031	-0.224986302	-0.247321672
NotI_7851-U-1	18	17999607	17999667	LOC728473	-0.022971635	-0.635337826	-0.079603396
NotI_6438-D-2	14	104142010	104142070	FLJ42486	-0.114615844	0.048379007	-0.234119143
NotI_3895-U-2	8	98725652	98725712	MTDH	-0.020209985	-0.188944758	-0.134357355
NotI_8865-U-1	20	56863391	56863451	GNAS	-0.152687469	-0.363108859	-0.017441504
NotI_1822-U-1	3	188131261	188131321	ST6GAL1	0.347001814	-1.609965942	0.132568645
NotI_1891-U-2	4	1386507	1386567	NKX1-1	0.022007475	-0.154823907	-0.008698853
NotI_3521-U-2	7	126680283	126680343	NO_GENE	-0.316483916	0.030466223	1.739339668
NotI_4825-D-1	10	104406827	104406887	TRIM8	-0.35234812	1.61234252	0.410260327
NotI_7432-D-1	17	24644036	24644096	NUFIP2	-0.210708717	-0.33235098	-0.13990623
NotI_6315-D-2	14	81049796	81049856	SEL1L	0.118783638	1.125663893	0.161114335
NotI_8679-U-1	20	1395501	1395561	NSFL1C	-0.205804504	-0.038500678	-0.254705478
NotI_3866-D-2	8	81560833	81560893	ZBTB10	-0.008246637	0.015672644	0.017665178
NotI_448-U-1	1	58815261	58815321	TACSTD2	-0.126281955	0.422836275	0.052552793
NotI_6017-D-1	13	49264860	49264920	KPNA3	-0.154035885	1.518691725	-0.100815948
NotI_6264-U-2	14	64086343	64086403	C14orf50	-0.041076685	0.130572791	0.168395368
NotI_3703-D-1	8	8956438	8956498	NO_GENE	0.187580419	0.267943894	0.526861237
NotI_1285-U-2	2	197883274	197883334	NO_GENE	-0.159892608	-0.242691647	-0.345355799
NotI_7865-D-1	18	19496697	19496757	ANKRD29	-0.123787318	-0.554454464	0.121392546
NotI_917-D-2	2	36437391	36437451	CRIM1	0.050409111	-0.151960945	0.088182548
NotI_3565-D-2	7	148283139	148283199	NO_GENE	0.013273661	0.493100208	-0.01465922
NotI_5839-D-1	12	121276449	121276509	DIABLO	0.709333121	1.226440776	0.245870378
NotI_633-D-2	1	181188782	181188842	C1orf14	-0.16280459	-0.395004628	-0.197022266
NotI_1049-U-2	2	85103665	85103725	KCMF1	0.557933013	0.937383547	0.597323917
NotI_7444-U-2	17	26446587	26446647	NF1	-0.081192391	-0.006848749	-0.01256981
NotI_1381-D-2	2	232924316	232924376	ECEL1P3	-0.409860897	0.032563287	0.117639394
NotI_716-U-2	1	226202267	226202327	WNT9A	-0.168379103	-0.538537552	-0.194507171
NotI_5456-D-2	11	124214981	124215041	NO_GENE	-0.022541079	0.051824773	-0.788196584
NotI_2182-U-2	4	144477069	144477129	GAB1	-0.172419205	-0.302617902	-0.25483748
NotI_761-D-1	1	233557883	233557943	ARID4B	0.121386771	-0.733336797	-0.851464449
NotI_2980-D-2	6	127481741	127481801	RSPO3	0.219458134	0.72984368	0.066912804
NotI_8079-U-2	19	1205295	1205355	MIDN	-0.257718168	-0.02162895	-0.128770829
NotI_5258-D-2	11	65117569	65117629	EHBP1L1	-0.289200223	0.22872042	-0.28671504
NotI_3637-D-2	7	154995636	154995696	LOC285888	0.310267753	0.268550267	-0.00823416
NotI_5-D-2	1	829871	829931	LOC728550	0.038466319	-0.56412034	0.081795261
NotI_3005-U-2	6	139498252	139498312	HECA	-0.239751845	0.013054566	-0.107702726
NotI_1295-U-2	2	200484301	200484361	FLJ38973	-0.105967446	3.605776803	-0.14603075
NotI_6917-U-1	16	3716463	3716523	CREBBP	-0.14360585	0.242380889	0.029800876
NotI_2107-U-2	4	88075250	88075310	LOC728530	0.045089663	-0.293366068	-0.099018178
NotI_7841-U-1	18	13291007	13291067	C18orf1	-0.051856491	0.028015068	-0.015596009
NotI_396-D-1	1	46736145	46736205	NO_GENE	-0.064617137	-0.093937338	-0.143468036
NotI_4268-D-1	9	101023637	101023697	ALG2	0.200277564	-0.061065342	0.160366252
NotI_8699-D-2	20	3944047	3944107	RNF24	0.051384818	-0.67170261	-0.289699296
NotI_7530-U-1	17	41328668	41328728	MAPT	-0.202871879	0.068015208	-0.146891602
NotI_3124-D-1	6	170735427	170735487	PDCD2	-0.256489153	-0.280766297	-0.219745225
NotI_1614-U-1	3	58113572	58113632	FLNB	-0.114137927	-0.114950582	-0.113798847
NotI_7614-U-2	17	60205643	60205703	MGC40489	-0.31786022	-0.498991198	-0.402563235
NotI_3184-D-2	7	4814725	4814785	FLJ10324	-0.013951391	-0.005775014	0.407395689
NotI_5359-D-2	11	74740261	74740321	ARRB1	-0.158344537	-0.261033545	0.032961682
NotI_6296-U-1	14	74813560	74813620	FOS	-0.17546425	-0.272395388	-0.151606247
NotI_3621-D-2	7	152761468	152761528	NO_GENE	0.108365965	0.138423461	0.303535535
NotI_5091-U-1	11	7229673	7229733	SYT9	-0.198943128	-0.113544924	-0.242759401
NotI_4349-U-1	9	128321806	128321866	NO_GENE	0.001242447	0.232972501	0.058874282
NotI_4471-U-2	9	138225543	138225603	LOC643461	-0.214443907	-0.115888831	-0.339934211
NotI_1207-D-2	2	152740474	152740534	STAM2	-0.040399596	0.274328415	-0.050609952
NotI_9198-D-2	22	36503240	36503300	TRIOBP	-0.151556735	0.413834074	-0.355747675
NotI_5082-D-2	11	4165257	4165317	NO_GENE	-0.061885485	-0.378964034	-0.237288412
NotI_3380-U-2	7	65577233	65577293	NO_GENE	0.020127532	0.036138592	-0.022787939
NotI_166-U-2	1	10677160	10677220	CASZ1	0.198998211	-0.224399057	0.068961089
NotI_5855-U-2	12	122762913	122762973	ATP6V0A2	0.283964701	-0.846115053	0.314412677
NotI_4536-D-2	10	170871	170931	ZMYND11	0.101609212	0.220054588	-0.184103609
NotI_1349-D-1	2	222146593	222146653	EPHA4	0.263544393	-1.107788708	0.219458438
NotI_7929-U-2	18	46061837	46061897	MBD1	-0.042295727	0.474501253	-0.357324114
NotI_8969-U-2	21	34367613	34367673	MRPS6	0.103521457	0.061826597	-0.042689071
NotI_4039-D-1	8	145663197	145663257	CYHR1	-0.21330449	0.674908084	-0.14082691
NotI_3277-U-1	7	27251413	27251473	EVX1	-0.200900772	0.083706585	-1.129054188
NotI_840-D-2	2	10870163	10870223	PDIA6	-0.362232582	0.158987866	-0.17450204
NotI_6580-D-2	15	47125655	47125715	KIAA0256	0.015923682	0.888896592	0.003925524
NotI_5949-U-2	13	27441001	27441061	CDX2	-0.160569221	-0.008939098	0.010513915
NotI_3978-U-1	8	143855571	143855631	LYNX1	-0.211769118	0.226071988	-0.225467004
NotI_2804-U-1	6	34312727	34312787	LOC729916	0.481704044	0.4905876	0.252394335
NotI_1311-U-2	2	206255743	206255803	NRP2	0.269174502	-0.926674964	0.260429416
NotI_228-D-1	1	21868381	21868441	RAP1GAP	-0.094250146	-0.329678092	-0.053248525
NotI_7484-D-2	17	34561291	34561351	PLXDC1	-0.01288157	-0.125023469	-0.107981849
NotI_7441-D-2	17	25730759	25730819	CPD	0.117907495	-0.445646142	0.513973654
NotI_4425-D-2	9	135140570	135140630	ABO	-0.269343889	0.097359659	-0.181981058
NotI_2241-D-2	4	186154362	186154422	LOC728203	-0.170786992	0.312866152	-0.086885465
NotI_6929-D-1	16	4401774	4401834	CORO7	-0.151066227	-0.026819383	-0.475647572
NotI_1126-D-1	2	109875684	109875744	LOC402100	-0.192959015	0.180941247	-0.102861394
NotI_6132-U-1	13	112392644	112392704	ATP11A	0.179209127	-0.64019744	-0.278297576
NotI_8478-D-1	19	45389972	45390032	LOC729048	0.004915849	-0.280082142	-0.006958457
NotI_6926-U-1	16	4306573	4306633	LOC729829	-0.171441302	-0.066363018	0.154997061
NotI_937-U-2	2	42873927	42873987	HAAO	-0.214805115	0.13173126	-0.296636256
NotI_2314-U-2	5	7449345	7449405	LOC729471	-0.048227597	0.089575345	-0.145300308
NotI_2504-D-1	5	134209614	134209674	C5orf24	0.138049283	0.086587091	0.146639689
NotI_8373-D-1	19	18891022	18891082	COPE	0.128011424	1.911417318	-0.211246877
NotI_5134-U-1	11	19690869	19690929	NAV2	0.353873161	0.327057647	0.726378576
NotI_8672-D-2	20	275668	275728	NRSN2	0.20550454	0.106243938	0.149210766
NotI_5041-D-2	11	809704	809764	PNPLA2	-0.128547215	-1.162305153	-0.068743487
NotI_2655-U-1	5	178705224	178705284	ADAMTS2	0.027410155	-0.695499092	-0.116892616
NotI_9035-D-2	21	45532240	45532300	POFUT2	0.064129191	-0.153198293	0.013078772
NotI_7291-U-2	17	1341612	1341672	MYO1C	-0.106518203	-0.205604521	-0.240420137
NotI_8661-D-2	19	63560078	63560138	ZNF497	-0.036593593	0.349589958	-0.336720175
NotI_1298-D-1	2	201083002	201083062	KCTD18	-0.228713442	-0.054112954	-0.199893622
NotI_5592-U-1	12	44407558	44407618	LOC400027	0.383973568	0.729020323	0.256171771
NotI_1687-D-2	3	126797041	126797101	OSBPL11	0.067192404	0.074975502	0.11567804
NotI_6433-D-2	14	103828874	103828934	NO_GENE	0.38288993	1.80685474	0.528270888
NotI_6749-D-1	15	87715735	87715795	NO_GENE	-0.037955587	-0.361445853	-0.110709805
NotI_8035-U-1	19	567033	567093	HCN2	-0.141477613	-0.102900376	-0.20453112
NotI_2632-D-1	5	176234009	176234069	UNC5A	-0.145176882	-0.033364495	0.332508797
NotI_787-D-2	1	243093004	243093064	HNRPU	-0.044861427	-0.398318492	-0.049394114
NotI_2804-U-2	6	34312727	34312787	LOC729916	0.421526444	0.425216045	0.291482613
NotI_2712-U-1	6	7052934	7052994	LOC643936	0.032854533	-0.587977912	-0.067156427
NotI_8659-U-1	19	63482153	63482213	ZNF8	0.074718686	-0.318764388	0.043138914
NotI_2188-D-2	4	153676501	153676561	FBXW7	-0.16286286	0.13772686	-0.039188513
NotI_8362-D-1	19	18533901	18533961	MGC2749	-0.316777266	0.138173831	-0.246055372
NotI_5106-D-2	11	10835764	10835824	ZBED5	0.018208407	2.277089754	0.047845138
NotI_3845-U-2	8	66916497	66916557	PDE7A	-0.212348407	-0.129297262	-0.317483201
NotI_1729-U-2	3	135607955	135608015	NO_GENE	-0.122595286	0.61303839	0.351468494
NotI_9523-U-1	 X 	110226209	110226269	LOC728828	0.169725724	-0.561461068	0.093286528
NotI_7646-D-2	17	70035696	70035756	CD300LB	-0.003963185	0.274754693	0.038426803
NotI_7148-D-2	16	67414208	67414268	CDH1	-0.190357297	1.563432466	0.064938422
NotI_345-D-1	1	39647762	39647822	MACF1	0.311898585	-0.145071416	0.349657298
NotI_2486-D-2	5	129268314	129268374	CSS3	-0.251322806	-0.234477471	-0.370089126
NotI_8896-D-2	20	60918922	60918982	COL9A3	-0.182103048	-0.245542908	0.001681458
NotI_5541-U-2	12	14611933	14611993	FLJ22662	-0.13465202	-0.321199365	-0.258300046
NotI_5339-D-1	11	71491867	71491927	C11orf59	0.023403555	0.093841057	0.162678497
NotI_7975-D-1	18	71296598	71296658	NO_GENE	-0.314771151	-0.020303891	-0.215175318
NotI_9637-D-2	 Y 	1470770	1470830	SLC25A6	-0.099265952	-0.451509442	-0.271826633
NotI_9396-D-2	 X 	15717264	15717324	INE2	0.494737406	0.778241676	0.598632181
NotI_2830-U-1	6	41882556	41882616	USP49	-0.007336187	0.245772715	0.165396356
NotI_328-D-2	1	36623839	36623899	STK40	0.015105576	0.104938842	0.009983713
NotI_4383-U-2	9	131193627	131193687	NO_GENE	-0.068668111	-1.781299249	-0.486732003
NotI_2640-U-2	5	177513429	177513489	NOLA2	-0.022839584	-1.324343346	-0.002368272
NotI_3209-U-2	7	6557266	6557326	LOC392862	-0.147775859	-0.037895412	-0.266048422
NotI_366-D-2	1	41900629	41900689	HIVEP3	-0.135022258	0.531298404	-0.081702267
NotI_2691-D-2	6	1557156	1557216	FOXC1	0.004115525	0.483088856	0.302976917
NotI_7332-D-2	17	6400071	6400131	PITPNM3	-0.35463649	-0.264416981	-0.269388154
NotI_2564-U-1	5	151132060	151132120	LOC729421	-0.031679686	-0.131734166	-0.194206233
NotI_7255-D-2	16	87535693	87535753	CBFA2T3	-0.143203713	-0.931912053	-0.063075578
NotI_2238-U-2	4	185631292	185631352	IRF2	-0.511539313	-0.161023359	-0.362974397
NotI_2781-D-1	6	30402582	30402642	TRIM39	0.016405784	0.144515328	-0.13152303
NotI_8248-U-2	19	9764772	9764832	NO_GENE	-0.091906649	-0.148456458	-0.130743527
NotI_8380-U-1	19	19244703	19244763	TM6SF2	-0.105822262	0.978392706	-0.197840753
NotI_7415-U-2	17	22645413	22645473	WSB1	-0.35628535	3.189188329	-0.238740515
NotI_4097-U-1	9	34513032	34513092	DNAI1	-0.040665524	-0.206958439	-0.050299437
NotI_9331-U-1	22	48741558	48741618	PIM3	0.646271369	-2.709409216	0.759993111
NotI_7324-D-2	17	4793679	4793739	PFN1	-0.059412019	-0.308730999	0.021037859
NotI_1750-U-1	3	143078150	143078210	ATP1B3	-0.043922332	0.23982451	-0.042785952
NotI_3528-U-2	7	127833193	127833253	IMPDH1	-0.127611573	-0.173658229	-0.01616195
NotI_5137-U-1	11	20365794	20365854	PRMT3	-0.155824769	-0.208391102	-0.050590398
NotI_6131-U-2	13	112392590	112392650	ATP11A	-0.471943697	0.009361168	-0.112019659
NotI_7132-U-1	16	66129868	66129928	FAM65A	-0.281364457	-0.551343971	-0.194307146
NotI_6569-U-2	15	42274364	42274424	FRMD5	-0.120999998	0.075256978	-0.095914839
NotI_4913-U-1	10	130383318	130383378	NO_GENE	-0.466393736	-0.134069206	0.460764919
NotI_3740-D-1	8	22493002	22493062	LOC729917	-0.089793645	-0.108432867	-0.236335663
NotI_1643-D-2	3	75479702	75479762	OR7E66P	0.076189558	0.659797422	0.019188336
NotI_6752-U-2	15	87752036	87752096	NO_GENE	-0.216758733	0.050265401	-0.338093201
NotI_494-U-2	1	88922544	88922604	PKN2	0.279014416	-1.39074537	0.287256954
NotI_7024-D-2	16	30336438	30336498	LOC51333	-0.045485386	0.338767825	0.007187821
NotI_1204-U-2	2	149372686	149372746	KIF5C	0.552223849	0.425293092	2.01261746
NotI_5692-U-1	12	66328223	66328283	DYRK2	-0.152927839	0.695817891	-0.163107814
NotI_9221-D-1	22	37597338	37597398	CBX6	0.406520057	0.15465387	-0.177951856
NotI_1513-D-1	3	23827090	23827150	UBE2E1	-0.055710463	0.547622661	-0.070836063
NotI_9129-U-2	22	21598675	21598735	NO_GENE	-0.226578018	0.109916283	-0.102752488
NotI_6913-D-1	16	3448160	3448220	FLJ14154	-0.224175424	-0.14947809	-0.187900433
NotI_9605-U-1	 X 	152794181	152794241	L1CAM	0.42212613	-1.820746691	0.309067725
NotI_6783-D-2	15	94690131	94690191	NO_GENE	0.053683072	0.428649656	0.074555018
NotI_6397-D-1	14	102313580	102313640	TRAF3	-0.182837419	0.193241414	-0.150889652
NotI_4505-U-1	9	139045678	139045738	ABCA2	-0.215709119	-0.05272321	0.023460274
NotI_144-D-2	1	8685859	8685919	RERE	-0.080207313	0.084705049	-0.094393627
NotI_334-D-2	1	37991346	37991406	EPHA10	-0.270881274	-0.327739908	-0.072427107
NotI_3055-U-1	6	157124996	157125056	NO_GENE	-0.141550269	0.032249339	-0.100128906
NotI_7632-U-2	17	63446741	63446801	NO_GENE	-0.251656103	-0.028930517	-0.029064421
NotI_3003-D-2	6	139285552	139285612	REPS1	0.039885906	-0.340010882	2.179826756
NotI_4474-U-2	9	138267108	138267168	QSCN6L1	-0.070055156	0.383935442	0.130724027
NotI_6142-D-2	13	113360955	113361015	ATP4B	-0.277849056	0.498271054	-0.280948992
NotI_444-U-1	1	55019856	55019916	NO_GENE	-0.122991211	0.031374637	-0.050333058
NotI_7226-D-2	16	86572497	86572557	BANP	0.326708029	0.456983103	0.770222939
NotI_7568-D-1	17	45581450	45581510	PPP1R9B	-0.022301225	-0.14618529	-0.17918501
NotI_8345-U-2	19	18082421	18082481	MAST3	-0.125743658	0.090572454	-0.011559
NotI_1338-U-1	2	219533213	219533273	LOC391485	-0.144347476	0.099560511	-0.192637359
NotI_4201-D-1	9	89141975	89142035	NO_GENE	-0.385249335	0.195680114	0.159200873
NotI_3696-D-1	8	2008574	2008634	MYOM2	-0.010315181	-0.049069897	0.711437204
NotI_5689-D-1	12	64982531	64982591	HELB	0.179870445	-0.470628433	0.179541544
NotI_4962-D-2	10	134451043	134451103	NKX6-2	-0.039062999	-0.258915694	0.114712914
NotI_2344-D-2	5	36277671	36277731	FLJ30596	0.117009033	-0.34559012	0.174722176
NotI_6861-D-1	16	1570880	1570940	IFT140	0.162144808	0.037643367	-0.099407473
NotI_612-U-2	1	166623169	166623229	NO_GENE	-0.001390703	-0.021837057	0.386825982
NotI_912-D-1	2	31310350	31310410	CAPN14	0.368825675	-0.352150499	0.289339597
NotI_7907-D-2	18	43028625	43028685	FUSSEL18	0.096533622	-0.174276864	0.017557989
NotI_3435-U-1	7	90063636	90063696	NO_GENE	0.365998726	-0.557170693	0.177944438
NotI_1249-U-1	2	175578497	175578557	CHN1	-0.149782031	0.441211256	-0.144089071
NotI_3260-U-2	7	27136538	27136598	HOXA4	0.005534239	-0.207088004	0.12109839
NotI_2638-U-1	5	177337609	177337669	NO_GENE	0.087252941	0.646051515	-0.058056789
NotI_4139-U-2	9	46616810	46616870	NO_GENE	0.265922355	0.904041973	1.192002165
NotI_9434-D-1	 X 	29616354	29616414	IL1RAPL1	0.206758165	0.334706915	0.087519598
NotI_9141-U-2	22	22882188	22882248	CABIN1	0.05272117	0.283007431	0.12608326
NotI_6112-D-2	13	110075571	110075631	FLJ10769	-0.033264023	0.31270684	0.136388767
NotI_4928-D-2	10	133144776	133144836	NO_GENE	-0.193049043	0.21309318	4.304160097
NotI_6424-U-2	14	103298874	103298934	PPP1R13B	-0.010474714	0.019645947	0.081025298
NotI_4821-U-1	10	104200226	104200286	C10orf95	-0.042126092	-0.850794751	-0.20448225
NotI_9345-D-2	22	49246995	49247055	SBF1	-0.23541903	-0.347394874	-0.035034525
NotI_4520-D-2	9	139478369	139478429	PNPLA7	-0.158211589	-0.063141716	-0.018700558
NotI_5129-U-2	11	17714072	17714132	KCNC1	-0.13216428	-0.530834777	-0.064032624
NotI_1785-U-2	3	171557438	171557498	SKIL	0.067240768	0.452310413	0.047178596
NotI_6272-U-1	14	68353272	68353332	NO_GENE	-0.106442639	-0.175573101	0.095053649
NotI_6171-D-1	14	23711162	23711222	REC8L1	0.623608052	-0.098887694	0.16776926
NotI_5739-U-2	12	100748756	100748816	GNPTAB	-0.46569243	-0.095819438	-0.367682655
NotI_5344-D-1	11	71632837	71632897	PHOX2A	-0.094929796	-0.073002769	0.062075128
NotI_3742-D-1	8	22775502	22775562	PEBP4	-0.051827895	0.859565724	0.414668491
NotI_9337-U-1	22	49025998	49026058	TUBGCP6	-0.070158574	0.318788138	-0.035435069
NotI_2510-U-1	5	136862706	136862766	SPOCK1	-0.153000748	0.119722641	-0.227605683
NotI_5841-U-1	12	121665248	121665308	KNTC1	0.499666705	0.926272072	0.489282537
NotI_8684-D-1	20	2006635	2006695	RPL7P2	0.587894889	0.95387831	0.599607187
NotI_7313-U-2	17	2574810	2574870	NO_GENE	-0.052056961	0.058143825	-0.056449309
NotI_6211-U-1	14	41149115	41149175	LRFN5	0.279281183	0.401719322	0.294969898
NotI_963-D-2	2	49501426	49501486	NO_GENE	-0.437844318	-0.268677207	0.025968656
NotI_8156-U-2	19	3237029	3237089	BRUNOL5	-0.051123719	0.101315236	0.018724104
NotI_3284-D-2	7	29812880	29812940	LOC730117	-0.209749481	-0.238946399	-0.106984382
NotI_7247-D-2	16	87270936	87270996	SNAI3	-0.114242036	0.195612881	0.049962125
NotI_5847-U-1	12	122201579	122201639	LOC728604	-0.331803901	-0.017402943	-0.138072363
NotI_3618-D-1	7	151764885	151764945	MLL3	-0.151405497	0.711136168	-0.019735809
NotI_8359-D-2	19	18405751	18405811	SSBP4	-0.019476259	-0.181680647	0.020560039
NotI_9371-U-2	 X 	2181480	2181540	DHRSX	0.161174057	0.681871901	0.18608616
NotI_654-D-1	1	202921110	202921170	LRRN5	-0.081412136	-0.157385743	-0.147269669
NotI_853-D-1	2	16000356	16000416	MYCN	0.16792124	0.420121925	0.06346933
NotI_8410-D-2	19	37542548	37542608	ZNF507	0.753358711	1.01163731	0.764540304
NotI_5360-D-1	11	74814189	74814249	FLJ33790	-0.232347951	0.013202902	-0.095283451
NotI_9092-U-2	22	18347523	18347583	ARVCF	-0.139111328	0.233476149	0.136214049
NotI_596-D-1	1	155282419	155282479	ARHGEF11	0.127563075	0.050102178	-0.032494966
NotI_8480-U-2	19	45546209	45546269	C19orf47	-0.197386947	0.166251636	-0.273979588
NotI_2484-D-1	5	127902792	127902852	FBN2	-0.178517431	-0.079095697	-0.151807308
NotI_6614-U-2	15	60147998	60148058	NLF1	-0.194702593	0.031511187	-0.166913638
NotI_5856-U-1	12	123023475	123023535	CCDC92	0.039930688	1.107712928	0.092375454
NotI_9575-D-2	 X 	139414182	139414242	SOX3	-0.181948435	0.062601987	-0.171857613
NotI_4371-U-2	9	130053337	130053397	DNM1	-0.181751563	0.487246033	-0.313488854
NotI_2309-U-2	5	5305107	5305167	ADAMTS16	0.60096523	0.919802575	0.520155059
NotI_5488-U-2	12	730730	730790	WNK1	0.390137799	-0.225111355	0.02415063
NotI_7900-U-2	18	42267100	42267160	RNF165	0.09512288	-0.265101815	-0.149506534
NotI_2388-U-2	5	64434734	64434794	NO_GENE	-0.113197622	-0.567292066	-0.139798662
NotI_8039-D-1	19	591193	591253	FGF22	0.222255318	0.865678206	0.083666008
NotI_1171-U-2	2	129211139	129211199	NO_GENE	-0.170521577	-0.379722135	-0.238726473
NotI_8904-D-1	20	61276949	61277009	NO_GENE	-0.029078063	0.308340644	0.068701387
NotI_1160-U-2	2	127531504	127531564	BIN1	-0.080951957	0.107533651	0.068890469
NotI_4980-D-2	10	134883719	134883779	KNDC1	-0.208943552	-0.11963856	-0.243965983
NotI_5682-U-2	12	63801627	63801687	WIF1	-0.069051107	2.508765966	0.394785309
NotI_8759-D-1	20	30431613	30431673	ASXL1	0.626697735	0.883409823	0.655081833
NotI_3426-U-2	7	80386553	80386613	SEMA3C	-0.009067449	-0.515216393	-0.1892969
NotI_2430-U-1	5	79986477	79986537	DHFR	-0.234427008	1.648093031	0.032104093
NotI_8506-U-1	19	47190376	47190436	ATP1A3	-0.007877687	-0.658797069	-0.031710547
NotI_664-U-2	1	204925153	204925213	MAPKAPK2	0.015340765	0.345976603	0.008396352
NotI_1519-D-1	3	25681436	25681496	TOP2B	0.281841149	-0.197439308	-0.045963479
NotI_1200-U-2	2	148319284	148319344	ACVR2A	0.146090486	-0.130174789	-0.069847867
NotI_5216-U-1	11	62311549	62311609	TAF6L	-0.253153041	-0.148777867	-0.057137028
NotI_8499-U-1	19	46624543	46624603	BCKDHA	-0.167982392	0.054323707	-0.021299233
NotI_8274-U-2	19	11684750	11684810	NO_GENE	0.573903993	0.896694639	0.610132204
NotI_1906-D-1	4	1734888	1734948	NO_GENE	0.071151155	-0.541216109	0.028013338
NotI_3567-D-2	7	148432297	148432357	ZNF425	-0.255064861	0.119302132	-0.022701079
NotI_2060-U-1	4	55957117	55957177	TMEM165	-0.214199051	0.095019211	-0.03066122
NotI_7580-U-1	17	52026337	52026397	NOG	-0.14452743	-0.397750604	-0.154914863
NotI_3136-U-2	7	763430	763490	HEATR2	-0.184025144	-0.011589778	-0.268776478
NotI_6672-U-2	15	71832076	71832136	LOC388135	-0.09116807	-0.696584028	-0.135084684
NotI_8264-U-1	19	10667599	10667659	NO_GENE	-0.057747297	0.628214156	0.082790385
NotI_8739-D-1	20	23294628	23294688	ZNF336	-0.152993283	0.236437604	0.466240114
NotI_5787-U-2	12	112688377	112688437	NO_GENE	-0.078212723	-0.328437765	-0.188566832
NotI_8173-D-2	19	3910594	3910654	DAPK3	-0.160825123	-0.529482867	-0.326738486
NotI_494-D-2	1	88922544	88922604	PKN2	-0.183639313	2.602839214	0.00974423
NotI_992-D-1	2	63136377	63136437	OTX1	-0.167976404	0.26946112	0.278635121
NotI_5768-D-2	12	109325778	109325838	ANAPC7	0.120995852	0.6821273	1.920923221
NotI_6371-D-2	14	100419982	100420042	RTL1	0.027517309	0.028382817	0.067207998
NotI_9247-D-2	22	41245569	41245629	CGI-96	0.01227207	0.117206433	0.285778209
NotI_5280-D-1	11	66163154	66163214	RBM4	0.127124239	0.656891484	-0.129102552
NotI_7395-U-2	17	17816258	17816318	TOM1L2	0.010038734	-0.031232332	-0.037781363
NotI_6340-U-1	14	92734346	92734406	NO_GENE	0.06058575	0.673083226	0.108426652
NotI_6429-D-1	14	103643320	103643380	LOC374569	-0.143694073	0.157309468	-0.003244312
NotI_4664-D-2	10	46674530	46674590	LOC728657	-0.256051428	0.631063067	-0.12836438
NotI_6908-U-2	16	3080119	3080179	ZNF206	0.032630539	0.140904228	0.006337795
NotI_9166-D-2	22	29695634	29695694	MORC2	-0.105455992	0.024336121	-0.163254386
NotI_5188-U-2	11	47531103	47531163	CUGBP1	0.000990053	-0.71305638	-0.053246764
NotI_4823-D-2	10	104394356	104394416	TRIM8	-0.118195015	0.278413	-0.049919998
NotI_6214-U-1	14	47214757	47214817	LOC729295	-0.460248429	0.071590605	-0.054698439
NotI_7957-D-2	18	57712476	57712536	RNF152	0.006798036	-0.448861551	0.099098103
NotI_5616-D-2	12	48731055	48731115	NO_GENE	-0.146570062	-0.053704687	-0.222100902
NotI_3884-D-2	8	90984160	90984220	LOC727887	-0.166624863	0.029633711	-0.185706347
NotI_6350-D-2	14	95250255	95250315	TCL1A	-0.076881567	-0.146131435	-0.176840572
NotI_1993-D-1	4	10067905	10067965	KIAA1729	0.132344697	0.127545944	-0.003315732
NotI_8774-U-2	20	31783608	31783668	ZNF341	-0.103046102	-0.300335215	-0.262711443
NotI_1949-U-1	4	3591424	3591484	NO_GENE	0.199548472	-1.097132208	-0.470035399
NotI_518-D-1	1	95311011	95311071	ALG14	0.456783856	-0.57116644	0.32869781
NotI_7978-U-2	18	72372725	72372785	NO_GENE	0.10691887	-2.516113125	-3.552318036
NotI_5397-U-2	11	94113444	94113504	NO_GENE	-0.275171185	0.610011483	-0.129455063
NotI_9369-D-1	 X 	1679198	1679258	DXYS155E	-0.136198071	-0.163761407	-0.131759464
NotI_9014-U-1	21	44567998	44568058	PFKL	-0.031655327	-0.057971066	-0.205904234
NotI_2060-D-2	4	55957117	55957177	TMEM165	0.136608666	-0.406206041	0.135954864
NotI_9288-D-2	22	44897198	44897258	NO_GENE	-0.058407543	0.984303927	-0.013689971
NotI_1428-U-2	2	241023716	241023776	GPC1	0.069660526	0.09594407	-0.189608501
NotI_1796-D-1	3	182912805	182912865	SOX2OT	-0.261364664	-0.489183663	-0.227730065
NotI_3675-D-1	7	158630832	158630892	VIPR2	-0.157626739	0.70064538	-0.09118657
NotI_5653-U-1	12	54509658	54509718	DNAJC14	-0.17524839	0.139688721	-0.096557606
NotI_5652-U-2	12	54423111	54423171	GDF11	-0.259800634	0.070554445	-0.146030257
NotI_210-U-2	1	19450529	19450589	KIAA0090	0.274117748	1.168834781	0.512455409
NotI_5439-U-2	11	118477847	118477907	DPAGT1	-0.02529993	1.477169188	-0.201143152
NotI_857-U-1	2	19413794	19413854	OSR1	0.154481176	1.040683924	0.796043787
NotI_7149-U-2	16	67723896	67723956	CTF8	-0.014459344	-0.096484859	-0.197372103
NotI_3826-D-2	8	58218051	58218111	NO_GENE	-0.184952568	-0.024192951	-0.275021867
NotI_3371-D-2	7	64239060	64239120	FLJ25037	0.153053445	-0.460918428	-0.074014561
NotI_6552-D-1	15	38997312	38997372	NO_GENE	-0.160356646	-0.199268242	-0.230095448
NotI_3-U-2	1	829773	829833	LOC728550	-0.019836578	0.224617756	0.052091807
NotI_9039-D-1	21	45654133	45654193	COL18A1	0.07540226	-0.232534043	0.283623005
NotI_683-D-1	1	216586922	216586982	LOC728463	-0.177242847	0.036299397	-0.055646168
NotI_6719-U-1	15	80821526	80821586	LOC727812	-0.130663027	0.263707732	-0.187222596
NotI_332-D-2	1	37712594	37712654	LOC728431	-0.070146514	-0.115176969	-0.172536446
NotI_6124-D-2	13	111770574	111770634	LOC729106	-0.249903664	-0.397066661	0.336273172
NotI_8678-U-2	20	1114070	1114130	C20orf46	-0.197178489	-0.169275774	0.504148155
NotI_8289-U-1	19	13814697	13814757	NO_GENE	-0.228768174	0.502807333	-0.243389496
NotI_2846-U-1	6	44195110	44195170	MRPL14	0.342360692	0.570983606	0.399869059
NotI_1852-D-1	3	197650156	197650216	NO_GENE	0.727845991	0.960443015	0.730753051
NotI_6945-D-2	16	10112696	10112756	GRIN2A	-0.402575375	-0.135123586	-0.284873555
NotI_8917-U-1	20	61632101	61632161	PTK6	-0.06938574	0.252468362	-0.011175862
NotI_7973-D-2	18	71052607	71052667	ZADH2	-0.020217442	-0.638041947	-0.079186887
NotI_7429-U-1	17	24555623	24555683	PTK9P	0.020726475	0.525602871	0.095764387
NotI_8038-D-2	19	591098	591158	FGF22	-0.152186582	0.009749647	-0.186768919
NotI_6863-U-1	16	1628427	1628487	CRAMP1L	-0.07545794	0.216950671	0.145361589
NotI_6452-U-1	14	104706025	104706085	JAG2	0.105912528	-0.340663685	0.058222031
NotI_113-D-2	1	3900998	3901058	LOC728716	-0.041854808	0.705271996	0.012916233
NotI_697-D-1	1	222100693	222100753	TP53BP2	-0.060714718	0.199882853	0.104816256
NotI_8406-D-1	19	36534286	36534346	LOC728214	-0.182978481	-0.377071278	-0.203529315
NotI_9170-U-2	22	30017118	30017178	MGC17330	-0.195137597	1.196116518	0.286007698
NotI_7029-U-2	16	30488999	30489059	ZNF688	-0.067626268	0.494591159	-0.056720213
NotI_3706-D-2	8	9798219	9798279	LOC729546	0.169445213	-0.762504337	-0.215004938
NotI_2798-U-1	6	34167356	34167416	GRM4	-0.180534581	-0.247174674	-0.282011836
NotI_8266-U-1	19	11013144	11013204	SMARCA4	-0.396903837	-0.043461278	-0.340191326
NotI_4175-U-1	9	78825369	78825429	FOXB2	-0.06617732	0.045403244	0.241689484
NotI_6997-U-1	16	24459040	24459100	LOC730111	-0.085321165	0.267210135	-0.360715141
NotI_5048-U-2	11	1367756	1367816	BRSK2	-0.083196942	0.01050192	0.059280894
NotI_3548-U-2	7	137795412	137795472	TRIM24	-0.260164581	-0.305301004	-0.255476987
NotI_6328-D-1	14	90800634	90800694	NO_GENE	-0.115805432	-0.333623567	-0.154415854
NotI_5208-U-2	11	61104913	61104973	SYT7	-0.242020499	-0.070894806	-0.458048635
NotI_1083-D-1	2	97124452	97124512	DKFZp434N062	0.177608916	1.423106361	0.029832011
NotI_114-D-2	1	4022598	4022658	NO_GENE	-0.198307792	0.128713377	-0.13558613
NotI_7625-D-1	17	62672178	62672238	HELZ	0.106375048	1.505388484	0.190828697
NotI_5717-D-2	12	88626489	88626549	LOC338758	-0.04530176	-0.418496766	0.003395614
NotI_5878-D-1	12	129902838	129902898	NO_GENE	0.645256679	0.958568609	0.756889599
NotI_576-U-1	1	150002483	150002543	MRPL9	-0.117457398	0.185286575	0.378808342
NotI_2449-U-2	5	98137994	98138054	RGMB	-0.246708716	0.188781838	-0.150092088
NotI_3311-U-1	7	42243256	42243316	GLI3	0.032034164	0.069363077	0.01933892
NotI_7507-U-1	17	38739884	38739944	NO_GENE	0.205076142	0.729898252	0.325398849
NotI_1587-D-1	3	51976695	51976755	PCBP4	-0.083201813	-0.089511262	-0.035899511
NotI_3976-D-2	8	143542730	143542790	BAI1	-0.357544612	-0.005295443	-0.235576086
NotI_5838-D-1	12	121239951	121240011	LRRC43	-0.521258977	1.992672614	-0.502618445
NotI_4650-D-2	10	43082284	43082344	RASGEF1A	-0.274344733	-0.340216634	-0.271547297
NotI_9174-D-1	22	31200631	31200691	FBXO7	-0.178389112	0.155321738	0.19938781
NotI_8288-D-2	19	13814353	13814413	NO_GENE	-0.053899294	-0.105757782	-0.062697437
NotI_299-D-2	1	32002399	32002459	BAI2	0.157201699	-0.107560272	0.252535916
NotI_115-U-1	1	4615181	4615241	AJAP1	-0.100436425	0.083118492	-0.080774316
NotI_6663-U-1	15	70876392	70876452	NO_GENE	0.024289917	0.054113772	0.093862766
NotI_1082-D-2	2	97031252	97031312	NO_GENE	0.402005228	0.859877162	0.397914498
NotI_484-D-2	1	84237289	84237349	TTLL7	-0.039331537	-0.028245926	-0.089133014
NotI_3115-D-1	6	170180458	170180518	NO_GENE	-0.022104898	0.203629064	-0.092359472
NotI_7266-D-2	16	88169652	88169712	CPNE7	-0.177730683	-0.059814889	0.081866612
NotI_6567-U-1	15	41288658	41288718	EPB42	-0.08060198	1.302587273	-0.247784894
NotI_8132-D-2	19	2241108	2241168	LOC645191	-0.070281466	0.453045851	0.09699618
NotI_2013-U-2	4	25833082	25833142	NO_GENE	0.433442776	0.573877719	0.347544623
NotI_4506-D-2	9	139060954	139061014	NPDC1	0.118562729	1.24329389	0.061015167
NotI_1889-U-2	4	1331003	1331063	KIAA1530	-0.105774868	-0.159118486	-0.19348183
NotI_6875-D-1	16	2125804	2125864	PKD1	-0.242942667	-0.187942947	-0.202884662
NotI_8672-U-1	20	275668	275728	NRSN2	-0.067592753	0.163706101	-0.0758858
NotI_7176-D-1	16	79626864	79626924	ASCIZ	-0.113961832	0.078048681	-0.096371362
NotI_8908-D-2	20	61449789	61449849	CHRNA4	-0.014224864	2.696138159	0.340352583
NotI_1202-U-1	2	149118863	149118923	LOC730135	0.10418452	0.902210272	0.332836296
NotI_695-D-2	1	221811716	221811776	LOC653428	-0.069658973	-0.015841775	-0.043160949
NotI_2908-D-1	6	89912985	89913045	ACY1L2	-0.04041392	-0.004066583	-0.027673737
NotI_910-U-1	2	30223676	30223736	YPEL5	-0.066688254	0.440912143	0.093832698
NotI_4312-U-1	9	122679502	122679562	PHF19	0.120862566	0.039316419	0.002463388
NotI_3189-U-1	7	5394663	5394723	KIAA1856	-0.064396053	0.161919989	-0.032180543
NotI_7293-U-1	17	1478011	1478071	SLC43A2	-0.173695633	-0.08288211	-0.186631315
NotI_2996-U-2	6	137407071	137407131	IL20RA	0.003939395	-0.14439564	-0.036194574
NotI_697-U-1	1	222100693	222100753	TP53BP2	-0.0177702	1.192968946	0.065197475
NotI_1646-D-2	3	78161714	78161774	NO_GENE	-0.075944932	0.876251795	-0.066163062
NotI_477-D-1	1	71286009	71286069	PTGER3	0.176695978	-0.838407154	-0.237473918
NotI_9364-D-1	 X 	579990	580050	NO_GENE	0.228026974	0.745502887	0.240043252
NotI_5789-D-1	12	113370924	113370984	NO_GENE	-0.115713796	-0.296806138	-0.146126702
NotI_5231-U-1	11	63765994	63766054	FKBP2	-0.137719262	-0.208839765	0.009003482
NotI_7033-D-1	16	30576750	30576810	PRR14	-0.026639729	0.138726682	0.165889255
NotI_2402-U-1	5	72778987	72779047	FOXD1	0.044041323	-0.285830361	0.028034905
NotI_6933-U-1	16	4923929	4923989	PPL	-0.749526622	-0.017813306	0.744941371
NotI_1312-D-2	2	206336769	206336829	NRP2	0.631996889	-2.331195397	0.023598879
NotI_6253-U-2	14	60047379	60047439	SIX6	0.256188105	-0.70412733	0.493245303
NotI_6970-D-2	16	15844918	15844978	MYH11	0.53002227	0.823842317	0.550202282
NotI_4764-U-2	10	94823782	94823842	CYP26A1	-0.034515442	0.145366202	0.052402577
NotI_4448-U-2	9	137319569	137319629	NO_GENE	0.181694258	0.389877385	0.323483382
NotI_6336-D-2	14	92555654	92555714	ITPK1	-0.129110469	0.384455892	-0.046647295
NotI_7732-U-2	17	76754473	76754533	FLJ44861	-0.066764901	-0.001164903	-0.114717034
NotI_5690-U-1	12	65051866	65051926	GRIP1	0.14437613	2.007336752	0.313435947
NotI_3020-U-1	6	144579243	144579303	NO_GENE	0.034032117	1.050239677	0.122067333
NotI_6330-D-2	14	91372532	91372592	MTAC2D1	0.276085201	0.222368776	0.312683308
NotI_3826-U-2	8	58218051	58218111	NO_GENE	-0.558478406	-1.209849763	-0.658751321
NotI_5497-D-1	12	2630911	2630971	CACNA1C	0.035488353	0.293337905	0.183332017
NotI_9401-D-1	 X 	16875113	16875173	REPS2	0.069983183	-1.613015495	-0.520888226
NotI_1586-U-2	3	51976461	51976521	PCBP4	0.357153449	-0.805684557	0.22233854
NotI_7787-D-2	17	78070879	78070939	FOXK2	-0.077868988	-0.325729987	-0.00463248
NotI_1861-D-1	3	198673553	198673613	NO_GENE	0.428185538	0.740376197	0.490174907
NotI_4915-D-2	10	131489264	131489324	NO_GENE	0.075569812	-0.581330079	-0.385796919
NotI_8015-D-2	18	75765857	75765917	PQLC1	-0.156157205	-0.00849166	-0.155065922
NotI_5428-D-2	11	117252753	117252813	FXYD6	0.016826455	0.001150324	0.021847308
NotI_7606-D-1	17	59032078	59032138	CCDC44	-0.05803861	-0.509730531	0.191142409
NotI_7659-D-2	17	71384110	71384170	TRIM47	0.159907511	-0.662365972	-0.159715834
NotI_2739-D-2	6	13820013	13820073	RANBP9	-0.029013672	-0.62649142	-0.077569065
NotI_1416-D-2	2	238814336	238814396	HES6	-0.20638557	0.188692254	0.108853839
NotI_8899-D-1	20	61039515	61039575	DIDO1	-0.078450188	-0.017891698	0.040567575
NotI_748-U-1	1	232681117	232681177	TARBP1	-0.183590935	-0.389212073	-0.304035812
NotI_5019-U-2	11	497655	497715	RNH1	0.075918953	-0.637314587	0.002545504
NotI_9318-D-2	22	47534064	47534124	FAM19A5	-0.08571915	0.446835066	0.078520919
NotI_267-D-1	1	26894773	26894833	ARID1A	-0.171023091	0.060208848	0.029147964
NotI_380-U-1	1	44655950	44656010	C1orf164	-0.18971864	-0.228347414	-0.261253975
NotI_4437-D-2	9	135847271	135847331	VAV2	-0.040384382	-0.401189929	0.015267452
NotI_2205-U-1	4	166097776	166097836	TRIM61	0.348466134	-1.730425901	0.2226704
NotI_7308-D-1	17	1907445	1907505	HIC1	0.062146755	-0.225516729	0.05954128
NotI_1910-U-2	4	1827528	1827588	LETM1	-0.144518409	-0.154090197	-0.184476684
NotI_2262-U-1	5	575952	576012	SLC9A3	0.152624933	2.1192063	0.010530166
NotI_9520-U-2	 X 	109132571	109132631	TMEM164	-0.062127809	0.186010772	-0.033776073
NotI_4699-U-1	10	70213661	70213721	CCAR1	0.59116118	0.916057363	0.733716193
NotI_6191-U-2	14	34082033	34082093	NO_GENE	0.237015316	2.322424297	0.703267461
NotI_6775-D-2	15	90198468	90198528	SLCO3A1	-0.150685994	-0.292565755	-0.273834106
NotI_9622-U-2	 X 	153834155	153834215	F8	0.660722574	0.995830271	0.761591129
NotI_82-U-1	1	2239755	2239815	NO_GENE	-0.143280385	-0.057691527	-0.089945272
NotI_5378-D-1	11	78888790	78888850	NO_GENE	0.017622758	-0.059679949	-0.008344972
NotI_3533-D-1	7	128616142	128616202	SMO	-0.063948214	-0.299555459	-0.287460998
NotI_5346-U-2	11	72143532	72143592	STARD10	0.047509609	-0.230462662	0.104105953
NotI_9359-U-2	 X 	309091	309151	NO_GENE	0.034672827	0.554960423	0.088249494
NotI_9314-D-2	22	47350681	47350741	NO_GENE	0.120153881	-0.388203767	-0.091623433
NotI_7176-U-1	16	79626864	79626924	ASCIZ	-0.136140395	0.410729449	-0.09839477
NotI_1176-D-2	2	131230390	131230450	FLJ38377	0.150552641	0.259954882	-0.300259334
NotI_1544-D-1	3	42821040	42821100	HIGD1A	0.078923748	-0.173831272	0.136891713
NotI_3929-D-1	8	125809979	125810039	MTSS1	-0.193792653	-0.27923828	-0.468927989
NotI_4492-U-2	9	138836159	138836219	C9orf86	-0.110148152	-0.000417344	-0.135856393
NotI_2913-U-2	6	91062701	91062761	BACH2	-0.083440901	0.191481075	0.001591808
NotI_3551-U-1	7	138316613	138316673	NO_GENE	0.444518679	-0.356738516	0.02623626
NotI_776-U-2	1	239586705	239586765	RGS7	-0.049735557	-0.383372509	-0.157016581
NotI_1441-D-2	2	241817524	241817584	HDLBP	-0.133498334	0.257594719	-0.335222242
NotI_4095-D-1	9	34448295	34448355	C9orf25	0.092350794	-0.2641564	-0.09682189
NotI_1027-U-1	2	72998700	72998760	EMX1	0.124987995	-0.158125278	-0.040506166
NotI_7869-D-1	18	19972907	19972967	CABYR	-0.183770378	0.007100777	0.046732574
NotI_8645-U-2	19	62787132	62787192	ZIK1	-0.182981615	-0.024517786	-0.228756204
NotI_2812-D-1	6	35418330	35418390	PPARD	-0.250866199	0.229349065	-0.260546737
NotI_6698-U-1	15	76210661	76210721	CIB2	0.183729465	-0.562332225	-0.145329461
NotI_7707-D-1	17	75385210	75385270	CBX8	-0.106340838	-0.18320989	-0.384005852
NotI_6793-U-2	15	99276943	99277003	LRRK1	-0.155790262	0.113510751	-0.126442193
NotI_2282-D-1	5	1164969	1165029	SLC12A7	-0.114097426	-0.170115995	-0.237165475
NotI_4574-D-1	10	11905221	11905281	C10orf47	0.111059007	0.134424851	-0.096466943
NotI_2711-D-1	6	6832590	6832650	NO_GENE	0.249006457	-0.291702732	-0.697441971
NotI_5158-D-2	11	34030625	34030685	GPIAP1	0.13039977	-0.284204856	0.081822998
NotI_3831-D-1	8	61213132	61213192	NO_GENE	0.757609698	1.148321848	0.682543511
NotI_8702-D-1	20	4176961	4177021	ADRA1D	-0.306007532	0.248865404	-0.079578143
NotI_6935-U-2	16	7929259	7929319	NO_GENE	0.047647387	0.883615705	-0.03552213
NotI_7901-D-2	18	42751435	42751495	PIAS2	-0.495375344	-0.284760867	-0.275240505
NotI_7934-D-2	18	46657340	46657400	ME2	0.424422576	0.843514844	0.308960711
NotI_3981-U-1	8	144399876	144399936	ZFP41	-0.033095108	-0.010164795	-0.096182772
NotI_732-D-1	1	226524312	226524372	OBSCN	0.471341204	-0.028275035	0.436753125
NotI_1318-U-1	2	208102294	208102354	CREB1	0.108736498	-0.197864429	0.272516447
NotI_3879-U-2	8	86874222	86874282	REXO1L5P	0.040950091	1.777381634	0.357169296
NotI_1897-D-1	4	1506194	1506254	NO_GENE	-0.178899641	0.524730473	0.022599934
NotI_3714-U-2	8	10721601	10721661	PINX1	-0.151288385	0.24293106	-0.007213612
NotI_8593-D-1	19	55959102	55959162	NO_GENE	0.69744344	1.001690408	0.643089614
NotI_6138-D-1	13	112912465	112912525	PCID2	0.329951042	0.200370967	0.664963033
NotI_3613-U-2	7	151204799	151204859	PRKAG2	-0.005617445	-0.491796913	-0.111783164
NotI_8093-U-1	19	1418858	1418918	APC2	0.730611669	0.906287149	0.403963639
NotI_8091-D-1	19	1416410	1416470	APC2	-0.151912053	0.01744621	-0.139857299
NotI_6421-D-2	14	103209880	103209940	KNS2	0.625635176	0.920870488	0.674960059
NotI_7063-D-1	16	33481068	33481128	LOC401847	0.234879088	-0.109649825	0.018139989
NotI_482-D-2	1	81739920	81739980	LOC646555	-0.022466506	-0.481035031	-0.406889387
NotI_7563-U-2	17	44657152	44657212	ABI3	-0.101774387	0.279750767	-0.054704305
NotI_5004-D-2	11	278979	279039	ATHL1	-0.160975599	-0.202921877	-0.148448072
NotI_1653-D-2	3	95009723	95009783	NO_GENE	0.163381546	0.654583677	0.546754387
NotI_4495-U-1	9	138854755	138854815	C9orf86	-0.141167485	-0.557775581	-0.245330919
NotI_160-D-1	1	10381670	10381730	PGD	-0.013239281	0.272726487	0.033405791
NotI_2067-D-2	4	70741220	70741280	SULT1E1	0.487220244	0.843640926	0.495392262
[truncated: 2,659,227 more chars]
